# Supplementary material for: Central nervous system (CNS) transcriptomic correlates of human immunodeficiency virus (HIV) brain RNA load in HIV-infected individuals
Source: Sci Rep. 2021 Jun 9;11:12176. doi: 10.1038/s41598-021-88052-7 (PMC8190104; doi:10.1038/s41598-021-88052-7)
Supplement: Supplementary file 3 — Supplementary Information 3. [file 41598_2021_88052_MOESM3_ESM.xlsx]

## Sheet: corD
	correlation.BG	p_value.BG	correlation.WM	p_value.WM	correlation.FC	p_value.FC
FLJ10038	0.771425	0.000756952	0.637175	0.0106238	0.524725	0.0446157
HCP5	0.765848	0.000872509	0.631759	0.0115232	0.561649	0.029347
LOC441155 /// ZC3H11A	0.756575	0.00109601	0.640596	0.0100844	0.586858	0.0214581
AZI2	0.726386	0.00216309	0.560368	0.0297992	0.614685	0.0147508
B2M	0.722692	0.0023369	0.63083	0.0116832	0.565121	0.0281473
SLC38A10	0.721031	0.00241863	0.586323	0.0216067	0.514203	0.0498824
HELZ2	0.703316	0.00344122	0.582799	0.0226041	0.540741	0.0374049
WIPI2	0.694302	0.00407971	0.700443	0.00363536	0.592716	0.0198832
MAPKBP1	0.672274	0.00603997	0.655614	0.0079647	0.592569	0.0199217
ITGB8	0.647456	0.00906759	0.606632	0.0164965	0.573658	0.0253552
TNKS2	0.639543	0.0102482	0.554144	0.0320717	0.582769	0.0226127
GPR17	0.637769	0.0105286	0.570342	0.0264135	0.621964	0.0132992
RALGDS	0.633677	0.0111982	0.713981	0.00279136	0.554163	0.0320645
HIST1H3E	0.623311	0.0130431	0.837863	9.64056e-05	0.624516	0.0128173
HTRA4	0.621691	0.0133515	0.850424	5.89281e-05	0.55227	0.0327806
CCDC149	0.617169	0.0142424	0.772959	0.000727445	0.537135	0.0389469
FBXO46	0.615882	0.0145042	0.571928	0.0259034	0.538359	0.0384184
IGF2BP2	0.605853	0.0166736	0.746751	0.00138113	0.536414	0.0392607
SLC5A3	0.603681	0.0171747	0.664433	0.00689379	0.530657	0.0418345
SNPH	0.585688	0.0217839	0.611686	0.0153835	0.546899	0.0348784
SLC7A1	0.578628	0.0238298	0.630188	0.0117948	0.537001	0.0390049
RBM17	0.565298	0.0280872	0.673138	0.00595118	0.584938	0.0219946
CHST12	0.561225	0.0294961	0.794474	0.000402798	0.629618	0.0118945
ANKRD13D	0.560764	0.0296588	0.587784	0.0212033	0.515786	0.0490621
AIM2	0.560418	0.0297815	0.583163	0.0224997	0.533665	0.0404747
IFFO2	0.558729	0.0303855	0.682064	0.00509348	0.708894	0.00308783
MARCH8	0.558569	0.0304432	0.644771	0.00945559	0.521823	0.0460249
PIAS4	0.548177	0.0343705	0.519328	0.047263	0.550162	0.0335924
SNHG3 /// SNORA73A	0.546681	0.0349654	0.695626	0.0039804	0.572073	0.025857
MACF1	0.529699	0.042275	0.60898	0.015972	0.605358	0.0167866
PAOX	0.528947	0.0426225	0.549517	0.0338435	0.620607	0.013561
DENND2D	0.519017	0.0474191	0.636951	0.0106599	0.565294	0.0280886
CNOT3	0.516538	0.0486759	0.522964	0.0454671	0.528345	0.0429026
RNF11	-0.518942	0.0474569	-0.552043	0.0328673	-0.521468	0.0461997
ANKRD29	-0.532421	0.0410328	-0.554578	0.031909	-0.531164	0.0416032
C11orf1	-0.533171	0.0406954	-0.581734	0.0229124	-0.536827	0.0390805
COX15	-0.533885	0.0403762	-0.593777	0.0196076	-0.540352	0.037569
EEF1B2 /// SNORA41	-0.539151	0.0380791	-0.610264	0.0156907	-0.535805	0.0395273
FUT8	-0.544083	0.0360175	-0.550318	0.0335316	-0.54543	0.035469
VAMP7	-0.546065	0.0352126	-0.708765	0.00309565	-0.670343	0.00624197
MKKS	-0.550175	0.0335875	-0.669497	0.00633216	-0.580881	0.0231617
BECN1	-0.554173	0.0320607	-0.719214	0.00251066	-0.573534	0.0253943
TRMT5	-0.560438	0.0297742	-0.658951	0.00754518	-0.623761	0.0129584
SLC16A6	-0.568168	0.0271253	-0.556451	0.0312146	-0.562526	0.0290404
NCL	-0.56922	0.0267792	-0.78065	0.000593251	-0.619963	0.0136867
EIF2S3	-0.576672	0.0244217	-0.549957	0.0336722	-0.530284	0.0420055
MRPL2	-0.577853	0.0240627	-0.632641	0.0113729	-0.572826	0.0256179
NDUFA5	-0.579535	0.023559	-0.740311	0.00159848	-0.538169	0.0384998
CHCHD2	-0.580314	0.0233284	-0.518024	0.0479198	-0.580519	0.0232679
RBM3	-0.581969	0.0228441	-0.599386	0.0181993	-0.602624	0.0174225
CCT6B	-0.586832	0.0214654	-0.530176	0.0420554	-0.711158	0.00295292
KDM5C	-0.595617	0.0191368	-0.53736	0.038849	-0.536924	0.0390385
TSNAX	-0.600497	0.0179299	-0.600101	0.0180255	-0.596356	0.0189503
KDM2B	-0.600887	0.0178362	-0.54335	0.0363183	-0.559022	0.0302802
ATP5G3	-0.602632	0.0174208	-0.641684	0.00991759	-0.533143	0.0407081
UCHL5	-0.604035	0.0170922	-0.58796	0.0211548	-0.528435	0.042861
METTL10	-0.607115	0.0163876	-0.598281	0.0184705	-0.540622	0.0374551
HMGB2	-0.60875	0.0160228	-0.711204	0.00295027	-0.594234	0.01949
KHDRBS1	-0.609473	0.0158635	-0.589587	0.0207131	-0.552789	0.0325831
LINC00086	-0.611595	0.0154031	-0.529528	0.0423539	-0.546936	0.0348634
STX12	-0.613493	0.0149998	-0.694752	0.00404575	-0.567012	0.0275096
TIMM23B	-0.613933	0.0149076	-0.581569	0.0229606	-0.526627	0.0437097
RNU86 /// RPL3 /// SNORD83B	-0.625387	0.012656	-0.77178	0.00075004	-0.578352	0.0239125
PPP1R2	-0.629926	0.0118406	-0.54194	0.0369027	-0.581001	0.0231263
LOC100289097 /// LOC642236	-0.636333	0.0107599	-0.690865	0.00434655	-0.696501	0.00391588
BNIP3L	-0.637629	0.010551	-0.657454	0.00773109	-0.540222	0.0376241
RPS18	-0.639545	0.0102478	-0.751436	0.0012385	-0.559762	0.0300151
DAZAP2	-0.642518	0.00979107	-0.584929	0.0219972	-0.551208	0.0331876
BCAS2	-0.643934	0.00957919	-0.601929	0.0175872	-0.532001	0.0412227
PTP4A1	-0.650852	0.00859489	-0.780206	0.000600416	-0.518327	0.0477663
TMEM14B	-0.653343	0.00826047	-0.617322	0.0142114	-0.625463	0.012642
NOVA1	-0.661394	0.00724909	-0.603358	0.0172501	-0.519494	0.0471797
ENO1	-0.678483	0.00542495	-0.604404	0.0170065	-0.571915	0.0259075
PEBP1	-0.683102	0.00500046	-0.546922	0.0348693	-0.543241	0.0363633
C18orf32 /// RPL17 /// RPL17-C18orf32	-0.704394	0.00337051	-0.718402	0.00255264	-0.534975	0.0398927
GAPDH	-0.713648	0.00281006	-0.636958	0.0106587	-0.574603	0.0250597
SEPT2	-0.726867	0.00214121	-0.710192	0.0030099	-0.54575	0.0353396
HNRNPA1P3 /// HNRNPA1P3	-0.73048	0.00198267	-0.686934	0.00466855	-0.635571	0.0108843
SRP9	-0.748139	0.00133758	-0.677709	0.00549875	-0.562926	0.0289013
BNIP3	-0.752124	0.0012186	-0.567213	0.0274425	-0.636987	0.0106541
VBP1	-0.875215	1.93153e-05	-0.615803	0.0145203	-0.525915	0.0440473
