# Supplementary material for: Central nervous system (CNS) transcriptomic correlates of human immunodeficiency virus (HIV) brain RNA load in HIV-infected individuals
Source: Sci Rep. 2021 Jun 9;11:12176. doi: 10.1038/s41598-021-88052-7 (PMC8190104; doi:10.1038/s41598-021-88052-7)
Supplement: Supplementary file 4 — Supplementary Information 4. [file 41598_2021_88052_MOESM4_ESM.xlsx]

## Sheet: gs.res_HIV_H_HIV_L
	ES	NES	p.value	oddsR	FDR
REACTOME_TRANSMISSION_ACROSS_CHEMICAL_SYNAPSES	-0.533261	-6.91527	0.001	3.71121	0
REACTOME_NEURONAL_SYSTEM	-0.445345	-6.71594	0.001	2.85763	0
REACTOME_TCA_CYCLE_AND_RESPIRATORY_ELECTRON_TRANSPORT	-0.597308	-6.70541	0.001	6.01089	0
REACTOME_METABOLISM_OF_PROTEINS	-0.330506	-6.36808	0.001	2.24293	0
KEGG_OXIDATIVE_PHOSPHORYLATION	-0.529123	-5.72272	0.001	4.39851	0
REACTOME_RESPIRATORY_ELECTRON_TRANSPORT_ATP_SYNTHESIS_BY_CHEMIOSMOTIC_COUPLING_AND_HEAT_PRODUCTION_BY_UNCOUPLING_PROTEINS_	-0.555598	-5.36497	0.001	5.45927	0
REACTOME_NEUROTRANSMITTER_RECEPTOR_BINDING_AND_DOWNSTREAM_TRANSMISSION_IN_THE_POSTSYNAPTIC_CELL	-0.455611	-5.14445	0.001	2.99739	0
KEGG_PARKINSONS_DISEASE	-0.471811	-5.12559	0.001	4.06621	0
REACTOME_INTERFERON_GAMMA_SIGNALING	0.656535	5.73669	0.001	11.7823	0
KEGG_NATURAL_KILLER_CELL_MEDIATED_CYTOTOXICITY	0.428885	5.76697	0.001	2.89382	0
REACTOME_INNATE_IMMUNE_SYSTEM	0.31583	5.7763	0.001	2.53256	0
PID_IL12_2PATHWAY	0.571263	5.92685	0.001	4.83189	0
KEGG_JAK_STAT_SIGNALING_PATHWAY	0.396278	5.98353	0.001	2.28758	0
REACTOME_INTERFERON_SIGNALING	0.439835	6.38394	0.001	4.75611	0
REACTOME_IMMUNE_SYSTEM	0.167493	6.42159	0.001	1.96	0
REACTOME_INTERFERON_ALPHA_BETA_SIGNALING	0.740533	7.0801	0.001	14.2892	0
REACTOME_CYTOKINE_SIGNALING_IN_IMMUNE_SYSTEM	0.397312	8.00474	0.001	3.59722	0
KEGG_CYTOKINE_CYTOKINE_RECEPTOR_INTERACTION	0.48283	8.99583	0.001	2.52509	0
REACTOME_RESPIRATORY_ELECTRON_TRANSPORT	-0.571645	-4.88375	0.001	5.61524	9.41622e-05
PID_AP1_PATHWAY	0.52867	5.55392	0.001	4.05095	9.74241e-05
KEGG_HUNTINGTONS_DISEASE	-0.391031	-4.93148	0.001	3.3296	0.000104625
REACTOME_METABOLISM_OF_AMINO_ACIDS_AND_DERIVATIVES	-0.325516	-4.40726	0.001	2.488	0.000110779
KEGG_ALZHEIMERS_DISEASE	-0.363025	-4.40986	0.001	3.1763	0.000117703
REACTOME_L1CAM_INTERACTIONS	-0.457139	-4.45764	0.001	3.28559	0.00012555
REACTOME_INFLUENZA_LIFE_CYCLE	-0.411485	-4.51659	0.001	3.33374	0.000134517
REACTOME_PYRUVATE_METABOLISM_AND_CITRIC_ACID_TCA_CYCLE	-0.681528	-4.62098	0.001	8.94526	0.000144865
REACTOME_TRANSLATION	-0.403215	-4.69002	0.001	2.92196	0.000156937
MIPS_55S_RIBOSOME_MITOCHONDRIAL	-0.529566	-4.71129	0.001	3.32353	0.000171204
KEGG_VALINE_LEUCINE_AND_ISOLEUCINE_DEGRADATION	-0.637175	-4.37941	0.001	9.34644	0.000261562
REACTOME_METABOLISM_OF_RNA	-0.299546	-4.33001	0.001	2.66569	0.000282487
KEGG_CITRATE_CYCLE_TCA_CYCLE	-0.690544	-4.3373	0.001	8.84121	0.000297354
KEGG_APOPTOSIS	0.440885	5.07073	0.001	3.32197	0.000412179
PID_SMAD2_3NUCLEARPATHWAY	0.475228	5.07389	0.001	3.59245	0.000446527
KEGG_ALLOGRAFT_REJECTION	0.650694	4.96961	0.001	5.23529	0.00061238
REACTOME_IMMUNOREGULATORY_INTERACTIONS_BETWEEN_A_LYMPHOID_AND_A_NON_LYMPHOID_CELL	0.536969	4.882	0.001	3.33272	0.000642999
KEGG_AUTOIMMUNE_THYROID_DISEASE	0.544461	4.84205	0.001	2.96667	0.00073677
PID_CD8TCRPATHWAY	0.551057	4.79686	0.001	4.64682	0.000756469
PID_TCR_PATHWAY	0.461597	4.60571	0.001	4.03757	0.000814465
KEGG_ANTIGEN_PROCESSING_AND_PRESENTATION	0.434139	4.74581	0.001	3.20675	0.000846051
PID_P53DOWNSTREAMPATHWAY	0.343936	4.61517	0.001	2.9955	0.000848402
REACTOME_RIG_I_MDA5_MEDIATED_INDUCTION_OF_IFN_ALPHA_BETA_PATHWAYS	0.472558	4.63737	0.001	3.74406	0.000885289
KEGG_GRAFT_VERSUS_HOST_DISEASE	0.649576	4.76464	0.001	5.26599	0.000893054
KEGG_HEMATOPOIETIC_CELL_LINEAGE	0.419879	4.67956	0.001	2.13899	0.00091857
KEGG_NOD_LIKE_RECEPTOR_SIGNALING_PATHWAY	0.497255	4.66206	0.001	3.74142	0.000925529
KEGG_BUTANOATE_METABOLISM	-0.64481	-4.08074	0.001	6.08738	0.000941622
KEGG_CELL_ADHESION_MOLECULES_CAMS	0.337061	4.69542	0.001	2.00648	0.000964499
REACTOME_NEUROTRANSMITTER_RELEASE_CYCLE	-0.673187	-4.08167	0.001	13.1724	0.000986461
REACTOME_TCR_SIGNALING	0.509172	4.53594	0.001	4.44867	0.000989229
KEGG_VIRAL_MYOCARDITIS	0.441303	4.51111	0.001	2.87064	0.00103197
REACTOME_SRP_DEPENDENT_COTRANSLATIONAL_PROTEIN_TARGETING_TO_MEMBRANE	-0.424118	-4.05466	0.001	3.29849	0.00110538
REACTOME_CHEMOKINE_RECEPTORS_BIND_CHEMOKINES	0.568991	4.43036	0.001	3.55345	0.00117883
REACTOME_CELL_SURFACE_INTERACTIONS_AT_THE_VASCULAR_WALL	0.398433	4.44178	0.001	3.10021	0.00121948
BIOCARTA_CASPASE_PATHWAY	0.715032	4.45283	0.001	9.52624	0.00122476
KEGG_LEISHMANIA_INFECTION	0.464204	4.38893	0.001	3.40599	0.00123404
PID_HIVNEFPATHWAY	0.59411	4.39651	0.001	4.75126	0.0012726
KEGG_TOLL_LIKE_RECEPTOR_SIGNALING_PATHWAY	0.390459	4.39698	0.001	2.50657	0.00131365
KEGG_COMPLEMENT_AND_COAGULATION_CASCADES	0.445024	4.33225	0.001	2.41783	0.00142889
KEGG_INTESTINAL_IMMUNE_NETWORK_FOR_IGA_PRODUCTION	0.559098	4.33934	0.001	3.22644	0.00143909
REACTOME_SIGNALING_BY_ILS	0.367143	4.34893	0.00243309	3.28765	0.0014499
KEGG_PURINE_METABOLISM	-0.306827	-3.92543	0.001	2.05001	0.00162973
MIPS_39S_RIBOSOMAL_SUBUNIT_MITOCHONDRIAL	-0.532993	-3.92883	0.001	2.99262	0.00169492
REACTOME_GLUCONEOGENESIS	-0.648391	-3.94401	0.001	6.08811	0.00172631
KEGG_PYRUVATE_METABOLISM	-0.573846	-3.90116	0.001	4.71442	0.00178236
REACTOME_CELL_CYCLE_CHECKPOINTS	-0.371305	-3.86001	0.001	3.04345	0.00182249
REACTOME_MRNA_PROCESSING	-0.315493	-3.90131	0.00170648	2.03685	0.00184837
REACTOME_POTASSIUM_CHANNELS	-0.355886	-3.86111	0.00172712	2.08054	0.00185186
REACTOME_ANTIGEN_PROCESSING_UBIQUITINATION_PROTEASOME_DEGRADATION	-0.294339	-3.86188	0.001	2.68644	0.00188324
REACTOME_YAP1_AND_WWTR1_TAZ_STIMULATED_GENE_EXPRESSION	0.704384	4.25276	0.001	8.6134	0.00199851
KEGG_B_CELL_RECEPTOR_SIGNALING_PATHWAY	0.399445	4.2241	0.00235849	2.97454	0.00214333
REACTOME_HEMOSTASIS	0.152992	4.18952	0.00286533	1.79388	0.00244559
KEGG_TYPE_I_DIABETES_MELLITUS	0.521264	4.18016	0.001	5.91552	0.00249162
PID_IL4_2PATHWAY	0.430119	4.16629	0.001	2.7415	0.0025354
REACTOME_IL_3_5_AND_GM_CSF_SIGNALING	0.510954	4.134	0.001	4.67874	0.00270468
PID_NFAT_TFPATHWAY	0.52165	4.11793	0.001	4.08688	0.00275223
KEGG_SMALL_CELL_LUNG_CANCER	0.376801	4.12456	0.001	2.2191	0.00276639
PID_IL6_7PATHWAY	0.463667	4.07754	0.001	3.91	0.00281895
PID_IFNGPATHWAY	0.492213	4.08396	0.001	4.96396	0.00285777
REACTOME_AMYLOIDS	0.445175	4.06054	0.001	2.39809	0.00298698
REACTOME_SIGNALING_BY_SCF_KIT	0.382614	4.04728	0.001	2.55217	0.00310336
KEGG_CHEMOKINE_SIGNALING_PATHWAY	0.241009	4.02037	0.00244499	2.13347	0.00328061
PID_FRA_PATHWAY	0.570867	4.00915	0.001	6.24521	0.00345076
KEGG_PATHWAYS_IN_CANCER	0.185382	3.9912	0.00515464	1.933	0.00349808
BIOCARTA_DEATH_PATHWAY	0.58574	3.99893	0.001	7.0568	0.00350918
KEGG_SYSTEMIC_LUPUS_ERYTHEMATOSUS	0.334876	3.99247	0.001	3.34111	0.00354474
KEGG_CARDIAC_MUSCLE_CONTRACTION	-0.446674	-3.70604	0.001	2.90568	0.00370764
REACTOME_CITRIC_ACID_CYCLE_TCA_CYCLE	-0.737304	-3.69657	0.001	14.8795	0.00370942
KEGG_RIG_I_LIKE_RECEPTOR_SIGNALING_PATHWAY	0.406179	3.93821	0.001	4.51515	0.00402867
REACTOME_ANTIGEN_ACTIVATES_B_CELL_RECEPTOR_LEADING_TO_GENERATION_OF_SECOND_MESSENGERS	0.603643	3.91053	0.001	5.96865	0.00418924
REACTOME_PREFOLDIN_MEDIATED_TRANSFER_OF_SUBSTRATE_TO_CCT_TRIC	-0.674819	-3.66701	0.001	7.99521	0.00430456
REACTOME_INFLUENZA_VIRAL_RNA_TRANSCRIPTION_AND_REPLICATION	-0.392363	-3.67095	0.00363636	3.2441	0.00432038
REACTOME_TRNA_AMINOACYLATION	-0.520399	-3.64262	0.001	4.85873	0.00462964
REACTOME_NUCLEOTIDE_BINDING_DOMAIN_LEUCINE_RICH_REPEAT_CONTAINING_RECEPTOR_NLR_SIGNALING_PATHWAYS	0.493052	3.87705	0.001	5.21285	0.00465026
REACTOME_CELL_CYCLE_MITOTIC	-0.214204	-3.6333	0.00151515	1.87552	0.00470811
REACTOME_GABA_SYNTHESIS_RELEASE_REUPTAKE_AND_DEGRADATION	-0.754339	-3.61708	0.001	23.2873	0.00500547
PID_ANGIOPOIETINRECEPTOR_PATHWAY	0.432214	3.84794	0.00220264	5.13032	0.00517031
REACTOME_METABOLISM_OF_MRNA	-0.271245	-3.60174	0.00168634	2.73485	0.00528757
BIOCARTA_NKT_PATHWAY	0.609648	3.81953	0.001	4.88578	0.00539346
PID_CASPASE_PATHWAY	0.431674	3.82703	0.001	3.8543	0.00543098
REACTOME_NOD1_2_SIGNALING_PATHWAY	0.593247	3.82884	0.001	8.29219	0.00545071
KEGG_PROSTATE_CANCER	0.344219	3.81978	0.001	2.64896	0.00546549
BIOCARTA_KERATINOCYTE_PATHWAY	0.463998	3.80863	0.00214133	3.55406	0.00558303
REACTOME_PROTEIN_FOLDING	-0.478789	-3.57517	0.001	3.5022	0.00595576
KEGG_PRIMARY_IMMUNODEFICIENCY	0.551096	3.73914	0.001	3.89068	0.0070934
PID_TAP63PATHWAY	0.443044	3.73321	0.001	2.52764	0.00709978
REACTOME_MITOCHONDRIAL_PROTEIN_IMPORT	-0.460186	-3.51561	0.001	4.5516	0.00723337
REACTOME_RNA_POL_II_TRANSCRIPTION	-0.350003	-3.51849	0.00520833	2.32764	0.007314
BIOCARTA_PROTEASOME_PATHWAY	-0.628943	-3.52702	0.001	6.72565	0.00741815
REACTOME_ACTIVATION_OF_NMDA_RECEPTOR_UPON_GLUTAMATE_BINDING_AND_POSTSYNAPTIC_EVENTS	-0.537925	-3.50575	0.001	5.39009	0.00742835
REACTOME_3_UTR_MEDIATED_TRANSLATIONAL_REGULATION	-0.370883	-3.5201	0.00173611	3.01777	0.0074433
PID_TRAIL_PATHWAY	0.53331	3.71575	0.001	6.12151	0.00750166
REACTOME_REGULATION_OF_IFNA_SIGNALING	0.612204	3.70005	0.001	6.75545	0.00768027
REACTOME_NONSENSE_MEDIATED_DECAY_ENHANCED_BY_THE_EXON_JUNCTION_COMPLEX	-0.362218	-3.47953	0.00350877	2.89315	0.00799377
KEGG_RIBOSOME	-0.412036	-3.46131	0.00362319	3.39991	0.00807912
REACTOME_LATE_PHASE_OF_HIV_LIFE_CYCLE	-0.359266	-3.48236	0.00178571	3.29314	0.00810614
REACTOME_PROCESSING_OF_CAPPED_INTRON_CONTAINING_PRE_MRNA	-0.303862	-3.45643	0.00343643	1.76919	0.0081238
BIOCARTA_CHREBP2_PATHWAY	-0.510355	-3.46451	0.001	6.79	0.00820556
REACTOME_GABA_RECEPTOR_ACTIVATION	-0.448304	-3.46779	0.001	3.01648	0.00823919
PID_HES_HEYPATHWAY	0.462016	3.66792	0.001	2.80057	0.00832116
REACTOME_CHONDROITIN_SULFATE_DERMATAN_SULFATE_METABOLISM	0.423165	3.66793	0.00209205	2.93475	0.00844536
ST_TUMOR_NECROSIS_FACTOR_PATHWAY	0.585616	3.6491	0.001	12.6424	0.00877523
PID_TNFPATHWAY	0.460639	3.64524	0.00230947	6.32121	0.00880296
REACTOME_MRNA_CAPPING	-0.584442	-3.41783	0.001	6.34467	0.00914972
KEGG_GAP_JUNCTION	-0.344546	-3.42229	0.00736648	2.8415	0.00923514
REACTOME_GENERATION_OF_SECOND_MESSENGER_MOLECULES	0.611185	3.62317	0.00451467	7.26313	0.00934311
PID_INTEGRIN1_PATHWAY	0.367984	3.60696	0.00852878	2.0306	0.00954361
PID_EPOPATHWAY	0.507059	3.60808	0.001	3.90409	0.00960094
BIOCARTA_HSP27_PATHWAY	0.759639	3.61009	0.001	11.9966	0.00967475
BIOCARTA_D4GDI_PATHWAY	0.78346	3.58921	0.001	12.7963	0.0100451
KEGG_GLUTATHIONE_METABOLISM	-0.458653	-3.38336	0.0037037	2.48656	0.0104606
KEGG_NEUROACTIVE_LIGAND_RECEPTOR_INTERACTION	-0.218434	-3.38445	0.0016835	1.45377	0.010602
BIOCARTA_HIVNEF_PATHWAY	0.398562	3.56745	0.00225734	3.86415	0.0106743
KEGG_PROPANOATE_METABOLISM	-0.51173	-3.36316	0.001	5.61417	0.0112154
REACTOME_IL_RECEPTOR_SHC_SIGNALING	0.560028	3.53918	0.0046729	5.38764	0.0114723
BIOCARTA_IL2RB_PATHWAY	0.483166	3.53436	0.00227273	3.90409	0.0115441
PID_INTEGRIN2_PATHWAY	0.552344	3.53943	0.00218818	4.22757	0.0115795
REACTOME_REGULATION_OF_KIT_SIGNALING	0.711516	3.52435	0.001	8.32955	0.0118419
BIOCARTA_NFKB_PATHWAY	0.615045	3.51064	0.001	6.16152	0.0120366
KEGG_GLYCOLYSIS_GLUCONEOGENESIS	-0.402215	-3.34047	0.001	2.81809	0.012175
REACTOME_INTEGRIN_CELL_SURFACE_INTERACTIONS	0.338125	3.51073	0.00464037	2.89078	0.0121852
REACTOME_TRAFFICKING_OF_AMPA_RECEPTORS	-0.58824	-3.32024	0.001	7.93317	0.0129717
REACTOME_REGULATION_OF_SIGNALING_BY_CBL	0.612536	3.48086	0.00225225	6.12027	0.0132086
BIOCARTA_TNFR2_PATHWAY	0.676262	3.46829	0.001	11.0184	0.0133086
PID_FCER1PATHWAY	0.369533	3.47039	0.00469484	3.4485	0.0133517
PID_IL23PATHWAY	0.495272	3.47054	0.00446429	3.50792	0.0134979
REACTOME_TRAF3_DEPENDENT_IRF_ACTIVATION_PATHWAY	0.741892	3.45861	0.001	9.29725	0.0135005
REACTOME_CYTOSOLIC_TRNA_AMINOACYLATION	-0.642322	-3.30426	0.001	6.47299	0.0136615
REACTOME_S_PHASE	-0.322216	-3.29653	0.0016835	2.9363	0.0141714
BIOCARTA_IL7_PATHWAY	0.682184	3.42455	0.00220264	14.4753	0.0145389
REACTOME_EXTRACELLULAR_MATRIX_ORGANIZATION	0.328974	3.43048	0.00662252	1.99036	0.0145771
BIOCARTA_TOB1_PATHWAY	0.681441	3.42485	0.001	8.50187	0.0146902
REACTOME_G2_M_CHECKPOINTS	-0.46873	-3.27688	0.00346021	3.03406	0.015066
REACTOME_NUCLEAR_RECEPTOR_TRANSCRIPTION_PATHWAY	0.419125	3.40976	0.00224719	3.52213	0.0151329
PID_NFKAPPABCANONICALPATHWAY	0.615868	3.39895	0.001	5.48027	0.0155508
MIPS_26S_PROTEASOME	-0.629941	-3.25974	0.001	6.72565	0.0155891
REACTOME_ACTIVATION_OF_ATR_IN_RESPONSE_TO_REPLICATION_STRESS	-0.502499	-3.26343	0.00175747	3.59297	0.015719
KEGG_T_CELL_RECEPTOR_SIGNALING_PATHWAY	0.280138	3.38678	0.00721154	2.79067	0.0160058
BIOCARTA_IL22BP_PATHWAY	0.658258	3.382	0.00440529	6.5627	0.016018
ST_T_CELL_SIGNAL_TRANSDUCTION	0.420126	3.37141	0.00655022	3.9438	0.0166277
MIPS_SPLICEOSOME	-0.275337	-3.23734	0.00179856	1.94504	0.0168609
MIPS_PA700_20S_PA28_COMPLEX	-0.516008	-3.23198	0.001	6.04822	0.0170071
REACTOME_FORMATION_OF_RNA_POL_II_ELONGATION_COMPLEX_	-0.49017	-3.22841	0.00735294	4.0854	0.0170491
MIPS_60S_RIBOSOMAL_SUBUNIT_CYTOPLASMIC	-0.515105	-3.21662	0.001	5.85465	0.0176519
KEGG_VASOPRESSIN_REGULATED_WATER_REABSORPTION	-0.470961	-3.20917	0.00177936	3.16667	0.0178493
REACTOME_UNBLOCKING_OF_NMDA_RECEPTOR_GLUTAMATE_BINDING_AND_ACTIVATION	-0.708183	-3.19702	0.001	11.0776	0.0182271
REACTOME_PYRUVATE_METABOLISM	-0.695419	-3.19726	0.001	10.1831	0.0184913
KEGG_VEGF_SIGNALING_PATHWAY	0.347252	3.33261	0.00699301	2.85356	0.0190555
REACTOME_TRAF6_MEDIATED_NFKB_ACTIVATION	0.63484	3.32901	0.001	6.58955	0.0191353
KEGG_UBIQUITIN_MEDIATED_PROTEOLYSIS	-0.269827	-3.17318	0.0035461	3.00751	0.0201056
REACTOME_AXON_GUIDANCE	-0.207518	-3.15433	0.00969305	1.77992	0.0201334
REACTOME_G1_S_TRANSITION	-0.29949	-3.16618	0.00169492	2.93577	0.0203364
REACTOME_LIGAND_GATED_ION_CHANNEL_TRANSPORT	-0.634239	-3.15477	0.001	5.74567	0.0203641
REACTOME_FORMATION_OF_THE_HIV1_EARLY_ELONGATION_COMPLEX	-0.547454	-3.15557	0.00555556	5.23769	0.0205757
REACTOME_INTERACTION_BETWEEN_L1_AND_ANKYRINS	-0.610993	-3.15844	0.001	5.10387	0.0206383
PID_ARF6_PATHWAY	0.457528	3.28091	0.0115741	2.64802	0.0219801
REACTOME_BMAL1_CLOCK_NPAS2_ACTIVATES_CIRCADIAN_EXPRESSION	0.487537	3.27313	0.001	3.43288	0.0223318
KEGG_PEROXISOME	-0.335639	-3.1184	0.00356506	2.23951	0.0227317
REACTOME_GLUCOSE_METABOLISM	-0.364985	-3.12126	0.010327	3.01687	0.0228068
BIOCARTA_CD40_PATHWAY	0.687004	3.25946	0.00210526	9.6411	0.0233194
REACTOME_RNA_POL_I_PROMOTER_OPENING	0.45735	3.24616	0.00443459	3.04519	0.024139
BIOCARTA_RELA_PATHWAY	0.652631	3.2401	0.00219298	7.89561	0.0243646
REACTOME_PRE_NOTCH_EXPRESSION_AND_PROCESSING	0.442425	3.23092	0.00433839	3.42836	0.024485
REACTOME_TRAF6_MEDIATED_IRF7_ACTIVATION	0.528649	3.23154	0.001	3.15647	0.0246586
PID_PTP1BPATHWAY	0.370206	3.23265	0.0131004	2.79153	0.024794
PID_INTEGRIN5_PATHWAY	0.683079	3.22073	0.001	13.1119	0.0251538
SA_MMP_CYTOKINE_CONNECTION	0.659317	3.21515	0.001	6.54088	0.0252693
BIOCARTA_CTL_PATHWAY	0.726946	3.20986	0.001	11.8752	0.025452
PID_IL2_STAT5PATHWAY	0.522092	3.20641	0.0022779	4.649	0.0255037
KEGG_ALANINE_ASPARTATE_AND_GLUTAMATE_METABOLISM	-0.505373	-3.07981	0.00534759	4.48437	0.0264714
REACTOME_POST_CHAPERONIN_TUBULIN_FOLDING_PATHWAY	-0.672059	-3.08175	0.001	23.2225	0.0264846
REACTOME_HIV_INFECTION	-0.2405	-3.07586	0.0102215	3.02934	0.0266212
MIPS_28S_RIBOSOMAL_SUBUNIT_MITOCHONDRIAL	-0.531005	-3.06897	0.001	4.26449	0.0266717
REACTOME_DOPAMINE_NEUROTRANSMITTER_RELEASE_CYCLE	-0.77107	-3.07186	0.001	47.8883	0.0266984
PID_PI3KCIPATHWAY	0.386336	3.17826	0.00462963	3.25411	0.0280289
MIPS_RIBOSOME_CYTOPLASMIC	-0.37397	-3.04426	0.0162162	3.21895	0.0283363
REACTOME_HIV_LIFE_CYCLE	-0.299158	-3.04003	0.0053286	2.96831	0.0285625
KEGG_PATHOGENIC_ESCHERICHIA_COLI_INFECTION	-0.385438	-3.04483	0.00736648	4.50213	0.028581
REACTOME_PEPTIDE_CHAIN_ELONGATION	-0.368366	-3.04537	0.00910747	2.92901	0.0288652
REACTOME_GLUTAMATE_NEUROTRANSMITTER_RELEASE_CYCLE	-0.664695	-3.03295	0.00362319	12.5111	0.0291047
REACTOME_METABOLISM_OF_NON_CODING_RNA	-0.43169	-3.02736	0.0092081	3.20274	0.0294336
REACTOME_NFKB_ACTIVATION_THROUGH_FADD_RIP1_PATHWAY_MEDIATED_BY_CASPASE_8_AND10	0.707977	3.16147	0.00203252	11.8829	0.029466
KEGG_LEUKOCYTE_TRANSENDOTHELIAL_MIGRATION	0.261173	3.15169	0.0145278	2.95984	0.029546
BIOCARTA_IL1R_PATHWAY	0.482624	3.14765	0.00659341	3.19865	0.0296432
BIOCARTA_NTHI_PATHWAY	0.591815	3.15342	0.00226757	6.1411	0.0296652
REACTOME_EXTRINSIC_PATHWAY_FOR_APOPTOSIS	0.684008	3.15479	0.001	10.495	0.029777
MIPS_PA700_COMPLEX	-0.615111	-3.01042	0.00178891	7.69774	0.0310317
PID_KITPATHWAY	0.379823	3.13269	0.00900901	3.26734	0.0311707
MIPS_RNA_POLYMERASE_II_HOLOENZYME_COMPLEX	-0.536764	-2.99761	0.001	5.48305	0.0322531
KEGG_TRYPTOPHAN_METABOLISM	-0.426952	-2.98429	0.00527241	2.57065	0.0323819
ST_DIFFERENTIATION_PATHWAY_IN_PC12_CELLS	-0.421116	-2.98682	0.00350877	3.28728	0.0324058
REACTOME_BRANCHED_CHAIN_AMINO_ACID_CATABOLISM	-0.66824	-2.98112	0.00356506	12.7383	0.0325056
REACTOME_POST_NMDA_RECEPTOR_ACTIVATION_EVENTS	-0.495867	-2.98797	0.00368324	4.41007	0.0326227
KEGG_CYTOSOLIC_DNA_SENSING_PATHWAY	0.360824	3.11678	0.0045977	2.36121	0.0326446
REACTOME_FORMATION_OF_TUBULIN_FOLDING_INTERMEDIATES_BY_CCT_TRIC	-0.614308	-2.98856	0.00184843	16.2557	0.0328851
BIOCARTA_TID_PATHWAY	0.62212	3.107	0.00656455	6.11737	0.0334941
SA_CASPASE_CASCADE	0.558792	3.09725	0.00441501	7.19793	0.0342392
BIOCARTA_CK1_PATHWAY	-0.661989	-2.96406	0.001	14.603	0.0345585
KEGG_SPLICEOSOME	-0.283429	-2.95934	0.0162162	1.94387	0.0347728
PID_INTEGRIN3_PATHWAY	0.401925	3.06802	0.00623701	2.79287	0.0370566
REACTOME_PHOSPHORYLATION_OF_CD3_AND_TCR_ZETA_CHAINS	0.693284	3.06898	0.001	9.93492	0.037285
KEGG_ECM_RECEPTOR_INTERACTION	0.287833	3.0612	0.0151844	1.73447	0.0376576
KEGG_VIBRIO_CHOLERAE_INFECTION	-0.389202	-2.92974	0.00744879	3.72546	0.038597
REACTOME_NEGATIVE_REGULATORS_OF_RIG_I_MDA5_SIGNALING	0.463904	3.03799	0.0115741	8.72551	0.0389765
BIOCARTA_COMP_PATHWAY	0.592063	3.04753	0.0108696	4.29602	0.0391201
REACTOME_ION_CHANNEL_TRANSPORT	-0.385375	-2.92316	0.00720721	3.2759	0.0391432
BIOCARTA_IL10_PATHWAY	0.590456	3.03878	0.00414938	5.09514	0.0391923
BIOCARTA_STRESS_PATHWAY	0.485975	3.04251	0.0107066	4.51092	0.039375
REACTOME_CHONDROITIN_SULFATE_BIOSYNTHESIS	0.541315	3.03936	0.00636943	3.63971	0.0394287
BIOCARTA_TCR_PATHWAY	0.36485	3.02755	0.0109649	5.23906	0.0399698
PID_INSULIN_GLUCOSE_PATHWAY	-0.504138	-2.90705	0.00934579	6.16587	0.0409698
REACTOME_MRNA_SPLICING_MINOR_PATHWAY	-0.413917	-2.90818	0.0108499	3.02773	0.0411797
REACTOME_COMPLEMENT_CASCADE	0.450282	3.01241	0.0114155	3.43355	0.0413415
BIOCARTA_41BB_PATHWAY	0.5886	3.01255	0.00643777	5.99748	0.0416288
KEGG_ARGININE_AND_PROLINE_METABOLISM	-0.410178	-2.897	0.00915751	4.29187	0.0416939
REACTOME_A_TETRASACCHARIDE_LINKER_SEQUENCE_IS_REQUIRED_FOR_GAG_SYNTHESIS	0.501688	3.00459	0.00625	4.32696	0.04173
REACTOME_PRE_NOTCH_TRANSCRIPTION_AND_TRANSLATION	0.514847	3.00616	0.00858369	4.52092	0.0419095
KEGG_AMINOACYL_TRNA_BIOSYNTHESIS	-0.432812	-2.89804	0.00555556	3.34478	0.041925
KEGG_BETA_ALANINE_METABOLISM	-0.536641	-2.88979	0.00364299	6.73701	0.0420976
REACTOME_RNA_POL_II_PRE_TRANSCRIPTION_EVENTS	-0.38045	-2.89206	0.0198556	3.48015	0.0421129
PID_CD8TCRDOWNSTREAMPATHWAY	0.315221	2.99742	0.0137931	2.35976	0.0423751
BIOCARTA_RANKL_PATHWAY	0.662135	2.98898	0.001	7.99773	0.0427317
PID_INTEGRIN_CS_PATHWAY	0.520143	2.98992	0.00218818	3.01247	0.0429706
BIOCARTA_NDKDYNAMIN_PATHWAY	-0.66342	-2.87936	0.00183486	10.4473	0.0434378
BIOCARTA_CLASSIC_PATHWAY	0.673474	2.97999	0.001	5.34616	0.0436467
PID_HNF3APATHWAY	0.390605	2.97687	0.0108225	3.72954	0.0438366
PID_IL27PATHWAY	0.487899	2.97141	0.00816327	2.47711	0.0442489
PID_SYNDECAN_4_PATHWAY	0.447878	2.96667	0.00707547	3.97621	0.0445859
REACTOME_COLLAGEN_FORMATION	0.347813	2.95962	0.012959	2.76903	0.0451401
BIOCARTA_INFLAM_PATHWAY	0.454577	2.95241	0.0111111	2.41884	0.0457016
REACTOME_REGULATION_OF_MITOTIC_CELL_CYCLE	-0.318794	-2.85725	0.00826446	3.29903	0.0467324
REACTOME_GABA_A_RECEPTOR_ACTIVATION	-0.723975	-2.84718	0.00580271	12.9278	0.0480314
PID_INTEGRIN_A9B1_PATHWAY	0.505485	2.92741	0.00638298	2.4712	0.0489268
REACTOME_IRON_UPTAKE_AND_TRANSPORT	-0.4289	-2.8387	0.0038835	2.48391	0.0493324
BIOCARTA_ATM_PATHWAY	0.533867	2.92089	0.00852878	5.30695	0.0497462
REACTOME_PD1_SIGNALING	0.630851	2.91727	0.00431034	8.2791	0.0498696
REACTOME_APC_C_CDC20_MEDIATED_DEGRADATION_OF_MITOTIC_PROTEINS	-0.350667	-2.8268	0.0102041	3.75407	0.0506879
REACTOME_SYNTHESIS_OF_DNA	-0.296621	-2.82918	0.0100671	3.14467	0.0507628
PID_DELTANP63PATHWAY	0.348996	2.90607	0.0217865	2.84596	0.0511812
REACTOME_MEIOTIC_SYNAPSIS	0.326858	2.89664	0.00453515	2.94218	0.0523428
REACTOME_RAS_ACTIVATION_UOPN_CA2_INFUX_THROUGH_NMDA_RECEPTOR	-0.630354	-2.80009	0.00187617	6.68057	0.0548619
REACTOME_APC_CDC20_MEDIATED_DEGRADATION_OF_NEK2A	-0.537238	-2.80217	0.00724638	4.1932	0.0549724
KEGG_CHRONIC_MYELOID_LEUKEMIA	0.272107	2.86106	0.0225734	2.35923	0.0577022
REACTOME_MRNA_SPLICING	-0.273914	-2.78287	0.0246479	1.58825	0.0582496
KEGG_FATTY_ACID_METABOLISM	-0.406524	-2.7781	0.0144665	3.75493	0.0588189
BIOCARTA_TCYTOTOXIC_PATHWAY	0.63902	2.85132	0.00420168	10.6877	0.0589343
MIPS_INTEGRATOR_COMPLEX	0.612821	2.84502	0.0152838	5.06968	0.0595817
REACTOME_CLASS_C_3_METABOTROPIC_GLUTAMATE_PHEROMONE_RECEPTORS	-0.701291	-2.76438	0.001	6.50531	0.0613825
REACTOME_ACTIVATED_TAK1_MEDIATES_P38_MAPK_ACTIVATION	0.580558	2.82623	0.0152505	6.85426	0.0626424
BIOCARTA_TH1TH2_PATHWAY	0.534255	2.81765	0.0132743	7.58388	0.0637463
REACTOME_DOWNSTREAM_TCR_SIGNALING	0.413349	2.81247	0.0110375	3.91871	0.0642858
REACTOME_APC_C_CDC20_MEDIATED_DEGRADATION_OF_CYCLIN_B	-0.555168	-2.74803	0.0108499	4.45455	0.0649161
PID_TCPTP_PATHWAY	0.355557	2.80375	0.0222222	3.0509	0.0654626
BIOCARTA_STEM_PATHWAY	0.591483	2.80096	0.00628931	2.6876	0.065643
REACTOME_M_G1_TRANSITION	-0.303857	-2.74073	0.0259516	2.8307	0.066056
BIOCARTA_P35ALZHEIMERS_PATHWAY	-0.690654	-2.73692	0.00373832	25.1938	0.0662902
REACTOME_TRANSMEMBRANE_TRANSPORT_OF_SMALL_MOLECULES	-0.148496	-2.72569	0.0191388	1.47575	0.0685517
PID_FASPATHWAY	0.36764	2.78183	0.0115741	2.88469	0.0688493
REACTOME_GLYCOSAMINOGLYCAN_METABOLISM	0.227088	2.77639	0.0234742	1.75792	0.0695964
MIPS_NK_3_GROUCHO_HIPK2_SIN3A_RBPA48_HDAC1_COMPLEX	0.660207	2.77411	0.00816327	5.6339	0.0696173
BIOCARTA_VDR_PATHWAY	0.64361	2.77085	0.00447427	11.7786	0.0698142
REACTOME_NOTCH_HLH_TRANSCRIPTION_PATHWAY	0.634061	2.76223	0.0132159	6.93278	0.0713298
REACTOME_CELL_CYCLE	-0.149191	-2.71224	0.0184049	1.47937	0.0713935
REACTOME_PHOSPHORYLATION_OF_THE_APC_C	-0.570981	-2.70748	0.00881834	6.37924	0.0720609
REACTOME_VOLTAGE_GATED_POTASSIUM_CHANNELS	-0.36998	-2.7038	0.0263158	3.5376	0.0725429
REACTOME_MITOTIC_G2_G2_M_PHASES	-0.307889	-2.70016	0.0136986	3.00739	0.0729569
REACTOME_CIRCADIAN_REPRESSION_OF_EXPRESSION_BY_REV_ERBA	0.500432	2.74904	0.0161663	3.94781	0.0731328
REACTOME_ANTIGEN_PRESENTATION_FOLDING_ASSEMBLY_AND_PEPTIDE_LOADING_OF_CLASS_I_MHC	0.516972	2.75068	0.010917	17.3771	0.0732483
KEGG_PANCREATIC_CANCER	0.278245	2.74588	0.030445	2.10109	0.0733363
MIPS_C_COMPLEX_SPLICEOSOME	-0.294695	-2.69117	0.0274914	1.90253	0.0745675
REACTOME_MITOTIC_G1_G1_S_PHASES	-0.227449	-2.68445	0.0300501	2.37871	0.0748737
REACTOME_INSULIN_RECEPTOR_RECYCLING	-0.492447	-2.68504	0.0178218	3.50295	0.0753149
PID_LIS1PATHWAY	-0.449605	-2.67858	0.0171756	7.18995	0.0757604
REACTOME_MEIOTIC_RECOMBINATION	0.301499	2.72838	0.0425532	2.01417	0.0762843
PID_CD40_PATHWAY	0.409455	2.72607	0.0130719	5.00251	0.0762896
MIPS_DSS1_COMPLEX	0.547604	2.7289	0.0218341	4.34544	0.0766536
REACTOME_REGULATION_OF_IFNG_SIGNALING	0.558976	2.7215	0.00438596	8.02904	0.0767467
REACTOME_IL_7_SIGNALING	0.6763	2.71451	0.0043956	12.912	0.0774214
BIOCARTA_THELPER_PATHWAY	0.631473	2.71572	0.00647948	10.6877	0.0775834
REACTOME_ASSEMBLY_OF_THE_PRE_REPLICATIVE_COMPLEX	-0.333244	-2.66588	0.0308219	3.409	0.0783792
REACTOME_RNA_POL_II_TRANSCRIPTION_PRE_INITIATION_AND_PROMOTER_OPENING	-0.408221	-2.6602	0.0164534	4.53933	0.0788038
MIPS_EMERIN_COMPLEX_25	-0.599909	-2.662	0.00555556	4.92997	0.0789813
REACTOME_TRANSCRIPTION_COUPLED_NER_TC_NER	-0.376283	-2.65245	0.027027	3.59364	0.0795811
REACTOME_TRAFFICKING_OF_GLUR2_CONTAINING_AMPA_RECEPTORS	-0.595432	-2.65312	0.00553506	11.601	0.0799954
REACTOME_INHIBITION_OF_THE_PROTEOLYTIC_ACTIVITY_OF_APC_C_REQUIRED_FOR_THE_ONSET_OF_ANAPHASE_BY_MITOTIC_SPINDLE_CHECKPOINT_COMPONENTS	-0.556023	-2.64783	0.00919118	4.71735	0.080282
REACTOME_INTRINSIC_PATHWAY_FOR_APOPTOSIS	0.442513	2.70008	0.012959	4.5831	0.0803432
MIPS_CSA_COMPLEX	-0.619656	-2.64425	0.00764818	6.87886	0.0806472
BIOCARTA_CCR5_PATHWAY	0.548365	2.69216	0.016129	7.99664	0.0809765
REACTOME_TOLL_RECEPTOR_CASCADES	0.216525	2.68965	0.0258824	2.2863	0.0810665
REACTOME_TAK1_ACTIVATES_NFKB_BY_PHOSPHORYLATION_AND_ACTIVATION_OF_IKKS_COMPLEX	0.510115	2.69348	0.0104603	5.21807	0.0812889
KEGG_P53_SIGNALING_PATHWAY	0.28698	2.67606	0.0271493	2.00044	0.0837509
REACTOME_TRANSPORT_OF_MATURE_TRANSCRIPT_TO_CYTOPLASM	-0.352869	-2.6256	0.0271739	2.09487	0.0850897
BIOCARTA_P53_PATHWAY	0.532882	2.66449	0.0153509	2.6659	0.0854086
REACTOME_PLATELET_ACTIVATION_SIGNALING_AND_AGGREGATION	0.151794	2.65807	0.0439276	1.85902	0.0855767
REACTOME_AMINE_LIGAND_BINDING_RECEPTORS	-0.413082	-2.61865	0.018018	3.16886	0.0857825
PID_BCR_5PATHWAY	0.294308	2.66505	0.0296128	2.60272	0.085801
BIOCARTA_MONOCYTE_PATHWAY	0.650179	2.65854	0.012766	6.76117	0.0859451
KEGG_PROTEIN_EXPORT	-0.509762	-2.61982	0.00927644	6.54242	0.0860834
PID_AR_PATHWAY	0.300674	2.65925	0.0307329	2.62448	0.0862325
REACTOME_GLYCOLYSIS	-0.455603	-2.61394	0.0205993	4.60289	0.086414
ST_GAQ_PATHWAY	0.418985	2.6432	0.0290828	4.79405	0.0870757
REACTOME_RORA_ACTIVATES_CIRCADIAN_EXPRESSION	0.478011	2.64915	0.0208333	3.68462	0.0871521
BIOCARTA_BCR_PATHWAY	0.373705	2.64701	0.0296804	3.78415	0.087174
BIOCARTA_MITOCHONDRIA_PATHWAY	0.503765	2.6445	0.00699301	4.16496	0.0873022
PID_MYC_REPRESSPATHWAY	0.267159	2.63625	0.0389016	1.90714	0.0882865
REACTOME_ORC1_REMOVAL_FROM_CHROMATIN	-0.314041	-2.60485	0.0301003	3.40545	0.0883389
REACTOME_SYNTHESIS_OF_PIPS_AT_THE_GOLGI_MEMBRANE	-0.547086	-2.59651	0.012844	3.59189	0.089016
REACTOME_CYCLIN_A_B1_ASSOCIATED_EVENTS_DURING_G2_M_TRANSITION	-0.592749	-2.59382	0.00715564	5.46792	0.0891943
REACTOME_CREB_PHOSPHORYLATION_THROUGH_THE_ACTIVATION_OF_RAS	-0.479769	-2.5968	0.0151803	4.25127	0.0895463
REACTOME_HOST_INTERACTIONS_OF_HIV_FACTORS	-0.239443	-2.59764	0.0456853	3.06144	0.0899581
MIPS_INTEGRATOR_RNAPII_COMPLEX	0.537851	2.6197	0.0154867	3.80226	0.0916099
BIOCARTA_TALL1_PATHWAY	0.570893	2.61391	0.0218341	4.52683	0.0919788
KEGG_FOCAL_ADHESION	0.156763	2.6146	0.0358056	1.7305	0.0922964
ST_B_CELL_ANTIGEN_RECEPTOR	0.346339	2.59261	0.020316	3.9791	0.0946993
REACTOME_CREB_PHOSPHORYLATION_THROUGH_THE_ACTIVATION_OF_CAMKII	-0.623116	-2.57132	0.00753296	5.34445	0.0947131
BIOCARTA_IL12_PATHWAY	0.434807	2.59416	0.0374449	3.68748	0.0948254
REACTOME_INSULIN_SYNTHESIS_AND_PROCESSING	-0.498239	-2.57259	0.0154739	7.92308	0.0950135
REACTOME_IL_2_SIGNALING	0.346416	2.59431	0.037037	3.52762	0.0953158
BIOCARTA_DC_PATHWAY	0.450689	2.59847	0.0259179	2.92434	0.0953495
PID_CXCR4_PATHWAY	0.211411	2.59634	0.0372208	2.31262	0.0953839
BIOCARTA_NO2IL12_PATHWAY	0.48772	2.58243	0.0280778	4.00788	0.0966508
REACTOME_MEMBRANE_TRAFFICKING	-0.231109	-2.55452	0.0376068	2.37868	0.0969623
REACTOME_METABOLISM_OF_PORPHYRINS	-0.545936	-2.55495	0.010989	2.17235	0.0974174
BIOCARTA_IL17_PATHWAY	0.548023	2.57698	0.0193133	3.56256	0.0975937
REACTOME_APC_C_CDH1_MEDIATED_DEGRADATION_OF_CDC20_AND_OTHER_APC_C_CDH1_TARGETED_PROTEINS_IN_LATE_MITOSIS_EARLY_G1	-0.311512	-2.55786	0.0318792	3.19261	0.097796
KEGG_TGF_BETA_SIGNALING_PATHWAY	0.250675	2.57426	0.0465116	2.02644	0.0977977
REACTOME_MITOTIC_M_M_G1_PHASES	-0.199369	-2.55973	0.0308943	1.8193	0.0978205
REACTOME_DARPP_32_EVENTS	-0.526817	-2.55525	0.00919118	5.37535	0.0979852
REACTOME_INTERACTIONS_OF_VPR_WITH_HOST_CELLULAR_PROTEINS	-0.423438	-2.5436	0.0257827	3.73049	0.0980917
REACTOME_TRANSFERRIN_ENDOCYTOSIS_AND_RECYCLING	-0.458119	-2.54927	0.0177866	3.00253	0.0981072
REACTOME_DNA_REPLICATION	-0.190281	-2.54094	0.0308943	1.76241	0.0982946
REACTOME_AUTODEGRADATION_OF_CDH1_BY_CDH1_APC_C	-0.341921	-2.54438	0.0226876	4.30308	0.0984694
REACTOME_UNWINDING_OF_DNA	-0.643631	-2.53724	0.00716846	6.9431	0.0987452
KEGG_PORPHYRIN_AND_CHLOROPHYLL_METABOLISM	-0.427505	-2.54445	0.0301418	1.64584	0.0990843
REACTOME_RNA_POL_I_TRANSCRIPTION	0.262997	2.56306	0.0494624	2.25461	0.0997414
SIG_PIP3_SIGNALING_IN_B_LYMPHOCYTES	0.357473	2.56462	0.0327869	2.30334	0.0999506
PID_LKB1_PATHWAY	-0.310694	-2.52932	0.0456274	4.24737	0.100783
MIPS_20S_PROTEASOME	-0.620462	-2.52277	0.00571429	6.20261	0.102178
REACTOME_RETROGRADE_NEUROTROPHIN_SIGNALLING	-0.595095	-2.51929	0.0216606	13.2669	0.102473
PID_ARF_3PATHWAY	-0.502887	-2.51722	0.0241187	5.00131	0.10259
REACTOME_INITIAL_TRIGGERING_OF_COMPLEMENT	0.590184	2.54907	0.0209644	7.63737	0.102695
PID_S1P_META_PATHWAY	0.448405	2.54118	0.0357942	5.80042	0.104157
BIOCARTA_PML_PATHWAY	0.4907	2.5393	0.0307018	3.28984	0.104215
KEGG_CYSTEINE_AND_METHIONINE_METABOLISM	-0.384504	-2.50743	0.020073	2.97008	0.105092
REACTOME_MEIOSIS	0.230049	2.53332	0.0492958	1.84374	0.105307
REACTOME_PEPTIDE_LIGAND_BINDING_RECEPTORS	0.17108	2.52841	0.0544554	1.28275	0.106084
SIG_BCR_SIGNALING_PATHWAY	0.281281	2.51938	0.0556793	2.70046	0.107856
MIPS_NOP56P_ASSOCIATED_PRE_RRNA_COMPLEX	-0.259741	-2.49517	0.045208	2.08731	0.108218
REACTOME_SIGNAL_TRANSDUCTION_BY_L1	-0.389648	-2.49692	0.0173077	3.89083	0.108223
BIOCARTA_ETC_PATHWAY	-0.629002	-2.49005	0.0153551	6.14191	0.108738
REACTOME_ABORTIVE_ELONGATION_OF_HIV1_TRANSCRIPT_IN_THE_ABSENCE_OF_TAT	-0.50019	-2.49145	0.0224719	6.26608	0.108848
PID_AMB2_NEUTROPHILS_PATHWAY	0.319126	2.50971	0.0400844	2.41381	0.110154
PID_SMAD2_3PATHWAY	0.488447	2.50532	0.0325866	11.8436	0.110329
PID_AVB3_INTEGRIN_PATHWAY	0.243444	2.506	0.0553097	2.20619	0.110702
BIOCARTA_CHEMICAL_PATHWAY	0.454228	2.5009	0.0342466	3.13105	0.110985
MIPS_SMN_COMPLEX	-0.546519	-2.48014	0.0182815	3.16927	0.111694
PID_WNT_SIGNALING_PATHWAY	0.431497	2.49019	0.0386965	2.66669	0.113498
KEGG_NOTCH_SIGNALING_PATHWAY	0.321851	2.48798	0.035865	4.09974	0.113566
REACTOME_GAB1_SIGNALOSOME	0.337699	2.48355	0.0420354	2.41161	0.114309
REACTOME_NOTCH1_INTRACELLULAR_DOMAIN_REGULATES_TRANSCRIPTION	0.307568	2.45867	0.0474138	3.42619	0.121022
KEGG_BASAL_CELL_CARCINOMA	0.286139	2.44882	0.0508475	2.38509	0.123343
BIOCARTA_CALCINEURIN_PATHWAY	0.466077	2.44515	0.0488323	8.10889	0.123747
MIPS_KINASE_MATURATION_COMPLEX_1	-0.548314	-2.44377	0.0196464	10.019	0.124433
REACTOME_RECYCLING_PATHWAY_OF_L1	-0.416422	-2.43869	0.0332717	3.6159	0.12564
KEGG_GLYOXYLATE_AND_DICARBOXYLATE_METABOLISM	-0.538986	-2.43007	0.0172414	7.90066	0.127508
REACTOME_DNA_STRAND_ELONGATION	-0.416297	-2.43073	0.0269784	4.26913	0.127967
REACTOME_AMINO_ACID_TRANSPORT_ACROSS_THE_PLASMA_MEMBRANE	0.361115	2.42834	0.0527426	4.22967	0.128549
REACTOME_TRAFFICKING_AND_PROCESSING_OF_ENDOSOMAL_TLR	0.595712	2.41897	0.0224215	4.60382	0.130943
REACTOME_RIP_MEDIATED_NFKB_ACTIVATION_VIA_DAI	0.505508	2.41392	0.029724	4.1112	0.131934
REACTOME_NUCLEOTIDE_EXCISION_REPAIR	-0.329434	-2.41384	0.0477064	3.24238	0.132352
BIOCARTA_CTCF_PATHWAY	0.408758	2.41008	0.050813	1.64592	0.132569
KEGG_NITROGEN_METABOLISM	-0.497693	-2.41432	0.0162162	3.91075	0.132883
BIOCARTA_BARR_MAPK_PATHWAY	-0.561944	-2.40434	0.027451	8.82375	0.133694
REACTOME_CYCLIN_E_ASSOCIATED_EVENTS_DURING_G1_S_TRANSITION_	-0.297917	-2.40601	0.033275	3.29903	0.133801
REACTOME_GLUTATHIONE_CONJUGATION	-0.462453	-2.40661	0.0283019	2.11923	0.134324
REACTOME_PHASE_II_CONJUGATION	-0.303775	-2.39907	0.0446927	1.46088	0.134911
REACTOME_DEPOSITION_OF_NEW_CENPA_CONTAINING_NUCLEOSOMES_AT_THE_CENTROMERE	0.283054	2.39507	0.0623557	2.42664	0.137094
REACTOME_FATTY_ACYL_COA_BIOSYNTHESIS	-0.477043	-2.38469	0.0376648	3.75096	0.139718
PID_FGF_PATHWAY	0.279559	2.37229	0.0470852	2.71678	0.143696
MIPS_TNF_ALPHA_NF_KAPPA_B_SIGNALING_COMPLEX	0.555991	2.37316	0.0477178	8.7891	0.144041
REACTOME_ACTIVATED_TLR4_SIGNALLING	0.226273	2.36745	0.044186	2.58257	0.14468
REACTOME_TRANSPORT_OF_RIBONUCLEOPROTEINS_INTO_THE_HOST_NUCLEUS	-0.420905	-2.36069	0.039924	3.86616	0.148813
BIOCARTA_CTLA4_PATHWAY	0.466208	2.35096	0.0323326	5.59831	0.149829
PID_RAS_PATHWAY	-0.379388	-2.34798	0.0541045	3.67069	0.151519
PID_PLK1_PATHWAY	-0.349346	-2.35066	0.0433213	1.80346	0.152043
KEGG_TERPENOID_BACKBONE_BIOSYNTHESIS	-0.54424	-2.34835	0.0242537	7.0086	0.15217
REACTOME_GLUCOSE_TRANSPORT	-0.357618	-2.34422	0.0423573	2.20743	0.152287
BIOCARTA_GRANULOCYTES_PATHWAY	0.52249	2.33683	0.0387931	4.50744	0.15404
REACTOME_DEADENYLATION_DEPENDENT_MRNA_DECAY	-0.333583	-2.33689	0.0567376	3.12342	0.154808
MIPS_RNA_POLYMERASE_II	-0.49589	-2.33368	0.0332717	5.39099	0.155251
BIOCARTA_NKCELLS_PATHWAY	0.459104	2.32133	0.0385488	3.90409	0.157606
REACTOME_GENERIC_TRANSCRIPTION_PATHWAY	0.110402	2.32226	0.0605263	1.48806	0.158018
BIOCARTA_LAIR_PATHWAY	0.483492	2.32291	0.0439331	2.31811	0.158443
REACTOME_REGULATION_OF_ORNITHINE_DECARBOXYLASE_ODC	-0.321576	-2.3211	0.0547009	4.6881	0.158447
REACTOME_CA_DEPENDENT_EVENTS	-0.415441	-2.32116	0.0492701	3.36992	0.159264
REACTOME_TRANSPORT_OF_MATURE_MRNA_DERIVED_FROM_AN_INTRONLESS_TRANSCRIPT	-0.37994	-2.32192	0.0532319	3.23832	0.159779
MIPS_RNA_POLYMERASE_II_COMPLEX_CHROMATIN_STRUCTURE_MODIFYING	-0.488825	-2.31291	0.0270793	3.67037	0.160446
PID_LYSOPHOSPHOLIPID_PATHWAY	0.240385	2.3109	0.0745192	2.61234	0.160536
KEGG_OOCYTE_MEIOSIS	-0.223937	-2.31412	0.0642361	2.23701	0.160799
REACTOME_SEROTONIN_RECEPTORS	-0.554822	-2.30981	0.0255537	7.7234	0.161081
BIOCARTA_TEL_PATHWAY	0.433119	2.30281	0.0614035	2.03553	0.162751
PID_CERAMIDE_PATHWAY	0.28426	2.29995	0.0665083	3.43865	0.163081
REACTOME_GROWTH_HORMONE_RECEPTOR_SIGNALING	0.396233	2.29107	0.0454545	4.07612	0.165584
REACTOME_FORMATION_OF_ATP_BY_CHEMIOSMOTIC_COUPLING	-0.501593	-2.29605	0.0537037	6.60993	0.166301
BIOCARTA_EIF_PATHWAY	-0.54061	-2.29403	0.0341113	4.81746	0.166405
REACTOME_REGULATION_OF_PYRUVATE_DEHYDROGENASE_PDH_COMPLEX	-0.574884	-2.28925	0.0271318	6.18885	0.166912
MIPS_F1F0_ATP_SYNTHASE_MITOCHONDRIAL	-0.487199	-2.29071	0.0577281	5.66565	0.167073
REACTOME_AMINO_ACID_AND_OLIGOPEPTIDE_SLC_TRANSPORTERS	0.285377	2.28425	0.0682819	2.68421	0.167296
PID_MTOR_4PATHWAY	-0.26547	-2.27355	0.0417457	2.95232	0.172441
REACTOME_ELONGATION_ARREST_AND_RECOVERY	-0.398403	-2.27453	0.0419847	3.63146	0.172881
PID_FOXM1PATHWAY	0.283054	2.26302	0.0875274	2.05296	0.173725
KEGG_ASTHMA	0.366578	2.26491	0.055914	2.50428	0.17373
REACTOME_RECRUITMENT_OF_MITOTIC_CENTROSOME_PROTEINS_AND_COMPLEXES	-0.289499	-2.26541	0.0563636	2.55291	0.175251
SIG_REGULATION_OF_THE_ACTIN_CYTOSKELETON_BY_RHO_GTPASES	-0.338304	-2.25698	0.0631579	4.15343	0.175624
REACTOME_VIRAL_MESSENGER_RNA_SYNTHESIS	-0.526277	-2.24942	0.0173745	8.1708	0.17571
BIOCARTA_BARRESTIN_SRC_PATHWAY	-0.497514	-2.25823	0.0427184	6.25209	0.175934
REACTOME_SCF_BETA_TRCP_MEDIATED_DEGRADATION_OF_EMI1	-0.315801	-2.25037	0.0636833	4.08451	0.176156
KEGG_GLYCOSYLPHOSPHATIDYLINOSITOL_GPI_ANCHOR_BIOSYNTHESIS	-0.414359	-2.25898	0.0574074	3.25624	0.1765
KEGG_CELL_CYCLE	-0.20122	-2.26071	0.0721477	1.68692	0.176597
REACTOME_ACTIVATION_OF_THE_PRE_REPLICATIVE_COMPLEX	-0.355996	-2.25132	0.056239	3.03406	0.176625
MIPS_DDB2_COMPLEX	-0.533193	-2.2524	0.0541586	6.87886	0.17697
PID_GLYPICAN_1PATHWAY	0.374435	2.24659	0.0632054	3.22466	0.178061
MIPS_CHUK_NFKB2_REL_IKBKG_SPAG9_NFKB1_NFKBIE_COPB2_TNIP1_NFKBIA_RELA_TNIP2_COMPLEX	0.526775	2.24833	0.0666667	4.73154	0.17807
PID_RB_1PATHWAY	0.237354	2.24837	0.0692124	1.97696	0.178835
REACTOME_COSTIMULATION_BY_THE_CD28_FAMILY	0.261604	2.24173	0.0843091	2.34111	0.179327
REACTOME_ACTIVATION_OF_KAINATE_RECEPTORS_UPON_GLUTAMATE_BINDING	-0.359157	-2.23894	0.0688406	3.0867	0.179682
REACTOME_CIRCADIAN_CLOCK	0.256703	2.2379	0.0675991	2.42256	0.179863
REACTOME_P38MAPK_EVENTS	0.507241	2.233	0.0555556	9.29771	0.181197
PID_TOLL_ENDOGENOUS_PATHWAY	0.390309	2.23021	0.0700219	3.21677	0.181542
REACTOME_CALNEXIN_CALRETICULIN_CYCLE	-0.574189	-2.23063	0.0333952	3.63288	0.18172
REACTOME_LOSS_OF_NLP_FROM_MITOTIC_CENTROSOMES	-0.303019	-2.23124	0.0625	4.1868	0.18235
REACTOME_REGULATION_OF_WATER_BALANCE_BY_RENAL_AQUAPORINS	-0.316721	-2.22733	0.0714286	2.72895	0.18242
REACTOME_SYNTHESIS_AND_INTERCONVERSION_OF_NUCLEOTIDE_DI_AND_TRIPHOSPHATES	-0.474962	-2.22528	0.0392927	2.14918	0.182555
REACTOME_CDT1_ASSOCIATION_WITH_THE_CDC6_ORC_ORIGIN_COMPLEX	-0.302003	-2.2165	0.068662	3.56295	0.185915
PID_TXA2PATHWAY	0.261213	2.21666	0.0643678	3.1919	0.186059
KEGG_PENTOSE_PHOSPHATE_PATHWAY	-0.390301	-2.21121	0.0600707	1.84235	0.187559
BIOCARTA_GLEEVEC_PATHWAY	0.378839	2.21054	0.0611354	3.03329	0.187746
REACTOME_CHOLESTEROL_BIOSYNTHESIS	-0.419837	-2.19571	0.0728972	2.54858	0.194062
KEGG_NUCLEOTIDE_EXCISION_REPAIR	-0.314086	-2.19208	0.0683012	3.65023	0.194083
PID_E2F_PATHWAY	0.218731	2.19021	0.0843091	2.21781	0.194095
BIOCARTA_AKAPCENTROSOME_PATHWAY	-0.513786	-2.19362	0.0415094	4.12859	0.194196
REACTOME_P75NTR_SIGNALS_VIA_NFKB	0.495856	2.1882	0.0699153	4.41961	0.194209
REACTOME_TRIF_MEDIATED_TLR3_SIGNALING	0.227853	2.19134	0.0890411	2.86952	0.19445
ST_PHOSPHOINOSITIDE_3_KINASE_PATHWAY	-0.319407	-2.18816	0.0900383	3.71935	0.195175
REACTOME_CD28_DEPENDENT_PI3K_AKT_SIGNALING	0.391394	2.18181	0.0698795	3.03734	0.195983
REACTOME_INWARDLY_RECTIFYING_K_CHANNELS	-0.358368	-2.18318	0.0778547	2.52425	0.19695
REACTOME_SIGNALING_BY_NOTCH	0.199167	2.16857	0.082774	2.24716	0.198932
BIOCARTA_HER2_PATHWAY	0.372156	2.17048	0.0798319	2.85289	0.198983
BIOCARTA_MAPK_PATHWAY	0.213994	2.17128	0.0760095	2.2739	0.199452
REACTOME_TRANSPORT_OF_ORGANIC_ANIONS	0.544438	2.15907	0.0627706	5.72005	0.199712
KEGG_ACUTE_MYELOID_LEUKEMIA	0.239658	2.15993	0.0841121	2.05676	0.200132
REACTOME_PHASE1_FUNCTIONALIZATION_OF_COMPOUNDS	0.224347	2.15571	0.0790698	1.61186	0.200338
REACTOME_ACTIVATION_OF_IRF3_IRF7_MEDIATED_BY_TBK1_IKK_EPSILON	0.494316	2.16225	0.0619658	4.59655	0.20066
REACTOME_EICOSANOID_LIGAND_BINDING_RECEPTORS	0.469028	2.1603	0.0603448	3.10355	0.20074
BIOCARTA_AHSP_PATHWAY	-0.549561	-2.16931	0.0424354	2.23442	0.202868
REACTOME_MICRORNA_MIRNA_BIOGENESIS	-0.436574	-2.16546	0.0602637	5.12139	0.202945
REACTOME_MHC_CLASS_II_ANTIGEN_PRESENTATION	-0.241622	-2.16647	0.061296	2.11002	0.203369
REACTOME_RNA_POL_III_TRANSCRIPTION_TERMINATION	-0.445775	-2.16165	0.0556586	5.24257	0.203846
REACTOME_ACTIVATED_NOTCH1_TRANSMITS_SIGNAL_TO_THE_NUCLEUS	-0.382292	-2.15427	0.0699433	2.22425	0.206703
REACTOME_OPIOID_SIGNALLING	-0.237301	-2.14825	0.0847458	2.61745	0.206933
MIPS_BAF_COMPLEX	-0.519624	-2.14907	0.0527273	6.248	0.207436
REACTOME_INHIBITION_OF_VOLTAGE_GATED_CA2_CHANNELS_VIA_GBETA_GAMMA_SUBUNITS	-0.385775	-2.1492	0.0656028	2.418	0.208287
BIOCARTA_CDK5_PATHWAY	-0.531298	-2.13447	0.0718447	6.20839	0.212575
BIOCARTA_P53HYPOXIA_PATHWAY	0.355847	2.11642	0.103448	2.62703	0.216143
REACTOME_CLEAVAGE_OF_GROWING_TRANSCRIPT_IN_THE_TERMINATION_REGION_	-0.305755	-2.11497	0.0815603	1.47009	0.221318
KEGG_OTHER_GLYCAN_DEGRADATION	0.447836	2.09601	0.111814	3.03708	0.224087
MIPS_AP3_BLOC1_COMPLEX	-0.529463	-2.09639	0.0777778	8.79573	0.225224
REACTOME_FORMATION_OF_TRANSCRIPTION_COUPLED_NER_TC_NER_REPAIR_COMPLEX	-0.372013	-2.1013	0.0673077	3.93409	0.225441
REACTOME_AMINO_ACID_SYNTHESIS_AND_INTERCONVERSION_TRANSAMINATION	-0.447393	-2.10467	0.0989399	5.75995	0.225576
BIOCARTA_ARAP_PATHWAY	-0.445216	-2.09211	0.0671642	3.94036	0.2256
BIOCARTA_CERAMIDE_PATHWAY	0.366992	2.08805	0.0870536	6.32121	0.225938
REACTOME_MRNA_DECAY_BY_3_TO_5_EXORIBONUCLEASE	-0.515072	-2.10216	0.0634328	6.02754	0.225973
KEGG_GLYCOSAMINOGLYCAN_BIOSYNTHESIS_CHONDROITIN_SULFATE	0.364937	2.08979	0.0859031	2.33548	0.226092
REACTOME_DESTABILIZATION_OF_MRNA_BY_KSRP	-0.434995	-2.0965	0.0770642	3.22904	0.226114
KEGG_BASAL_TRANSCRIPTION_FACTORS	-0.318455	-2.08906	0.0899281	2.26422	0.226302
KEGG_AMINO_SUGAR_AND_NUCLEOTIDE_SUGAR_METABOLISM	-0.311581	-2.09225	0.0928196	2.07818	0.226456
REACTOME_SIGNALING_BY_INSULIN_RECEPTOR	-0.188224	-2.09713	0.0900901	2.16019	0.226721
BIOCARTA_TOLL_PATHWAY	0.298747	2.08257	0.0927152	3.13981	0.226746
BIOCARTA_GH_PATHWAY	0.324841	2.08423	0.104348	2.92807	0.226906
REACTOME_RNA_POL_III_CHAIN_ELONGATION	-0.442799	-2.08372	0.071298	4.90214	0.228239
REACTOME_CELL_DEATH_SIGNALLING_VIA_NRAGE_NRIF_AND_NADE	-0.258892	-2.08171	0.0879713	3.1545	0.228453
PID_IL2_PI3KPATHWAY	0.310842	2.07448	0.0957944	2.21884	0.229526
REACTOME_INTEGRATION_OF_ENERGY_METABOLISM	-0.188399	-2.07295	0.0946644	2.38958	0.229532
BIOCARTA_CACAM_PATHWAY	-0.524715	-2.06088	0.0802239	14.3327	0.229542
REACTOME_NITRIC_OXIDE_STIMULATES_GUANYLATE_CYCLASE	-0.366919	-2.06343	0.0912548	3.88944	0.229968
BIOCARTA_MCM_PATHWAY	-0.440909	-2.06164	0.0719557	3.64088	0.230008
BIOCARTA_RACCYCD_PATHWAY	0.342945	2.07087	0.0873362	5.11104	0.23017
PID_RHOA_PATHWAY	-0.290163	-2.07336	0.0861759	2.40804	0.230287
BIOCARTA_VITCB_PATHWAY	-0.497437	-2.0762	0.0891841	1.83072	0.230526
KEGG_DNA_REPLICATION	-0.333685	-2.06923	0.0920354	2.92078	0.230613
REACTOME_NEP_NS2_INTERACTS_WITH_THE_CELLULAR_EXPORT_MACHINERY	-0.366588	-2.06371	0.0710383	3.33085	0.230709
REACTOME_BIOSYNTHESIS_OF_THE_N_GLYCAN_PRECURSOR_DOLICHOL_LIPID_LINKED_OLIGOSACCHARIDE_LLO_AND_TRANSFER_TO_A_NASCENT_PROTEIN	-0.371684	-2.07408	0.0755712	2.01853	0.23083
PID_EPHRINBREVPATHWAY	0.316749	2.06583	0.11479	3.94277	0.231398
KEGG_TIGHT_JUNCTION	-0.182603	-2.0658	0.094306	1.87637	0.231421
REACTOME_MITOCHONDRIAL_TRNA_AMINOACYLATION	-0.430603	-2.06407	0.0622642	7.34435	0.231468
MIPS_TRBP_CONTAINING_COMPLEX_1	-0.415558	-2.05335	0.0838095	4.60726	0.232513
PID_HEDGEHOG_2PATHWAY	0.352071	2.05795	0.0772627	2.78691	0.234043
REACTOME_HDL_MEDIATED_LIPID_TRANSPORT	0.43124	2.0461	0.0949227	2.38934	0.238474
PID_ATR_PATHWAY	-0.300596	-2.03497	0.116279	2.33093	0.240362
REACTOME_PI3K_EVENTS_IN_ERBB2_SIGNALING	0.270802	2.0396	0.0799087	2.12166	0.24051
REACTOME_POST_TRANSLATIONAL_PROTEIN_MODIFICATION	-0.160518	-2.03507	0.0987654	1.54534	0.241275
BIOCARTA_AKT_PATHWAY	0.373126	2.0321	0.0911017	3.73548	0.242012
BIOCARTA_GSK3_PATHWAY	0.323673	2.03227	0.0964126	3.16812	0.242841
KEGG_DORSO_VENTRAL_AXIS_FORMATION	0.335633	2.02761	0.104478	4.21316	0.2433
BIOCARTA_UCALPAIN_PATHWAY	-0.419097	-2.02401	0.0895795	2.66127	0.245494
REACTOME_DNA_REPAIR	-0.204733	-2.02103	0.099278	1.8962	0.246128
BIOCARTA_G1_PATHWAY	0.320347	2.01162	0.100897	1.77817	0.249857
REACTOME_SULFUR_AMINO_ACID_METABOLISM	-0.35281	-1.99035	0.113027	2.2907	0.254298
REACTOME_NA_CL_DEPENDENT_NEUROTRANSMITTER_TRANSPORTERS	-0.416705	-1.99196	0.088632	2.26414	0.254438
REACTOME_REGULATION_OF_INSULIN_SECRETION	-0.203552	-1.98807	0.116041	2.57024	0.254592
REACTOME_FRS2_MEDIATED_CASCADE	-0.313286	-1.99252	0.100186	3.65482	0.255115
REACTOME_SIGNALLING_TO_P38_VIA_RIT_AND_RIN	-0.45737	-1.98477	0.0801457	9.31258	0.255508
REACTOME_NRIF_SIGNALS_CELL_DEATH_FROM_THE_NUCLEUS	-0.462085	-1.99531	0.0782443	4.05131	0.255562
REACTOME_ASSOCIATION_OF_LICENSING_FACTORS_WITH_THE_PRE_REPLICATIVE_COMPLEX	-0.471028	-1.99333	0.0916031	2.84444	0.25569
BIOCARTA_NOS1_PATHWAY	-0.428888	-1.99609	0.0880734	4.30267	0.256114
REACTOME_KINESINS	-0.381221	-2.00104	0.104895	3.52059	0.256279
KEGG_THYROID_CANCER	-0.360665	-1.99693	0.0694698	3.29821	0.256663
REACTOME_ADHERENS_JUNCTIONS_INTERACTIONS	-0.346266	-1.99841	0.106498	1.96673	0.25684
REACTOME_PLATELET_ADHESION_TO_EXPOSED_COLLAGEN	0.49319	1.98703	0.114165	1.37743	0.260514
PID_PI3KCIAKTPATHWAY	-0.305485	-1.97398	0.101313	3.446	0.260527
PID_PI3KPLCTRKPATHWAY	-0.286559	-1.97167	0.111301	3.53759	0.260948
PID_ECADHERIN_NASCENTAJ_PATHWAY	-0.287983	-1.96782	0.101083	3.2698	0.262106
KEGG_MISMATCH_REPAIR	-0.380999	-1.95947	0.0981818	3.05016	0.264887
REACTOME_CONVERSION_FROM_APC_C_CDC20_TO_APC_C_CDH1_IN_LATE_ANAPHASE	-0.427009	-1.95449	0.107011	5.73856	0.265706
REACTOME_ARMS_MEDIATED_ACTIVATION	-0.402423	-1.95957	0.10219	5.58755	0.265805
BIOCARTA_MYOSIN_PATHWAY	0.290168	1.97413	0.121413	3.24088	0.265931
MIPS_RNA_POLYMERASE_II_COMPLEX_CHROMATIN_STRUCTURE_MODIFYING_2	-0.479232	-1.95483	0.102421	7.34075	0.266534
REACTOME_TIE2_SIGNALING	0.377548	1.96702	0.118182	2.88459	0.267382
BIOCARTA_CXCR4_PATHWAY	0.340228	1.9676	0.121145	3.66528	0.268046
PID_HDAC_CLASSIII_PATHWAY	0.324648	1.96024	0.122004	3.73968	0.269778
KEGG_HISTIDINE_METABOLISM	-0.330364	-1.94347	0.107807	2.5466	0.271006
SA_PROGRAMMED_CELL_DEATH	0.466432	1.95246	0.11329	3.10638	0.272522
REACTOME_REGULATION_OF_GLUCOKINASE_BY_GLUCOKINASE_REGULATORY_PROTEIN	-0.342853	-1.93883	0.121324	2.86245	0.272535
KEGG_RNA_POLYMERASE	-0.327332	-1.93675	0.128623	2.52185	0.272707
REACTOME_GABA_B_RECEPTOR_ACTIVATION	-0.304956	-1.92822	0.100733	2.09284	0.275595
MIPS_RNA_POLYMERASE_II_CORE_COMPLEX	-0.468666	-1.9298	0.106464	6.35506	0.275712
REACTOME_METABOLISM_OF_VITAMINS_AND_COFACTORS	-0.261964	-1.92318	0.11418	2.31996	0.276374
MIPS_PBAF_COMPLEX	-0.50301	-1.92477	0.0827206	10.457	0.276427
REACTOME_SCFSKP2_MEDIATED_DEGRADATION_OF_P27_P21	-0.251456	-1.92124	0.129893	3.43099	0.276433
REACTOME_FGFR4_LIGAND_BINDING_AND_ACTIVATION	-0.463495	-1.91352	0.127341	3.25611	0.277821
REACTOME_REGULATION_OF_COMPLEMENT_CASCADE	0.44042	1.93935	0.11479	8.51624	0.277872
REACTOME_REGULATORY_RNA_PATHWAYS	-0.361597	-1.9144	0.116412	3.714	0.278299
REACTOME_AUTODEGRADATION_OF_THE_E3_UBIQUITIN_LIGASE_COP1	-0.281354	-1.91549	0.123023	3.77032	0.278627
BIOCARTA_NUCLEARRS_PATHWAY	0.408749	1.92303	0.111111	2.7872	0.283837
BIOCARTA_ASBCELL_PATHWAY	0.450918	1.92327	0.130802	2.60019	0.28473
BIOCARTA_PTC1_PATHWAY	-0.493932	-1.89383	0.111511	4.68679	0.287129
KEGG_ONE_CARBON_POOL_BY_FOLATE	-0.402413	-1.89428	0.118447	3.90927	0.287876
REACTOME_SYNTHESIS_OF_PA	0.296639	1.91182	0.134043	2.04008	0.288263
REACTOME_SIGNALING_BY_WNT	-0.239263	-1.88978	0.126516	3.52655	0.288568
BIOCARTA_PPARA_PATHWAY	0.219643	1.90802	0.133183	2.20018	0.289174
MIPS_EXOSOME	-0.477435	-1.88489	0.103578	3.95557	0.290372
PID_BMPPATHWAY	0.241234	1.90125	0.140436	2.6961	0.291649
BIOCARTA_CCR3_PATHWAY	-0.356628	-1.87899	0.116761	2.353	0.292728
BIOCARTA_PTDINS_PATHWAY	-0.339349	-1.86857	0.140713	2.10418	0.297912
REACTOME_CDC6_ASSOCIATION_WITH_THE_ORC_ORIGIN_COMPLEX	-0.452716	-1.86232	0.119318	3.55891	0.298635
REACTOME_INHIBITION_OF_INSULIN_SECRETION_BY_ADRENALINE_NORADRENALINE	-0.334485	-1.86548	0.119005	3.42577	0.298668
REACTOME_GOLGI_ASSOCIATED_VESICLE_BIOGENESIS	-0.249165	-1.86324	0.144385	2.26186	0.299008
REACTOME_DESTABILIZATION_OF_MRNA_BY_AUF1_HNRNP_D0	-0.252905	-1.85348	0.14188	3.29903	0.303017
REACTOME_SIGNALING_BY_PDGF	0.146491	1.87449	0.142857	1.90028	0.304121
REACTOME_AQUAPORIN_MEDIATED_TRANSPORT	-0.247019	-1.83958	0.13884	2.29447	0.31009
BIOCARTA_IL4_PATHWAY	0.443559	1.85917	0.147577	4.88145	0.311226
MIPS_MEDIATOR_COMPLEX	-0.303586	-1.83322	0.152256	1.9128	0.312866
PID_P38ALPHABETADOWNSTREAMPATHWAY	0.249018	1.84146	0.145786	2.77217	0.318469
PID_LYMPHANGIOGENESIS_PATHWAY	0.301101	1.84303	0.165605	2.93525	0.318703
BIOCARTA_IL3_PATHWAY	0.397556	1.83776	0.122538	4.23314	0.319341
BIOCARTA_ETS_PATHWAY	0.36302	1.83276	0.132911	2.88417	0.320798
REACTOME_CLASS_I_MHC_MEDIATED_ANTIGEN_PROCESSING_PRESENTATION	-0.128606	-1.81496	0.129934	2.45706	0.322638
KEGG_PROGESTERONE_MEDIATED_OOCYTE_MATURATION	-0.201819	-1.8078	0.134991	1.85154	0.326056
PID_AR_TF_PATHWAY	0.217573	1.81797	0.165138	2.16125	0.327431
BIOCARTA_FIBRINOLYSIS_PATHWAY	0.409531	1.81541	0.15	2.72174	0.327707
MIPS_ARC_L_COMPLEX	-0.432587	-1.80219	0.135922	2.58321	0.328526
BIOCARTA_AGR_PATHWAY	-0.270383	-1.80044	0.161351	1.69054	0.328526
REACTOME_P53_INDEPENDENT_G1_S_DNA_DAMAGE_CHECKPOINT	-0.258897	-1.79745	0.149912	3.29903	0.329156
PID_CMYB_PATHWAY	0.166181	1.80872	0.137698	1.88105	0.33021
REACTOME_PURINE_RIBONUCLEOSIDE_MONOPHOSPHATE_BIOSYNTHESIS	-0.442468	-1.79196	0.145558	3.33511	0.330311
REACTOME_DEVELOPMENTAL_BIOLOGY	-0.100794	-1.79254	0.134522	1.40265	0.331066
REACTOME_PACKAGING_OF_TELOMERE_ENDS	0.261309	1.79773	0.161863	3.33068	0.333871
BIOCARTA_PITX2_PATHWAY	0.363453	1.79818	0.155702	5.55424	0.334794
REACTOME_OTHER_SEMAPHORIN_INTERACTIONS	0.394742	1.78292	0.153318	3.13479	0.341049
REACTOME_SIGNALING_BY_FGFR3_MUTANTS	-0.46094	-1.76481	0.144444	4.07014	0.345841
KEGG_PHENYLALANINE_METABOLISM	-0.367925	-1.75884	0.157116	2.26253	0.348548
REACTOME_CDK_MEDIATED_PHOSPHORYLATION_AND_REMOVAL_OF_CDC6	-0.255329	-1.75282	0.158645	3.95884	0.35094
REACTOME_CS_DS_DEGRADATION	0.414809	1.75563	0.162996	4.0598	0.355231
REACTOME_O_LINKED_GLYCOSYLATION_OF_MUCINS	-0.224102	-1.74376	0.162214	1.32542	0.3556
REACTOME_PI3K_EVENTS_IN_ERBB4_SIGNALING	0.239332	1.74667	0.140351	2.2997	0.356771
REACTOME_P75NTR_RECRUITS_SIGNALLING_COMPLEXES	0.411156	1.74745	0.163561	3.80024	0.357447
PID_IL12_STAT4PATHWAY	0.231495	1.74913	0.177384	3.32946	0.357616
PID_ERBB1_RECEPTOR_PROXIMAL_PATHWAY	0.227991	1.72277	0.184035	2.4297	0.359488
BIOCARTA_EGFR_SMRTE_PATHWAY	0.429821	1.73797	0.15859	4.44258	0.360364
REACTOME_DOWNREGULATION_OF_SMAD2_3_SMAD4_TRANSCRIPTIONAL_ACTIVITY	0.327073	1.72295	0.178654	3.49757	0.360564
BIOCARTA_FCER1_PATHWAY	0.232452	1.72376	0.147392	2.94345	0.361271
KEGG_FC_EPSILON_RI_SIGNALING_PATHWAY	0.170356	1.73425	0.169903	1.79306	0.361327
PID_RXR_VDR_PATHWAY	0.286561	1.72516	0.186404	3.17427	0.361685
REACTOME_INTEGRIN_ALPHAIIB_BETA3_SIGNALING	0.265836	1.72536	0.170455	2.50563	0.362762
REACTOME_FACTORS_INVOLVED_IN_MEGAKARYOCYTE_DEVELOPMENT_AND_PLATELET_PRODUCTION	0.126924	1.71372	0.191176	1.78108	0.363413
REACTOME_CLASS_A1_RHODOPSIN_LIKE_RECEPTORS	0.085199	1.71089	0.187661	1.12275	0.363782
PID_REG_GR_PATHWAY	0.159767	1.72545	0.173302	2.13726	0.363932
PID_S1P_S1P3_PATHWAY	0.277388	1.70633	0.146727	2.28964	0.363986
REACTOME_SIGNALING_BY_FGFR1_FUSION_MUTANTS	0.32597	1.70181	0.169604	5.82298	0.364019
REACTOME_NFKB_AND_MAP_KINASES_ACTIVATION_MEDIATED_BY_TLR4_SIGNALING_REPERTOIRE	0.177361	1.70774	0.179775	2.5555	0.364387
REACTOME_RNA_POL_III_TRANSCRIPTION_INITIATION_FROM_TYPE_3_PROMOTER	-0.302739	-1.72782	0.177656	3.07115	0.364615
PID_BARD1PATHWAY	0.245976	1.69878	0.167431	1.64734	0.364654
REACTOME_MYD88_MAL_CASCADE_INITIATED_ON_PLASMA_MEMBRANE	0.172972	1.70211	0.194379	2.77804	0.365004
REACTOME_ANTIGEN_PROCESSING_CROSS_PRESENTATION	0.166804	1.72564	0.162162	7.29814	0.365031
KEGG_LONG_TERM_DEPRESSION	-0.189937	-1.72122	0.182815	2.80282	0.367849
REACTOME_CELL_EXTRACELLULAR_MATRIX_INTERACTIONS	0.373299	1.68372	0.193548	3.7677	0.371878
REACTOME_DIABETES_PATHWAYS	-0.154988	-1.71367	0.152603	1.99329	0.371914
REACTOME_DOUBLE_STRAND_BREAK_REPAIR	-0.338258	-1.70887	0.179348	2.43798	0.373767
BIOCARTA_P38MAPK_PATHWAY	0.221519	1.67626	0.191537	3.19403	0.374729
BIOCARTA_CARDIACEGF_PATHWAY	0.311239	1.6723	0.200456	2.80914	0.375809
KEGG_TASTE_TRANSDUCTION	-0.242943	-1.70298	0.173913	1.51345	0.376438
REACTOME_PURINE_SALVAGE	-0.39529	-1.69541	0.168582	3.56423	0.380265
ST_WNT_CA2_CYCLIC_GMP_PATHWAY	0.289148	1.66097	0.190275	3.23301	0.380975
KEGG_ASCORBATE_AND_ALDARATE_METABOLISM	-0.395178	-1.69128	0.175407	2.0319	0.381683
BIOCARTA_GCR_PATHWAY	0.305894	1.64718	0.200431	3.30292	0.384167
BIOCARTA_EPONFKB_PATHWAY	0.411768	1.6444	0.200405	6.01502	0.384505
REACTOME_SIGNALING_BY_HIPPO	0.300527	1.64876	0.197002	6.88685	0.384527
REACTOME_COMMON_PATHWAY	0.350547	1.65293	0.185882	2.03549	0.384573
REACTOME_REGULATION_OF_HYPOXIA_INDUCIBLE_FACTOR_HIF_BY_OXYGEN	0.278472	1.64996	0.183807	2.38478	0.38507
MIPS_CF_IIAM_COMPLEX	-0.365701	-1.68308	0.184158	3.30769	0.385779
REACTOME_ADVANCED_GLYCOSYLATION_ENDPRODUCT_RECEPTOR_SIGNALING	-0.392205	-1.67853	0.188605	3.69836	0.386329
KEGG_CALCIUM_SIGNALING_PATHWAY	-0.127699	-1.67636	0.176871	1.82034	0.386543
REACTOME_SIGNAL_ATTENUATION	0.356666	1.63854	0.181416	4.59967	0.386553
REACTOME_RECEPTOR_LIGAND_BINDING_INITIATES_THE_SECOND_PROTEOLYTIC_CLEAVAGE_OF_NOTCH_RECEPTOR	0.401736	1.63516	0.206823	1.98079	0.387142
REACTOME_PURINE_METABOLISM	-0.265739	-1.67899	0.177331	1.81915	0.387224
MIPS_CDC5L_COMPLEX	-0.28445	-1.66377	0.193717	3.72855	0.392454
REACTOME_PROCESSING_OF_CAPPED_INTRONLESS_PRE_MRNA	-0.300227	-1.66487	0.201465	1.92991	0.39293
REACTOME_ACTIVATION_OF_BH3_ONLY_PROTEINS	0.34235	1.61834	0.208861	20.1746	0.394544
KEGG_ALPHA_LINOLENIC_ACID_METABOLISM	0.357811	1.61622	0.181406	2.76256	0.394645
REACTOME_DEGRADATION_OF_THE_EXTRACELLULAR_MATRIX	0.273162	1.62	0.201754	1.60907	0.394772
PID_P38ALPHABETAPATHWAY	0.251528	1.61339	0.206593	3.06305	0.395121
BIOCARTA_ARF_PATHWAY	0.328373	1.6066	0.20985	3.41161	0.397871
BIOCARTA_MPR_PATHWAY	-0.263227	-1.6534	0.179577	2.94898	0.397923
REACTOME_PRE_NOTCH_PROCESSING_IN_GOLGI	0.34552	1.60283	0.190171	9.44223	0.398773
PID_ATF2_PATHWAY	0.169473	1.59641	0.201342	2.27787	0.401253
PID_IL2_1PATHWAY	0.184116	1.59377	0.196721	3.26414	0.401597
BIOCARTA_ARENRF2_PATHWAY	0.33855	1.59055	0.228942	6.21961	0.402328
BIOCARTA_DREAM_PATHWAY	-0.374108	-1.63851	0.192593	2.45374	0.40653
REACTOME_VIF_MEDIATED_DEGRADATION_OF_APOBEC3G	-0.229533	-1.6364	0.188049	3.44247	0.406586
PID_PDGFRBPATHWAY	0.11722	1.57539	0.22549	2.67962	0.408653
BIOCARTA_SPRY_PATHWAY	0.311159	1.57562	0.210638	3.29667	0.409758
REACTOME_SLBP_DEPENDENT_PROCESSING_OF_REPLICATION_DEPENDENT_HISTONE_PRE_MRNAS	-0.426131	-1.62734	0.193309	2.8809	0.411431
REACTOME_CYTOCHROME_P450_ARRANGED_BY_SUBSTRATE_TYPE	0.192551	1.56215	0.21542	1.46858	0.415206
REACTOME_N_GLYCAN_ANTENNAE_ELONGATION	0.347443	1.5554	0.226293	2.53286	0.41644
KEGG_NEUROTROPHIN_SIGNALING_PATHWAY	0.114993	1.55745	0.215539	2.35644	0.416522
KEGG_PROTEASOME	-0.235381	-1.61733	0.219554	3.53097	0.416928
MIPS_ALL_1_SUPERCOMPLEX	-0.274479	-1.61295	0.217949	2.36022	0.417271
REACTOME_P53_DEPENDENT_G1_DNA_DAMAGE_RESPONSE	-0.216755	-1.61418	0.198953	2.93247	0.417772
KEGG_DRUG_METABOLISM_CYTOCHROME_P450	-0.199628	-1.60831	0.207447	1.36066	0.419182
REACTOME_PLATELET_AGGREGATION_PLUG_FORMATION	0.209276	1.54699	0.244898	1.67042	0.420282
REACTOME_CHROMOSOME_MAINTENANCE	0.122615	1.54291	0.222738	1.75134	0.420379
REACTOME_REPAIR_SYNTHESIS_FOR_GAP_FILLING_BY_DNA_POL_IN_TC_NER	-0.365947	-1.60243	0.203571	4.18703	0.420498
REACTOME_MRNA_3_END_PROCESSING	-0.262382	-1.60065	0.206581	1.40357	0.420511
BIOCARTA_EGF_PATHWAY	0.236295	1.54346	0.209354	3.64317	0.421306
KEGG_VALINE_LEUCINE_AND_ISOLEUCINE_BIOSYNTHESIS	-0.403633	-1.60309	0.200772	3.68384	0.421322
REACTOME_TRAF6_MEDIATED_INDUCTION_OF_NFKB_AND_MAP_KINASES_UPON_TLR7_8_OR_9_ACTIVATION	0.159756	1.53661	0.251716	2.91174	0.421471
REACTOME_GAP_JUNCTION_ASSEMBLY	0.305957	1.53228	0.239374	1.71042	0.421593
REACTOME_LIPOPROTEIN_METABOLISM	0.229962	1.53825	0.233546	1.96792	0.421863
REACTOME_PPARA_ACTIVATES_GENE_EXPRESSION	0.131978	1.53373	0.217295	1.71536	0.421906
BIOCARTA_HCMV_PATHWAY	0.313276	1.52849	0.226164	3.66991	0.422512
KEGG_STARCH_AND_SUCROSE_METABOLISM	-0.24167	-1.5908	0.201377	1.12895	0.42595
PID_SHP2_PATHWAY	0.171602	1.51173	0.228235	2.55695	0.43118
REACTOME_SIGNALING_BY_FGFR1_MUTANTS	0.22146	1.50054	0.244444	3.94036	0.436559
REACTOME_DOWNSTREAM_SIGNAL_TRANSDUCTION	0.132695	1.49393	0.25	1.95074	0.439229
BIOCARTA_FMLP_PATHWAY	0.21789	1.48736	0.262473	3.78415	0.440702
REACTOME_PIP3_ACTIVATES_AKT_SIGNALING	0.236609	1.48739	0.25	2.51757	0.441945
MIPS_PA28_20S_PROTEASOME	-0.362187	-1.56409	0.212406	5.16884	0.442791
REACTOME_ACYL_CHAIN_REMODELLING_OF_PI	0.327855	1.48152	0.247596	1.06308	0.442984
REACTOME_REGULATION_OF_MRNA_STABILITY_BY_PROTEINS_THAT_BIND_AU_RICH_ELEMENTS	-0.175442	-1.5571	0.214651	2.53558	0.446259
PID_ERA_GENOMIC_PATHWAY	0.157031	1.4735	0.240275	2.31755	0.446602
BIOCARTA_EIF2_PATHWAY	-0.380724	-1.55221	0.227353	2.10873	0.446888
PID_UPA_UPAR_PATHWAY	0.207943	1.47066	0.237581	2.0963	0.447024
KEGG_GALACTOSE_METABOLISM	0.223165	1.46553	0.279121	1.44367	0.447607
ST_ERK1_ERK2_MAPK_PATHWAY	0.216044	1.46741	0.229614	2.87494	0.447742
MIPS_MEDIATOR_COMPLEX_1	-0.275438	-1.55231	0.245747	2.1519	0.448134
KEGG_HYPERTROPHIC_CARDIOMYOPATHY_HCM	-0.167887	-1.54361	0.229592	1.4976	0.448741
MIPS_WINAC_COMPLEX	-0.343343	-1.54537	0.252319	5.44672	0.448815
BIOCARTA_AT1R_PATHWAY	-0.256046	-1.54649	0.219251	2.19943	0.449324
ST_GA13_PATHWAY	0.203858	1.46052	0.24115	3.54368	0.44952
MIPS_TNF_ALPHA_NF_KAPPA_B_SIGNALING_COMPLEX_5	0.244767	1.45714	0.249476	3.1122	0.45039
ST_G_ALPHA_S_PATHWAY	-0.344078	-1.53111	0.23855	3.39592	0.451809
KEGG_RNA_DEGRADATION	-0.19057	-1.5316	0.228261	2.27158	0.452731
KEGG_TYROSINE_METABOLISM	-0.225142	-1.5335	0.239437	1.82108	0.452747
REACTOME_GLUCAGON_SIGNALING_IN_METABOLIC_REGULATION	-0.251195	-1.53521	0.215054	2.38242	0.453025
REACTOME_CROSS_PRESENTATION_OF_SOLUBLE_EXOGENOUS_ANTIGENS_ENDOSOMES	-0.220455	-1.52487	0.220641	3.44899	0.453337
REACTOME_NRAGE_SIGNALS_DEATH_THROUGH_JNK	-0.217228	-1.52639	0.241993	2.59045	0.453657
REACTOME_FORMATION_OF_FIBRIN_CLOT_CLOTTING_CASCADE	0.22051	1.4382	0.234234	1.49252	0.459101
PID_NFKAPPABATYPICALPATHWAY	0.3086	1.4391	0.256637	5.49	0.459852
KEGG_GLYCEROLIPID_METABOLISM	-0.195305	-1.51303	0.21875	1.55505	0.460342
MIPS_TNF_ALPHA_NF_KAPPA_B_SIGNALING_COMPLEX_3	0.28645	1.41566	0.271399	3.08076	0.462243
REACTOME_PYRIMIDINE_CATABOLISM	0.353955	1.4157	0.275109	5.00305	0.463476
BIOCARTA_SALMONELLA_PATHWAY	-0.369311	-1.50643	0.254682	6.00344	0.463698
PID_HDAC_CLASSI_PATHWAY	0.142888	1.41584	0.230263	2.24844	0.464693
SIG_IL4RECEPTOR_IN_B_LYPHOCYTES	0.224674	1.41988	0.261364	3.2543	0.464794
REACTOME_SIGNALING_BY_NOTCH1	0.149571	1.42202	0.280514	2.1367	0.464831
REACTOME_ENDOSOMAL_SORTING_COMPLEX_REQUIRED_FOR_TRANSPORT_ESCRT	-0.26774	-1.50035	0.234234	4.09075	0.465204
REACTOME_ENDOGENOUS_STEROLS	0.317538	1.42265	0.286667	3.21252	0.465775
BIOCARTA_TFF_PATHWAY	0.253181	1.42463	0.269978	2.2428	0.465857
REACTOME_RESPONSE_TO_ELEVATED_PLATELET_CYTOSOLIC_CA2_	0.136571	1.41588	0.2713	1.81569	0.465945
REACTOME_SYNTHESIS_OF_VERY_LONG_CHAIN_FATTY_ACYL_COAS	-0.345404	-1.50055	0.231638	2.21837	0.466397
REACTOME_TRANSPORT_TO_THE_GOLGI_AND_SUBSEQUENT_MODIFICATION	0.207835	1.40633	0.271967	2.23002	0.466677
PID_MYC_ACTIVPATHWAY	-0.168243	-1.49559	0.234991	1.92957	0.467125
REACTOME_SIGNALING_BY_CONSTITUTIVELY_ACTIVE_EGFR	0.272045	1.40007	0.274336	4.97387	0.469065
REACTOME_PKA_MEDIATED_PHOSPHORYLATION_OF_CREB	-0.322891	-1.48384	0.254025	2.19045	0.472588
PID_P38_MKK3_6PATHWAY	0.233909	1.3913	0.276316	3.47491	0.473017
KEGG_LONG_TERM_POTENTIATION	-0.170768	-1.48468	0.235727	3.00393	0.473344
BIOCARTA_ERK5_PATHWAY	0.254336	1.37517	0.276169	4.34329	0.479192
PID_FOXOPATHWAY	0.166131	1.37706	0.278027	3.82818	0.479287
BIOCARTA_CARM1_PATHWAY	0.298967	1.37792	0.293303	3.6808	0.48006
PID_NFAT_3PATHWAY	-0.192318	-1.47006	0.232143	4.14699	0.481009
PID_ER_NONGENOMIC_PATHWAY	0.182891	1.36982	0.280624	2.63535	0.481275
REACTOME_SEMAPHORIN_INTERACTIONS	-0.170612	-1.46541	0.246454	2.09545	0.481587
KEGG_DILATED_CARDIOMYOPATHY	-0.158866	-1.46346	0.246957	1.62894	0.481646
REACTOME_SYNTHESIS_OF_PIPS_AT_THE_EARLY_ENDOSOME_MEMBRANE	-0.35778	-1.46653	0.264432	3.07876	0.482193
BIOCARTA_TGFB_PATHWAY	0.257331	1.36259	0.287212	2.27526	0.48321
BIOCARTA_PAR1_PATHWAY	0.177816	1.35956	0.267735	2.8721	0.483862
PID_AURORA_B_PATHWAY	-0.207565	-1.4563	0.271095	3.3743	0.484015
MIPS_POLYCOMB_REPRESSIVE_COMPLEX_1	0.330755	1.36313	0.2875	5.81447	0.484147
REACTOME_OLFACTORY_SIGNALING_PATHWAY	-0.157572	-1.45754	0.226876	0.974359	0.484504
REACTOME_TRANSCRIPTIONAL_REGULATION_OF_WHITE_ADIPOCYTE_DIFFERENTIATION	0.138954	1.35508	0.30735	1.50838	0.485156
REACTOME_TRANSCRIPTIONAL_ACTIVITY_OF_SMAD2_SMAD3_SMAD4_HETEROTRIMER	0.179369	1.34775	0.29385	3.12573	0.485997
REACTOME_TRANS_GOLGI_NETWORK_VESICLE_BUDDING	-0.18478	-1.45112	0.258929	2.02377	0.486282
BIOCARTA_BIOPEPTIDES_PATHWAY	0.18317	1.34309	0.293987	2.97809	0.486394
REACTOME_NUCLEOTIDE_LIKE_PURINERGIC_RECEPTORS	0.312702	1.34818	0.308696	2.61449	0.487008
REACTOME_CTLA4_INHIBITORY_SIGNALING	0.241179	1.34397	0.290393	3.69401	0.487068
REACTOME_SIGNALING_BY_FGFR_MUTANTS	0.173937	1.34987	0.301149	2.95174	0.487103
BIOCARTA_ACTINY_PATHWAY	-0.306439	-1.44554	0.26422	3.43054	0.488712
PID_GMCSF_PATHWAY	0.17889	1.33375	0.302428	2.9803	0.490998
BIOCARTA_CYTOKINE_PATHWAY	0.241258	1.32914	0.317597	1.64678	0.491338
REACTOME_CD28_CO_STIMULATION	0.20771	1.33035	0.315036	1.94566	0.491778
BIOCARTA_INTRINSIC_PATHWAY	0.224207	1.31629	0.321348	1.1886	0.49804
REACTOME_METABOLISM_OF_POLYAMINES	-0.292712	-1.4286	0.277064	7.82555	0.499252
ST_FAS_SIGNALING_PATHWAY	0.135605	1.31146	0.311927	3.17919	0.499707
REACTOME_HEPARAN_SULFATE_HEPARIN_HS_GAG_METABOLISM	0.16036	1.30777	0.293217	2.38619	0.500707
REACTOME_VITAMIN_B5_PANTOTHENATE_METABOLISM	-0.352684	-1.42331	0.275986	4.95031	0.501734
REACTOME_METABOLISM_OF_CARBOHYDRATES	-0.096104	-1.41913	0.270701	1.44193	0.502034
REACTOME_GLOBAL_GENOMIC_NER_GG_NER	-0.232406	-1.42059	0.266071	3.34962	0.502335
PID_TRKRPATHWAY	-0.178321	-1.40996	0.246324	2.53245	0.507151
BIOCARTA_PDGF_PATHWAY	0.190583	1.29451	0.311966	3.02151	0.507758
REACTOME_FGFR_LIGAND_BINDING_AND_ACTIVATION	-0.264564	-1.39831	0.261733	3.35948	0.511132
REACTOME_SOS_MEDIATED_SIGNALLING	-0.326191	-1.39956	0.29291	4.18404	0.511633
BIOCARTA_CDC42RAC_PATHWAY	-0.307765	-1.40125	0.280374	5.69167	0.511827
PID_ERBB1_DOWNSTREAM_PATHWAY	-0.135149	-1.3946	0.263432	2.35855	0.512388
REACTOME_INFLAMMASOMES	0.250841	1.28214	0.318486	2.99302	0.512659
REACTOME_FANCONI_ANEMIA_PATHWAY	0.230524	1.28414	0.333333	2.10391	0.512805
REACTOME_HS_GAG_DEGRADATION	0.242799	1.27712	0.313725	1.87234	0.51435
REACTOME_LATENT_INFECTION_OF_HOMO_SAPIENS_WITH_MYCOBACTERIUM_TUBERCULOSIS	-0.221184	-1.38209	0.294004	2.96661	0.514394
PID_DNAPK_PATHWAY	-0.31549	-1.38867	0.277674	3.04545	0.515331
REACTOME_G_ALPHA_S_SIGNALLING_EVENTS	-0.128937	-1.38249	0.278632	1.30248	0.515546
KEGG_O_GLYCAN_BIOSYNTHESIS	-0.246757	-1.38391	0.281768	2.23519	0.515926
REACTOME_SYNTHESIS_OF_GLYCOSYLPHOSPHATIDYLINOSITOL_GPI	-0.291143	-1.3847	0.279245	3.3936	0.516725
PID_EPHA_FWDPATHWAY	0.171637	1.26869	0.32574	3.61626	0.5182
REACTOME_N_GLYCAN_TRIMMING_IN_THE_ER_AND_CALNEXIN_CALRETICULIN_CYCLE	-0.323891	-1.37287	0.296296	2.59491	0.519778
BIOCARTA_AMI_PATHWAY	0.220122	1.26258	0.296037	1.51208	0.520775
BIOCARTA_INSULIN_PATHWAY	-0.257366	-1.36765	0.277132	2.52107	0.522103
PID_IL1PATHWAY	0.182706	1.24361	0.346237	2.89159	0.522161
REACTOME_EARLY_PHASE_OF_HIV_LIFE_CYCLE	0.27214	1.25561	0.319654	7.1033	0.522534
ST_ADRENERGIC	0.184149	1.24469	0.318841	2.13244	0.522826
REACTOME_SEMA3A_PLEXIN_REPULSION_SIGNALING_BY_INHIBITING_INTEGRIN_ADHESION	0.2941	1.25667	0.321121	3.01978	0.523124
REACTOME_PROCESSING_OF_INTRONLESS_PRE_MRNAS	-0.303856	-1.36366	0.29771	2.10536	0.52336
KEGG_ARACHIDONIC_ACID_METABOLISM	0.140436	1.24553	0.329646	1.12117	0.52358
PID_HIF1APATHWAY	0.226705	1.24737	0.337349	2.46759	0.52375
KEGG_MATURITY_ONSET_DIABETES_OF_THE_YOUNG	0.210408	1.25011	0.321121	1.8578	0.524611
KEGG_RENAL_CELL_CARCINOMA	0.1237	1.24738	0.321663	2.35219	0.525057
REACTOME_ACTIVATED_POINT_MUTANTS_OF_FGFR2	-0.299518	-1.3583	0.295203	3.87632	0.525857
REACTOME_PROLONGED_ERK_ACTIVATION_EVENTS	-0.265378	-1.35541	0.282883	3.99111	0.526468
MIPS_BASC_COMPLEX	-0.337179	-1.35215	0.316667	4.95789	0.527353
REACTOME_E2F_MEDIATED_REGULATION_OF_DNA_REPLICATION	-0.215478	-1.34637	0.29291	2.14575	0.530069
REACTOME_SIGNALLING_TO_ERKS	0.176844	1.22272	0.344907	2.62235	0.533824
REACTOME_EGFR_DOWNREGULATION	-0.251889	-1.33902	0.279492	4.15676	0.533841
KEGG_ETHER_LIPID_METABOLISM	0.187775	1.21854	0.353319	1.48771	0.533874
BIOCARTA_MTOR_PATHWAY	-0.253619	-1.33371	0.305816	2.81272	0.534726
REACTOME_TRANSPORT_OF_VITAMINS_NUCLEOSIDES_AND_RELATED_MOLECULES	0.194579	1.21882	0.33114	2.17907	0.534977
BIOCARTA_NO1_PATHWAY	-0.217652	-1.33488	0.299065	2.09922	0.53531
REACTOME_P2Y_RECEPTORS	0.302364	1.20902	0.366594	11.9896	0.538499
REACTOME_G0_AND_EARLY_G1	0.2166	1.19915	0.346241	2.25747	0.539328
BIOCARTA_ALK_PATHWAY	0.166085	1.20308	0.335512	1.59166	0.539497
BIOCARTA_VIP_PATHWAY	0.20256	1.19626	0.340183	2.71435	0.539792
KEGG_LINOLEIC_ACID_METABOLISM	0.204307	1.2045	0.341004	0.852948	0.539965
KEGG_MTOR_SIGNALING_PATHWAY	0.143156	1.19966	0.330377	1.83495	0.540325
REACTOME_NEPHRIN_INTERACTIONS	0.2266	1.19137	0.379691	3.64417	0.541639
REACTOME_ACTIVATION_OF_THE_MRNA_UPON_BINDING_OF_THE_CAP_BINDING_COMPLEX_AND_EIFS_AND_SUBSEQUENT_BINDING_TO_43S	-0.173793	-1.30668	0.320069	2.08122	0.544162
REACTOME_G_ALPHA1213_SIGNALLING_EVENTS	-0.147122	-1.3176	0.311755	2.41196	0.544731
REACTOME_PERK_REGULATED_GENE_EXPRESSION	-0.225276	-1.30719	0.327434	2.63705	0.545197
REACTOME_FGFR1_LIGAND_BINDING_AND_ACTIVATION	-0.303129	-1.30769	0.305243	4.18643	0.546189
REACTOME_TRIGLYCERIDE_BIOSYNTHESIS	-0.193838	-1.31247	0.305344	1.83219	0.546958
BIOCARTA_IGF1_PATHWAY	-0.252973	-1.30844	0.309568	3.3089	0.547032
REACTOME_SYNTHESIS_OF_SUBSTRATES_IN_N_GLYCAN_BIOSYTHESIS	-0.307112	-1.30999	0.313274	2.99722	0.547328
REACTOME_SHC_MEDIATED_SIGNALLING	-0.301694	-1.30048	0.317073	4.08538	0.547332
BIOCARTA_IL2_PATHWAY	0.208714	1.17942	0.33913	4.06787	0.547786
REACTOME_IL1_SIGNALING	0.164746	1.17376	0.352174	3.30798	0.550081
PID_ECADHERIN_STABILIZATION_PATHWAY	0.144398	1.16974	0.351893	2.6841	0.551278
REACTOME_UNFOLDED_PROTEIN_RESPONSE	-0.14629	-1.28967	0.309481	2.1801	0.553576
REACTOME_SIGNALING_BY_THE_B_CELL_RECEPTOR_BCR	0.0841864	1.16263	0.358586	1.98122	0.554671
MIPS_BRAFT_COMPLEX	-0.305887	-1.28543	0.343636	2.28762	0.555078
BIOCARTA_TPO_PATHWAY	0.205442	1.1488	0.385281	2.94345	0.556924
REACTOME_REGULATION_OF_INSULIN_LIKE_GROWTH_FACTOR_IGF_ACTIVITY_BY_INSULIN_LIKE_GROWTH_FACTOR_BINDING_PROTEINS_IGFBPS	0.240276	1.152	0.397826	2.09365	0.557556
REACTOME_RESOLUTION_OF_AP_SITES_VIA_THE_MULTIPLE_NUCLEOTIDE_PATCH_REPLACEMENT_PATHWAY	0.229849	1.14905	0.357616	3.56666	0.558073
REACTOME_HYALURONAN_METABOLISM	0.251615	1.15223	0.381264	1.5501	0.558741
PID_ILK_PATHWAY	0.151383	1.15338	0.376443	2.24138	0.559361
REACTOME_SIGNALING_BY_GPCR	-0.0550438	-1.26841	0.307808	1.10834	0.560103
REACTOME_FORMATION_OF_INCISION_COMPLEX_IN_GG_NER	-0.259907	-1.26912	0.33209	4.30811	0.56102
PID_CDC42_PATHWAY	-0.150394	-1.27061	0.329247	2.74443	0.561349
BIOCARTA_EDG1_PATHWAY	-0.211701	-1.27444	0.313869	2.21343	0.561445
REACTOME_SHC_MEDIATED_CASCADE	-0.214064	-1.27213	0.315978	3.10106	0.561695
ST_INTERLEUKIN_4_PATHWAY	0.174859	1.13735	0.37365	2.15358	0.563051
REACTOME_SIGNAL_REGULATORY_PROTEIN_SIRP_FAMILY_INTERACTIONS	0.265585	1.13325	0.395248	2.41711	0.564377
BIOCARTA_FAS_PATHWAY	0.165198	1.13091	0.379545	2.54132	0.564637
PID_HIF2PATHWAY	0.174635	1.12657	0.372141	2.68556	0.56472
REACTOME_DOWNREGULATION_OF_ERBB2_ERBB3_SIGNALING	-0.323321	-1.2556	0.328494	2.27415	0.564959
REACTOME_G_BETA_GAMMA_SIGNALLING_THROUGH_PLC_BETA	-0.239376	-1.25344	0.335807	2.90672	0.565008
PID_PDGFRAPATHWAY	0.202542	1.12767	0.386957	3.44134	0.565305
KEGG_FRUCTOSE_AND_MANNOSE_METABOLISM	-0.205229	-1.25878	0.337413	1.78349	0.565342
PID_ERBB2ERBB3PATHWAY	-0.168158	-1.25664	0.309735	1.89427	0.56558
SA_PTEN_PATHWAY	0.211393	1.11909	0.400433	2.49406	0.568067
REACTOME_KERATAN_SULFATE_KERATIN_METABOLISM	0.1686	1.1153	0.359909	1.48271	0.569149
BIOCARTA_PARKIN_PATHWAY	-0.316623	-1.23498	0.344569	3.75429	0.576698
KEGG_ADIPOCYTOKINE_SIGNALING_PATHWAY	0.113672	1.10161	0.390351	2.70909	0.576722
REACTOME_ACTIVATED_AMPK_STIMULATES_FATTY_ACID_OXIDATION_IN_MUSCLE	0.212741	1.08269	0.395445	2.37067	0.583131
PID_SYNDECAN_1_PATHWAY	0.129924	1.08366	0.386117	1.93304	0.58386
PID_AVB3_OPN_PATHWAY	0.168843	1.07511	0.402222	2.003	0.583996
BIOCARTA_CSK_PATHWAY	0.198588	1.08444	0.407834	3.91882	0.584778
REACTOME_ZINC_TRANSPORTERS	-0.274851	-1.22158	0.356604	2.90656	0.584852
PID_ECADHERIN_KERATINOCYTE_PATHWAY	0.189018	1.07569	0.410256	5.43197	0.584926
REACTOME_GLYCEROPHOSPHOLIPID_BIOSYNTHESIS	0.0980704	1.08621	0.364508	1.46189	0.585003
KEGG_COLORECTAL_CANCER	0.113532	1.07746	0.38914	1.9866	0.585117
REACTOME_POST_TRANSLATIONAL_MODIFICATION_SYNTHESIS_OF_GPI_ANCHORED_PROTEINS	-0.215178	-1.21429	0.354244	2.38791	0.588576
PID_RANBP2PATHWAY	-0.309543	-1.20758	0.352294	4.31373	0.589109
REACTOME_PROSTACYCLIN_SIGNALLING_THROUGH_PROSTACYCLIN_RECEPTOR	-0.24586	-1.2115	0.369004	3.17096	0.589192
BIOCARTA_PGC1A_PATHWAY	-0.243636	-1.20527	0.369763	3.18505	0.589419
PID_TCRCALCIUMPATHWAY	0.178109	1.06401	0.423581	3.89227	0.589714
REACTOME_GLYCOSPHINGOLIPID_METABOLISM	0.159753	1.06174	0.412417	3.00033	0.589752
REACTOME_G_ALPHA_Z_SIGNALLING_EVENTS	-0.173533	-1.20825	0.33213	1.99985	0.590102
REACTOME_SIGNALING_BY_BMP	0.195285	1.05597	0.399083	3.35439	0.592184
KEGG_SELENOAMINO_ACID_METABOLISM	-0.219954	-1.19624	0.368421	2.52636	0.594465
REACTOME_P75_NTR_RECEPTOR_MEDIATED_SIGNALLING	-0.131921	-1.19371	0.337391	2.58095	0.594836
REACTOME_THE_ROLE_OF_NEF_IN_HIV1_REPLICATION_AND_DISEASE_PATHOGENESIS	0.167407	1.04237	0.419643	3.58302	0.595391
REACTOME_ER_PHAGOSOME_PATHWAY	0.112899	1.04301	0.401985	10.059	0.596331
REACTOME_G_ALPHA_I_SIGNALLING_EVENTS	0.0657431	1.04567	0.413706	1.14132	0.597398
REACTOME_TRANSPORT_OF_INORGANIC_CATIONS_ANIONS_AND_AMINO_ACIDS_OLIGOPEPTIDES	0.0925929	1.04327	0.406897	1.75424	0.597542
REACTOME_PYRIMIDINE_METABOLISM	0.193593	1.03701	0.419643	2.92789	0.597636
BIOCARTA_ECM_PATHWAY	0.169846	1.02877	0.427602	2.48242	0.600269
REACTOME_GRB2_SOS_PROVIDES_LINKAGE_TO_MAPK_SIGNALING_FOR_INTERGRINS_	0.21638	1.02973	0.43326	1.82227	0.600945
REACTOME_RAP1_SIGNALLING	-0.259854	-1.17452	0.382784	4.43103	0.601417
KEGG_INOSITOL_PHOSPHATE_METABOLISM	-0.143031	-1.17546	0.368984	2.55322	0.602211
REACTOME_CGMP_EFFECTS	-0.237173	-1.17128	0.375238	2.5167	0.602267
REACTOME_CRMPS_IN_SEMA3A_SIGNALING	-0.26318	-1.17708	0.389662	5.91155	0.602482
KEGG_GLYCOSPHINGOLIPID_BIOSYNTHESIS_GANGLIO_SERIES	-0.273342	-1.18066	0.356725	1.87772	0.602766
REACTOME_SHC1_EVENTS_IN_ERBB4_SIGNALING	-0.24194	-1.16251	0.367113	2.49662	0.602914
MIPS_BRM_SIN3A_HDAC_COMPLEX	-0.281213	-1.16811	0.377111	4.3736	0.603185
PID_TCRRASPATHWAY	-0.267818	-1.16411	0.35534	4.18404	0.603317
REACTOME_ACTIVATION_OF_NF_KAPPAB_IN_B_CELLS	-0.145159	-1.17775	0.345826	3.08619	0.603414
REACTOME_SEMA4D_INDUCED_CELL_MIGRATION_AND_GROWTH_CONE_COLLAPSE	-0.220609	-1.15975	0.374074	10.1841	0.603431
REACTOME_SMAD2_SMAD3_SMAD4_HETEROTRIMER_REGULATES_TRANSCRIPTION	0.165863	1.01998	0.428884	3.16046	0.603469
REACTOME_METABOLISM_OF_NUCLEOTIDES	-0.132515	-1.16488	0.360958	1.61788	0.604139
REACTOME_THROMBIN_SIGNALLING_THROUGH_PROTEINASE_ACTIVATED_RECEPTORS_PARS	0.135422	1.02099	0.431193	2.00793	0.60414
REACTOME_SHC_RELATED_EVENTS	-0.258287	-1.15471	0.385214	2.91813	0.605857
REACTOME_ACTIVATION_OF_GENES_BY_ATF4	-0.209352	-1.14771	0.38657	2.93843	0.60953
REACTOME_TIGHT_JUNCTION_INTERACTIONS	0.162455	1.0075	0.43361	2.07815	0.610084
SIG_PIP3_SIGNALING_IN_CARDIAC_MYOCTES	-0.133143	-1.1425	0.382084	1.88377	0.611843
REACTOME_LAGGING_STRAND_SYNTHESIS	-0.239921	-1.13916	0.399625	3.25658	0.612853
REACTOME_N_GLYCAN_ANTENNAE_ELONGATION_IN_THE_MEDIAL_TRANS_GOLGI	0.194287	0.998708	0.44186	2.37456	0.614439
BIOCARTA_GATA3_PATHWAY	0.214664	0.993748	0.449889	4.25717	0.616238
PID_RHODOPSIN_PATHWAY	-0.210209	-1.12779	0.395604	2.00016	0.618131
PID_ARF6DOWNSTREAMPATHWAY	-0.246567	-1.12947	0.375519	4.86239	0.618297
BIOCARTA_PLATELETAPP_PATHWAY	0.215775	0.98321	0.457883	Inf	0.621738
REACTOME_EXTENSION_OF_TELOMERES	-0.205048	-1.1123	0.402904	2.05679	0.623478
REACTOME_MRNA_DECAY_BY_5_TO_3_EXORIBONUCLEASE	-0.261995	-1.11318	0.403738	3.12342	0.624252
REACTOME_REGULATION_OF_APOPTOSIS	-0.145504	-1.11458	0.363002	3.24319	0.624692
ST_GRANULE_CELL_SURVIVAL_PATHWAY	-0.185192	-1.11516	0.395683	2.96931	0.625718
PID_INTEGRIN_A4B1_PATHWAY	0.131937	0.973804	0.438596	2.6128	0.626573
REACTOME_PLATELET_SENSITIZATION_BY_LDL	0.187424	0.956668	0.454343	4.59548	0.629551
REACTOME_REGULATION_OF_BETA_CELL_DEVELOPMENT	0.14557	0.959621	0.463312	1.81968	0.630457
KEGG_GLYCEROPHOSPHOLIPID_METABOLISM	0.0951848	0.956917	0.455172	1.36878	0.630759
BIOCARTA_BCELLSURVIVAL_PATHWAY	0.185408	0.961027	0.459519	2.69806	0.630937
REACTOME_G_ALPHA_Q_SIGNALLING_EVENTS	-0.0831456	-1.09956	0.394511	1.25756	0.631283
KEGG_BLADDER_CANCER	0.126764	0.964052	0.463203	3.0065	0.631709
BIOCARTA_TNFR1_PATHWAY	0.144167	0.961625	0.445476	2.31029	0.631931
BIOCARTA_P27_PATHWAY	-0.2619	-1.08698	0.439024	2.11514	0.633205
REACTOME_TRANSCRIPTION	-0.0825421	-1.09491	0.393526	1.62425	0.633314
BIOCARTA_AKAP95_PATHWAY	-0.279904	-1.08864	0.440228	2.30784	0.63348
BIOCARTA_TRKA_PATHWAY	0.204344	0.948121	0.484848	3.56218	0.633841
REACTOME_RNA_POL_I_TRANSCRIPTION_INITIATION	-0.199032	-1.09192	0.406082	3.10683	0.63399
REACTOME_CELL_CELL_JUNCTION_ORGANIZATION	-0.132218	-1.08945	0.384191	0.983396	0.634365
ST_WNT_BETA_CATENIN_PATHWAY	-0.17706	-1.08027	0.402778	2.05271	0.635069
SIG_INSULIN_RECEPTOR_PATHWAY_IN_CARDIAC_MYOCYTES	-0.139384	-1.08232	0.387868	3.26978	0.635112
ST_GA12_PATHWAY	0.16614	0.94116	0.470588	2.96636	0.635867
REACTOME_LIPID_DIGESTION_MOBILIZATION_AND_TRANSPORT	0.117111	0.943052	0.459341	1.41549	0.635937
REACTOME_PI3K_AKT_ACTIVATION	0.12406	0.933852	0.477376	2.48504	0.639185
BIOCARTA_EIF4_PATHWAY	-0.204031	-1.06567	0.420664	2.84584	0.639708
KEGG_STEROID_HORMONE_BIOSYNTHESIS	0.127053	0.930327	0.481069	2.15999	0.640122
REACTOME_MITOCHONDRIAL_FATTY_ACID_BETA_OXIDATION	-0.238814	-1.0608	0.416031	4.53936	0.640311
REACTOME_PHOSPHOLIPASE_C_MEDIATED_CASCADE	-0.144412	-1.06665	0.421793	3.06582	0.640436
REACTOME_ASPARAGINE_N_LINKED_GLYCOSYLATION	-0.120803	-1.06789	0.418312	1.68434	0.641088
PID_HDAC_CLASSII_PATHWAY	-0.163255	-1.06136	0.391941	2.37376	0.641348
REACTOME_RNA_POL_III_TRANSCRIPTION	-0.16968	-1.05721	0.408088	3.04439	0.641425
BIOCARTA_ACH_PATHWAY	-0.22465	-1.05257	0.440075	1.61894	0.64185
MIPS_17S_U2_SNRNP	-0.170408	-1.05463	0.437616	1.99432	0.641875
REACTOME_GLUCAGON_TYPE_LIGAND_RECEPTORS	-0.167341	-1.04641	0.444643	2.36184	0.641929
REACTOME_FORMATION_OF_THE_TERNARY_COMPLEX_AND_SUBSEQUENTLY_THE_43S_COMPLEX	-0.147923	-1.04035	0.440497	2.05208	0.642096
REACTOME_DOWNREGULATION_OF_TGF_BETA_RECEPTOR_SIGNALING	-0.211712	-1.06826	0.422222	1.88738	0.642288
REACTOME_G_PROTEIN_BETA_GAMMA_SIGNALLING	-0.172828	-1.04186	0.420108	2.42226	0.642413
PID_ARF6_TRAFFICKINGPATHWAY	-0.143052	-1.04743	0.405904	1.76352	0.642623
BIOCARTA_LEPTIN_PATHWAY	-0.25083	-1.04284	0.423954	2.3569	0.643091
MIPS_MLL1_WDR5_COMPLEX	-0.193971	-1.03672	0.423077	1.99729	0.64327
MIPS_SIN3_ING1B_COMPLEX_II	-0.230286	-1.04834	0.438757	5.79167	0.643378
REACTOME_GLYCOGEN_BREAKDOWN_GLYCOGENOLYSIS	0.196199	0.920254	0.460674	2.41508	0.644208
REACTOME_SYNTHESIS_OF_PIPS_AT_THE_PLASMA_MEMBRANE	0.142061	0.921038	0.496629	3.69762	0.645044
REACTOME_REVERSIBLE_HYDRATION_OF_CARBON_DIOXIDE	-0.270978	-1.031	0.454545	1.64768	0.645947
REACTOME_NUCLEAR_EVENTS_KINASE_AND_TRANSCRIPTION_FACTOR_ACTIVATION	0.149008	0.914867	0.481319	3.1363	0.646239
REACTOME_P130CAS_LINKAGE_TO_MAPK_SIGNALING_FOR_INTEGRINS	0.191949	0.912447	0.482222	1.82227	0.646492
PID_HIF1_TFPATHWAY	0.0941802	0.905574	0.476087	1.95243	0.649898
BIOCARTA_SET_PATHWAY	0.212734	0.902649	0.498929	15.5051	0.65053
REACTOME_SYNTHESIS_OF_PE	-0.268512	-1.01461	0.492701	3.11928	0.654609
KEGG_PROXIMAL_TUBULE_BICARBONATE_RECLAMATION	-0.204829	-1.01607	0.44385	3.02221	0.65505
PID_IL5_PATHWAY	0.187739	0.886162	0.47548	2.98747	0.656974
BIOCARTA_CDMAC_PATHWAY	0.182769	0.888306	0.509474	2.62198	0.657014
PID_BETACATENIN_NUC_PATHWAY	0.0806544	0.889454	0.485393	2.43967	0.657669
BIOCARTA_RAS_PATHWAY	0.155994	0.879867	0.515625	3.53236	0.659788
MIPS_RC_COMPLEX_DURING_S_PHASE_OF_CELL_CYCLE	0.190334	0.877147	0.495556	5.1152	0.660265
PID_INTEGRIN4_PATHWAY	0.2097	0.868164	0.521158	4.32864	0.664955
KEGG_RIBOFLAVIN_METABOLISM	-0.208633	-0.998291	0.454219	4.81309	0.665146
REACTOME_SIGNALING_BY_NOTCH3	-0.231988	-0.985186	0.468872	1.9814	0.668618
REACTOME_ADP_SIGNALLING_THROUGH_P2RY12	-0.194257	-0.985384	0.4631	2.68312	0.669913
KEGG_PANTOTHENATE_AND_COA_BIOSYNTHESIS	-0.216331	-0.989553	0.455357	3.51852	0.669914
REACTOME_TELOMERE_MAINTENANCE	0.0946371	0.858291	0.502242	1.89849	0.670146
MIPS_TFIID_BETA_COMPLEX_1	-0.247224	-0.980931	0.469925	3.80572	0.670282
REACTOME_BOTULINUM_NEUROTOXICITY	-0.209698	-0.986054	0.456767	4.95292	0.670904
BIOCARTA_RB_PATHWAY	0.184595	0.853849	0.536131	1.95621	0.671653
REACTOME_SPHINGOLIPID_METABOLISM	0.0912866	0.848352	0.479452	2.52599	0.673859
REACTOME_SIGNALING_BY_NODAL	-0.214823	-0.970692	0.475	2.30601	0.674764
REACTOME_DOWNSTREAM_SIGNALING_EVENTS_OF_B_CELL_RECEPTOR_BCR	-0.100238	-0.971994	0.46087	2.20108	0.675205
KEGG_GLIOMA	0.0836029	0.843567	0.506726	1.88738	0.675623
MIPS_LSD1_COMPLEX	0.194232	0.840311	0.515856	5.49873	0.676396
REACTOME_SYNTHESIS_SECRETION_AND_INACTIVATION_OF_GIP	-0.231112	-0.966501	0.475655	1.95662	0.676493
REACTOME_KERATAN_SULFATE_BIOSYNTHESIS	0.133695	0.837132	0.538462	1.35689	0.677175
BIOCARTA_PLCE_PATHWAY	-0.252525	-0.963298	0.491803	3.12921	0.677438
KEGG_GLYCOSPHINGOLIPID_BIOSYNTHESIS_GLOBO_SERIES	0.177306	0.826223	0.524444	1.80561	0.678612
BIOCARTA_EXTRINSIC_PATHWAY	0.179106	0.823715	0.523918	1.09917	0.678881
REACTOME_BETA_DEFENSINS	0.156058	0.826995	0.504348	Inf	0.67944
REACTOME_CD28_DEPENDENT_VAV1_PATHWAY	0.210168	0.820265	0.547884	3.53776	0.679814
REACTOME_BILE_ACID_AND_BILE_SALT_METABOLISM	0.134371	0.828292	0.521459	2.21921	0.680013
REACTOME_MAP_KINASE_ACTIVATION_IN_TLR_CASCADE	0.0991709	0.829515	0.483796	2.86651	0.680655
REACTOME_PLC_BETA_MEDIATED_EVENTS	-0.140191	-0.948352	0.468582	2.59626	0.684043
REACTOME_AMINE_DERIVED_HORMONES	0.171707	0.806752	0.542222	1.90407	0.684511
REACTOME_ACTIVATION_OF_CHAPERONE_GENES_BY_XBP1S	-0.133315	-0.949268	0.47153	2.16179	0.684836
PID_AJDISS_2PATHWAY	0.0951985	0.806909	0.501144	2.48148	0.685794
REACTOME_BASIGIN_INTERACTIONS	0.135124	0.809076	0.524946	2.97819	0.685846
KEGG_RENIN_ANGIOTENSIN_SYSTEM	0.163144	0.802346	0.552632	1.38516	0.686057
PID_AR_NONGENOMIC_PATHWAY	-0.145559	-0.949521	0.458781	1.80486	0.686089
BIOCARTA_AGPCR_PATHWAY	-0.230713	-0.939981	0.487226	3.65075	0.688421
REACTOME_HOMOLOGOUS_RECOMBINATION_REPAIR_OF_REPLICATION_INDEPENDENT_DOUBLE_STRAND_BREAKS	-0.208198	-0.936875	0.48816	1.9393	0.68924
REACTOME_SIGNALING_BY_ACTIVATED_POINT_MUTANTS_OF_FGFR1	-0.231023	-0.925077	0.488372	4.07014	0.690368
MIPS_ING2_COMPLEX	-0.224001	-0.930864	0.488246	2.00139	0.690503
KEGG_METABOLISM_OF_XENOBIOTICS_BY_CYTOCHROME_P450	-0.115168	-0.925616	0.469424	1.15923	0.691372
BIOCARTA_MAL_PATHWAY	-0.186414	-0.92747	0.469925	2.68424	0.691528
REACTOME_AMINE_COMPOUND_SLC_TRANSPORTERS	-0.167771	-0.931377	0.47646	1.7637	0.691644
BIOCARTA_CBL_PATHWAY	0.166093	0.787209	0.524896	12.0714	0.694428
PID_P73PATHWAY	0.0728714	0.779841	0.530612	1.69488	0.69779
KEGG_GLYCOSAMINOGLYCAN_BIOSYNTHESIS_HEPARAN_SULFATE	-0.167887	-0.911117	0.516129	2.20218	0.698865
PID_TCRJNKPATHWAY	0.178132	0.773287	0.583333	4.81024	0.700505
REACTOME_HORMONE_SENSITIVE_LIPASE_HSL_MEDIATED_TRIACYLGLYCEROL_HYDROLYSIS	-0.222965	-0.9043	0.48524	1.83241	0.700637
REACTOME_PI_METABOLISM	-0.121907	-0.900121	0.492857	2.52512	0.700704
REACTOME_TRAF6_MEDIATED_INDUCTION_OF_TAK1_COMPLEX	-0.21869	-0.898058	0.502793	2.1562	0.700807
BIOCARTA_CFTR_PATHWAY	-0.231871	-0.901767	0.53442	4.3809	0.701021
REACTOME_DEADENYLATION_OF_MRNA	-0.184841	-0.905283	0.493783	3.08199	0.701438
REACTOME_TANDEM_PORE_DOMAIN_POTASSIUM_CHANNELS	-0.230997	-0.894672	0.507722	1.54178	0.701736
PID_EPHA2_FWDPATHWAY	0.140605	0.767501	0.558333	4.91252	0.702933
BIOCARTA_CELL2CELL_PATHWAY	0.167853	0.764548	0.540909	3.64455	0.703412
MIPS_NUA4_TIP60_HAT_COMPLEX_A	0.158921	0.756481	0.560976	5.11465	0.705855
REACTOME_SMOOTH_MUSCLE_CONTRACTION	0.12832	0.756863	0.553879	2.16667	0.706995
REACTOME_REGULATION_OF_GENE_EXPRESSION_IN_BETA_CELLS	0.138672	0.738127	0.573593	1.56947	0.709535
ST_MYOCYTE_AD_PATHWAY	0.115864	0.734673	0.559361	14.2868	0.710533
REACTOME_SIGNALING_BY_FGFR_IN_DISEASE	0.0579696	0.738552	0.526932	1.83976	0.710669
REACTOME_SIGNALLING_TO_RAS	0.125831	0.740635	0.552339	2.06042	0.710682
MIPS_LARC_COMPLEX	0.140888	0.74531	0.572687	4.38799	0.711857
REACTOME_ENOS_ACTIVATION_AND_REGULATION	0.150808	0.740929	0.579281	2.23581	0.711875
REACTOME_RNA_POL_I_RNA_POL_III_AND_MITOCHONDRIAL_TRANSCRIPTION	0.0617535	0.742283	0.535632	2.1203	0.712406
REACTOME_TRYPTOPHAN_CATABOLISM	-0.215412	-0.849777	0.529081	1.74561	0.713688
PID_P75NTRPATHWAY	-0.102333	-0.851652	0.509091	1.98447	0.713755
REACTOME_SIGNALING_BY_ROBO_RECEPTOR	-0.154503	-0.851717	0.551913	3.20022	0.715121
REACTOME_GASTRIN_CREB_SIGNALLING_PATHWAY_VIA_PKC_AND_MAPK	-0.0590253	-0.845563	0.511945	1.23963	0.715348
REACTOME_G_BETA_GAMMA_SIGNALLING_THROUGH_PI3KGAMMA	-0.152564	-0.861007	0.508108	2.45254	0.715753
REACTOME_NEGATIVE_REGULATION_OF_FGFR_SIGNALING	-0.133785	-0.862836	0.515654	2.85977	0.715919
MIPS_BRG1_SIN3A_COMPLEX	-0.191501	-0.852461	0.510055	3.80563	0.716061
MIPS_EMERIN_COMPLEX_52	-0.153394	-0.864124	0.522852	3.38055	0.71649
MIPS_DRIP_COMPLEX	-0.190755	-0.83765	0.534221	2.29618	0.716746
PID_EPHBFWDPATHWAY	-0.1236	-0.865718	0.529304	2.41631	0.716756
KEGG_SNARE_INTERACTIONS_IN_VESICULAR_TRANSPORT	-0.129843	-0.85539	0.496403	2.95641	0.716931
KEGG_PYRIMIDINE_METABOLISM	-0.0857714	-0.852957	0.520572	1.7915	0.71714
MIPS_ARC_COMPLEX	-0.198845	-0.870985	0.530534	2.06656	0.717248
REACTOME_ABCA_TRANSPORTERS_IN_LIPID_HOMEOSTASIS	-0.182348	-0.840854	0.521661	2.52277	0.717251
KEGG_EPITHELIAL_CELL_SIGNALING_IN_HELICOBACTER_PYLORI_INFECTION	-0.0967519	-0.866735	0.487085	2.02958	0.717451
REACTOME_RNA_POL_III_TRANSCRIPTION_INITIATION_FROM_TYPE_2_PROMOTER	-0.15682	-0.834366	0.526412	2.92995	0.717628
REACTOME_ABC_FAMILY_PROTEINS_MEDIATED_TRANSPORT	-0.138925	-0.856347	0.52513	1.81639	0.717664
REACTOME_ACTIVATION_OF_RAC	-0.207651	-0.838228	0.526923	1.76376	0.717714
PID_RAC1_PATHWAY	-0.113355	-0.831768	0.506399	2.42996	0.718041
BIOCARTA_ERK_PATHWAY	-0.146235	-0.867839	0.516008	1.94041	0.718162
REACTOME_INSULIN_RECEPTOR_SIGNALLING_CASCADE	-0.0832254	-0.828069	0.537919	1.90376	0.719251
PID_RHOA_REG_PATHWAY	0.090667	0.71946	0.555809	2.55713	0.719367
MIPS_TNF_ALPHA_NF_KAPPA_B_SIGNALING_COMPLEX_6	-0.197733	-0.823455	0.572797	3.89626	0.721059
PID_NETRIN_PATHWAY	-0.124735	-0.818495	0.514124	3.67561	0.723186
REACTOME_SEMA4D_IN_SEMAPHORIN_SIGNALING	-0.135058	-0.801972	0.535336	8.14728	0.729024
REACTOME_NCAM_SIGNALING_FOR_NEURITE_OUT_GROWTH	-0.0997892	-0.802735	0.573741	1.5225	0.729929
REACTOME_SIGNALING_BY_NOTCH4	-0.189973	-0.798246	0.558882	1.9814	0.730345
BIOCARTA_CREB_PATHWAY	-0.140486	-0.802837	0.544776	3.47257	0.731295
REACTOME_MYOGENESIS	0.109085	0.694762	0.607565	4.34557	0.731317
KEGG_LYSOSOME	0.0542531	0.698641	0.5311	1.50552	0.73168
KEGG_ALDOSTERONE_REGULATED_SODIUM_REABSORPTION	0.0934617	0.69611	0.574944	2.19071	0.731828
REACTOME_PEROXISOMAL_LIPID_METABOLISM	-0.153915	-0.803139	0.533333	1.80607	0.732527
REACTOME_LYSOSOME_VESICLE_BIOGENESIS	-0.155098	-0.792882	0.550091	2.02314	0.732706
KEGG_BIOSYNTHESIS_OF_UNSATURATED_FATTY_ACIDS	-0.162732	-0.789257	0.578947	2.82336	0.733705
REACTOME_PLATELET_HOMEOSTASIS	-0.0837881	-0.783822	0.558719	2.1802	0.734657
PID_RAC1_REG_PATHWAY	-0.121496	-0.784712	0.527273	2.55267	0.735483
REACTOME_DSCAM_INTERACTIONS	-0.198038	-0.779617	0.591603	3.08894	0.736182
MIPS_CEN_COMPLEX	0.0982198	0.682108	0.606715	1.89495	0.738181
REACTOME_NETRIN1_SIGNALING	0.0950458	0.667989	0.594533	1.95261	0.743152
MIPS_TFTC_TYPE_HISTONE_ACETYL_TRANSFERASE_COMPLEX	0.166914	0.668087	0.615561	5.04495	0.74452
PID_RETINOIC_ACID_PATHWAY	-0.12995	-0.765028	0.567766	3.23103	0.745224
REACTOME_ACYL_CHAIN_REMODELLING_OF_PS	0.146285	0.668152	0.602941	13.9481	0.745916
REACTOME_FGFR2C_LIGAND_BINDING_AND_ACTIVATION	-0.190741	-0.754421	0.592322	3.25611	0.751162
REACTOME_SIGNALING_BY_TGF_BETA_RECEPTOR_COMPLEX	0.069814	0.653391	0.599548	2.27617	0.751461
REACTOME_TGF_BETA_RECEPTOR_SIGNALING_ACTIVATES_SMADS	-0.140713	-0.750187	0.592381	1.66534	0.752701
MIPS_EMERIN_COMPLEX_24	-0.161108	-0.744527	0.581034	3.20446	0.753684
MIPS_STAGA_COMPLEX	-0.18855	-0.745626	0.590074	4.56686	0.754372
KEGG_LYSINE_DEGRADATION	-0.0989039	-0.738101	0.584104	2.50831	0.756778
KEGG_REGULATION_OF_ACTIN_CYTOSKELETON	-0.0517043	-0.733029	0.563427	1.77442	0.75888
PID_S1P_S1P1_PATHWAY	0.115702	0.636145	0.640496	2.67712	0.761263
PID_FAK_PATHWAY	0.0697263	0.626773	0.6082	2.4218	0.766092
REACTOME_ION_TRANSPORT_BY_P_TYPE_ATPASES	-0.121242	-0.718641	0.597496	2.35436	0.766161
REACTOME_PI3K_CASCADE	-0.0806029	-0.713487	0.577617	1.85303	0.766688
KEGG_FOLATE_BIOSYNTHESIS	-0.184528	-0.719037	0.620112	1.74825	0.767353
REACTOME_MITOTIC_PROMETAPHASE	-0.0786539	-0.714546	0.587108	1.28483	0.767426
BIOCARTA_HDAC_PATHWAY	0.0982907	0.62126	0.610451	2.498	0.768262
PID_ERBB4_PATHWAY	0.0809856	0.614734	0.600887	1.67886	0.771064
KEGG_HOMOLOGOUS_RECOMBINATION	-0.12332	-0.702778	0.619792	1.98721	0.772572
REACTOME_PROLACTIN_RECEPTOR_SIGNALING	-0.159713	-0.699916	0.622605	2.3832	0.773119
REACTOME_G_PROTEIN_ACTIVATION	-0.123008	-0.689102	0.609712	2.0507	0.776316
REACTOME_PHOSPHOLIPID_METABOLISM	0.035678	0.603816	0.621827	1.65388	0.776682
SA_TRKA_RECEPTOR	-0.14908	-0.69239	0.606618	4.01544	0.776937
BIOCARTA_WNT_PATHWAY	-0.123276	-0.690033	0.623836	2.68924	0.777133
BIOCARTA_VEGF_PATHWAY	0.0874087	0.598539	0.628118	3.54903	0.777266
BIOCARTA_MET_PATHWAY	0.0791717	0.599026	0.622271	2.8721	0.778461
KEGG_TYPE_II_DIABETES_MELLITUS	-0.100412	-0.682208	0.626812	2.06339	0.779688
PID_HEDGEHOG_GLIPATHWAY	0.0713583	0.591079	0.640969	2.25436	0.780854
REACTOME_CHYLOMICRON_MEDIATED_LIPID_TRANSPORT	0.115573	0.588543	0.641026	1.89666	0.780997
REACTOME_SPHINGOLIPID_DE_NOVO_BIOSYNTHESIS	0.0865487	0.585099	0.647577	3.20341	0.781903
MIPS_TRAP_COMPLEX	-0.146783	-0.672563	0.616858	2.28673	0.784733
REACTOME_SYNTHESIS_OF_PC	0.111099	0.568978	0.692641	1.66815	0.791313
REACTOME_SIGNAL_AMPLIFICATION	0.080895	0.566742	0.666667	1.77968	0.791361
REACTOME_THE_ACTIVATION_OF_ARYLSULFATASES	0.140342	0.556091	0.675847	4.14516	0.792419
REACTOME_GPCR_LIGAND_BINDING	0.0240744	0.558701	0.623978	1.06927	0.793698
REACTOME_APOPTOTIC_CLEAVAGE_OF_CELL_ADHESION_PROTEINS	0.133084	0.55622	0.67382	3.09169	0.793804
REACTOME_CELL_CELL_COMMUNICATION	0.0443636	0.560112	0.652074	1.59778	0.794361
KEGG_PPAR_SIGNALING_PATHWAY	-0.0785685	-0.652063	0.625222	1.22959	0.797587
BIOCARTA_GPCR_PATHWAY	0.0844871	0.53239	0.693431	2.9192	0.806867
PID_ATM_PATHWAY	-0.0966892	-0.633987	0.621053	2.05732	0.808464
PID_NECTIN_PATHWAY	0.0791059	0.525344	0.680346	2.14024	0.810059
KEGG_ADHERENS_JUNCTION	-0.076859	-0.622553	0.645756	2.75819	0.813399
MIPS_TNF_ALPHA_NF_KAPPA_B_SIGNALING_COMPLEX_2	-0.152033	-0.624618	0.63587	6.89247	0.813537
KEGG_STEROID_BIOSYNTHESIS	-0.134066	-0.619164	0.65251	2.53541	0.814396
REACTOME_NUCLEAR_SIGNALING_BY_ERBB4	-0.0853403	-0.607399	0.621974	1.69966	0.821171
KEGG_PRIMARY_BILE_ACID_BIOSYNTHESIS	0.108966	0.504198	0.727459	3.12566	0.823081
PID_THROMBIN_PAR4_PATHWAY	0.104355	0.498501	0.701357	3.4359	0.823917
REACTOME_AKT_PHOSPHORYLATES_TARGETS_IN_THE_CYTOSOL	0.117397	0.500316	0.71855	3.40736	0.824264
KEGG_BASE_EXCISION_REPAIR	-0.0943164	-0.59729	0.638596	1.55155	0.826805
REACTOME_TGF_BETA_RECEPTOR_SIGNALING_IN_EMT_EPITHELIAL_TO_MESENCHYMAL_TRANSITION	-0.137729	-0.581927	0.678639	2.09709	0.826857
KEGG_ARRHYTHMOGENIC_RIGHT_VENTRICULAR_CARDIOMYOPATHY_ARVC	-0.0703796	-0.583774	0.681507	1.54609	0.82706
PID_REELINPATHWAY	-0.097165	-0.584913	0.669811	2.32992	0.827817
PID_FANCONI_PATHWAY	-0.0852349	-0.585397	0.670085	1.46748	0.829026
KEGG_N_GLYCAN_BIOSYNTHESIS	-0.0826686	-0.587315	0.649813	2.11286	0.829204
REACTOME_DESTABILIZATION_OF_MRNA_BY_BRF1	-0.126893	-0.591011	0.672222	3.06716	0.82959
REACTOME_GPCR_DOWNSTREAM_SIGNALING	-0.0277765	-0.587442	0.668712	1.02146	0.830634
REACTOME_SYNTHESIS_OF_BILE_ACIDS_AND_BILE_SALTS	0.094824	0.485856	0.729167	2.18796	0.831169
PID_AURORA_A_PATHWAY	-0.0930096	-0.566004	0.6862	2.24092	0.836262
REACTOME_THROMBOXANE_SIGNALLING_THROUGH_TP_RECEPTOR	0.0762231	0.474645	0.685649	3.07737	0.837101
REACTOME_APOPTOSIS_INDUCED_DNA_FRAGMENTATION	0.106975	0.469191	0.69469	4.07689	0.837621
REACTOME_ACYL_CHAIN_REMODELLING_OF_PG	0.0995384	0.471356	0.73913	2.19886	0.837684
BIOCARTA_RHO_PATHWAY	-0.0952606	-0.561439	0.688288	2.339	0.83795
REACTOME_ADAPTIVE_IMMUNE_SYSTEM	0.0150613	0.458249	0.692935	1.54131	0.843432
PID_PRLSIGNALINGEVENTSPATHWAY	-0.099572	-0.550607	0.693204	1.28361	0.843815
MIPS_40S_RIBOSOMAL_SUBUNIT_CYTOPLASMIC	-0.0962175	-0.546014	0.691176	2.43	0.84407
BIOCARTA_MEF2D_PATHWAY	0.086235	0.453716	0.732301	3.78415	0.844892
REACTOME_TERMINATION_OF_O_GLYCAN_BIOSYNTHESIS	-0.106789	-0.546632	0.692615	1.30775	0.845141
KEGG_ABC_TRANSPORTERS	0.060394	0.442427	0.737864	1.59659	0.850943
REACTOME_PTM_GAMMA_CARBOXYLATION_HYPUSINE_FORMATION_AND_ARYLSULFATASE_ACTIVATION	0.0724675	0.440081	0.713004	1.89432	0.850945
REACTOME_ACYL_CHAIN_REMODELLING_OF_PC	0.0769518	0.433799	0.75	1.50448	0.852146
PID_TELOMERASEPATHWAY	0.0418291	0.434291	0.70989	2.14673	0.853392
KEGG_SPHINGOLIPID_METABOLISM	0.0614798	0.428846	0.723077	2.15746	0.854072
PID_CIRCADIANPATHWAY	-0.120486	-0.527326	0.694643	2.4891	0.855438
REACTOME_SEMA3A_PAK_DEPENDENT_AXON_REPULSION	-0.119868	-0.518651	0.730983	3.26622	0.859862
REACTOME_SHC1_EVENTS_IN_EGFR_SIGNALING	-0.118141	-0.513961	0.730983	2.78936	0.861628
MIPS_ANTI_HDAC2_COMPLEX	-0.110948	-0.510015	0.723282	3.97765	0.862849
REACTOME_CYTOSOLIC_SULFONATION_OF_SMALL_MOLECULES	-0.120113	-0.496556	0.715105	1.98206	0.862927
REACTOME_RNA_POL_I_TRANSCRIPTION_TERMINATION	-0.098099	-0.498325	0.744565	3.89536	0.863255
REACTOME_MUSCLE_CONTRACTION	0.0513309	0.411531	0.733184	1.72549	0.864138
BIOCARTA_IGF1MTOR_PATHWAY	-0.100262	-0.498876	0.721281	3.35162	0.864402
REACTOME_BIOLOGICAL_OXIDATIONS	-0.0441298	-0.504633	0.718584	0.917263	0.865
REACTOME_INTRINSIC_PATHWAY	0.0896973	0.407736	0.743304	1.42468	0.865089
PID_CONE_PATHWAY	-0.0982275	-0.490284	0.728814	0.819133	0.865634
PID_WNT_NONCANONICAL_PATHWAY	-0.0811119	-0.49897	0.690432	2.37282	0.865881
PID_ANTHRAXPATHWAY	0.0783416	0.371625	0.764454	2.18453	0.86617
KEGG_OLFACTORY_TRANSDUCTION	-0.0465828	-0.500771	0.716287	0.972965	0.866216
KEGG_GLYCOSAMINOGLYCAN_BIOSYNTHESIS_KERATAN_SULFATE	0.0753136	0.372362	0.763797	12.3236	0.867169
KEGG_DRUG_METABOLISM_OTHER_ENZYMES	0.0525681	0.37658	0.753846	1.47325	0.867415
MIPS_HES1_PROMOTER_NOTCH_ENHANCER_COMPLEX	0.0869178	0.38052	0.762712	3.25379	0.86785
KEGG_INSULIN_SIGNALING_PATHWAY	0.0283425	0.381769	0.755448	1.77187	0.868544
REACTOME_METABOLISM_OF_STEROID_HORMONES_AND_VITAMINS_A_AND_D	0.0560775	0.372551	0.801762	2.18471	0.868579
REACTOME_SIGNALING_BY_NOTCH2	0.0883623	0.376924	0.79716	2.08974	0.868739
REACTOME_PI_3K_CASCADE	0.0437571	0.385282	0.744344	1.98506	0.869241
BIOCARTA_ERYTH_PATHWAY	0.0866099	0.381948	0.771619	1.31937	0.869933
REACTOME_PROTEOLYTIC_CLEAVAGE_OF_SNARE_COMPLEX_PROTEINS	-0.1071	-0.481399	0.742964	4.2451	0.87032
SA_G1_AND_S_PHASES	0.0833481	0.385345	0.776371	2.10042	0.87076
PID_HNF3BPATHWAY	0.0393432	0.361029	0.746512	1.74212	0.871611
MIPS_NUA4_TIP60_HAT_COMPLEX	0.0794079	0.386272	0.777778	4.64969	0.87174
MIPS_TFIID_BETA_COMPLEX	-0.124555	-0.473142	0.757225	2.60964	0.872797
BIOCARTA_RARRXR_PATHWAY	0.0851463	0.38652	0.781182	3.98937	0.873137
KEGG_MELANOMA	-0.0552502	-0.473678	0.73494	1.56481	0.873966
REACTOME_JNK_C_JUN_KINASES_PHOSPHORYLATION_AND_ACTIVATION_MEDIATED_BY_ACTIVATED_HUMAN_TAK1	0.0823331	0.386777	0.799117	3.6796	0.874552
REACTOME_RECYCLING_OF_BILE_ACIDS_AND_SALTS	-0.119296	-0.467735	0.764259	3.20735	0.874818
REACTOME_SIGNALING_BY_ERBB2	0.032158	0.353816	0.773893	1.69681	0.874948
REACTOME_NGF_SIGNALLING_VIA_TRKA_FROM_THE_PLASMA_MEMBRANE	0.029125	0.390582	0.7475	1.93728	0.875216
MIPS_LARGE_DROSHA_COMPLEX	0.0745214	0.3876	0.76971	2.38306	0.875649
MIPS_SNF2H_COHESIN_NURD_COMPLEX	0.0681925	0.342377	0.784314	4.09617	0.878015
PID_ERB_GENOMIC_PATHWAY	-0.10184	-0.460673	0.748175	3.21158	0.878022
BIOCARTA_EPO_PATHWAY	0.0628421	0.345476	0.753653	2.97861	0.878944
PID_NCADHERINPATHWAY	-0.0729179	-0.456999	0.726481	2.31883	0.878992
PID_MYC_PATHWAY	0.0564015	0.342378	0.790393	1.78903	0.879555
MIPS_TFIID_COMPLEX	-0.118411	-0.453315	0.754286	2.60964	0.880036
PID_RET_PATHWAY	-0.0641142	-0.445701	0.727592	2.72443	0.881902
MIPS_TFIID_COMPLEX_B_CELL_SPECIFIC	-0.118248	-0.447254	0.75098	2.60964	0.882437
KEGG_MELANOGENESIS	0.0288376	0.332006	0.744921	1.66929	0.883363
BIOCARTA_PS1_PATHWAY	0.072937	0.320354	0.819565	2.92577	0.884981
PID_NOTCH_PATHWAY	0.0374454	0.32081	0.841542	1.89219	0.886232
REACTOME_NCAM1_INTERACTIONS	0.0416671	0.322984	0.794118	1.63237	0.886308
BIOCARTA_RAC1_PATHWAY	0.0578551	0.324885	0.799087	3.34634	0.886534
PID_ALK1PATHWAY	0.0547984	0.31355	0.807692	2.12934	0.888128
BIOCARTA_NGF_PATHWAY	0.0530573	0.288089	0.807359	2.62235	0.892928
KEGG_NICOTINATE_AND_NICOTINAMIDE_METABOLISM	0.0543954	0.303679	0.817156	2.58874	0.89324
BIOCARTA_INTEGRIN_PATHWAY	0.0405305	0.289409	0.813901	1.87029	0.893587
PID_PS1PATHWAY	-0.0570819	-0.425919	0.732965	2.35371	0.893767
BIOCARTA_CARM_ER_PATHWAY	0.0440242	0.297633	0.828571	2.12014	0.894186
BIOCARTA_MTA3_PATHWAY	-0.0855271	-0.4181	0.765683	2.76757	0.894196
PID_TGFBRPATHWAY	0.0335393	0.299594	0.828261	1.88105	0.894385
REACTOME_INHIBITION_OF_REPLICATION_INITIATION_OF_DAMAGED_DNA_BY_RB1_E2F1	0.0681489	0.292457	0.81087	3.78903	0.894603
KEGG_HEDGEHOG_SIGNALING_PATHWAY	0.0333329	0.289839	0.832215	1.40644	0.894818
PID_MAPKTRKPATHWAY	0.0408059	0.277557	0.808559	2.79248	0.895028
BIOCARTA_CELLCYCLE_PATHWAY	-0.0772678	-0.418875	0.758182	1.92943	0.895277
PID_INSULIN_PATHWAY	0.0365282	0.281752	0.842227	2.47523	0.89542
ST_P38_MAPK_PATHWAY	0.0435712	0.293369	0.807339	2.37107	0.895538
MIPS_18S_U11_U12_SNRNP	-0.075254	-0.42069	0.757062	2.23713	0.895692
PID_VEGFR1_2_PATHWAY	0.0284836	0.278502	0.809313	2.58509	0.895983
REACTOME_GRB2_EVENTS_IN_ERBB2_SIGNALING	-0.0788803	-0.41174	0.761639	1.91424	0.896839
PID_IGF1_PATHWAY	0.0373795	0.262827	0.799087	3.53699	0.897208
REACTOME_THE_NLRP3_INFLAMMASOME	0.066302	0.268977	0.878319	2.46924	0.897612
PID_ERBB_NETWORK_PATHWAY	0.0543187	0.257178	0.862986	2.21955	0.897785
BIOCARTA_SRCRPTP_PATHWAY	0.0617817	0.258834	0.832981	1.58319	0.898191
BIOCARTA_ACE2_PATHWAY	0.0547922	0.254031	0.864333	Inf	0.898336
REACTOME_GPVI_MEDIATED_ACTIVATION_CASCADE	0.0398456	0.269658	0.824096	2.65284	0.898678
BIOCARTA_NFAT_PATHWAY	0.0308569	0.262847	0.846523	2.02219	0.89872
REACTOME_NEF_MEDIATES_DOWN_MODULATION_OF_CELL_SURFACE_RECEPTORS_BY_RECRUITING_THEM_TO_CLATHRIN_ADAPTERS	0.0488155	0.263181	0.838428	3.13515	0.899994
KEGG_FC_GAMMA_R_MEDIATED_PHAGOCYTOSIS	0.0217119	0.246016	0.855107	2.16648	0.90224
KEGG_CIRCADIAN_RHYTHM_MAMMAL	-0.103081	-0.400911	0.804309	2.98692	0.902466
REACTOME_ORGANIC_CATION_ANION_ZWITTERION_TRANSPORT	-0.0918386	-0.392558	0.782051	1.51742	0.903559
REACTOME_DOWNSTREAM_SIGNALING_OF_ACTIVATED_FGFR	-0.0408045	-0.385113	0.798932	2.09321	0.903854
REACTOME_REGULATION_OF_INSULIN_SECRETION_BY_GLUCAGON_LIKE_PEPTIDE1	-0.0560149	-0.394156	0.763986	2.42226	0.904038
REACTOME_SYNTHESIS_SECRETION_AND_DEACYLATION_OF_GHRELIN	-0.0943836	-0.396391	0.759924	1.83955	0.904091
KEGG_NON_HOMOLOGOUS_END_JOINING	-0.0989798	-0.381923	0.816364	2.13767	0.904421
KEGG_AXON_GUIDANCE	-0.0340653	-0.386141	0.752595	1.532	0.904694
MIPS_12S_U11_SNRNP	-0.0860245	-0.386971	0.755556	2.53541	0.905629
KEGG_GLYCOSPHINGOLIPID_BIOSYNTHESIS_LACTO_AND_NEOLACTO_SERIES	-0.0667815	-0.377503	0.786477	1.1895	0.905885
REACTOME_RESOLUTION_OF_AP_SITES_VIA_THE_SINGLE_NUCLEOTIDE_REPLACEMENT_PATHWAY	-0.0889258	-0.36808	0.805147	3.22222	0.907692
REACTOME_PROCESSIVE_SYNTHESIS_ON_THE_LAGGING_STRAND	-0.0844163	-0.368475	0.801498	3.17385	0.908943
PID_ENDOTHELINPATHWAY	-0.0452351	-0.3692	0.770758	1.33868	0.909964
BIOCARTA_STATHMIN_PATHWAY	-0.0735405	-0.361314	0.781982	2.81629	0.910604
BIOCARTA_IL6_PATHWAY	0.0406891	0.230976	0.871397	2.3245	0.910605
MIPS_EMERIN_COMPLEX_32	0.0385138	0.221567	0.861171	3.04758	0.913643
REACTOME_APOPTOTIC_EXECUTION_PHASE	-0.0461372	-0.342173	0.818653	1.58747	0.914002
KEGG_SULFUR_METABOLISM	-0.0880069	-0.350378	0.80303	1.48654	0.914594
BIOCARTA_RAB_PATHWAY	-0.0841913	-0.336714	0.815985	6.40715	0.914627
REACTOME_ASSOCIATION_OF_TRIC_CCT_WITH_TARGET_PROTEINS_DURING_BIOSYNTHESIS	-0.0653703	-0.35259	0.775472	2.11657	0.914646
PID_VEGFR1_PATHWAY	0.0378662	0.222368	0.863931	2.75915	0.914651
PID_BETACATENIN_DEG_PATHWAY	-0.0713176	-0.342248	0.811052	2.03585	0.915468
REACTOME_ANTIVIRAL_MECHANISM_BY_IFN_STIMULATED_GENES	-0.0411918	-0.337611	0.819013	2.92574	0.915582
MIPS_SMCC_COMPLEX	-0.0723721	-0.342639	0.79771	1.37771	0.916721
MIPS_BRM_SIN3A_COMPLEX	-0.0774851	-0.344692	0.818702	3.1808	0.91686
ST_JNK_MAPK_PATHWAY	-0.0507686	-0.33004	0.807273	4.27588	0.917401
MIPS_TFTC_COMPLEX	-0.073732	-0.325004	0.846442	2.74012	0.917689
REACTOME_POL_SWITCHING	-0.077015	-0.326115	0.825771	2.4812	0.918451
BIOCARTA_IGF1R_PATHWAY	-0.0604134	-0.319495	0.800738	2.40709	0.919753
KEGG_ENDOCYTOSIS	-0.0250845	-0.316867	0.791453	1.76327	0.919977
KEGG_NON_SMALL_CELL_LUNG_CANCER	0.0227592	0.208057	0.844492	1.86708	0.920951
REACTOME_ACYL_CHAIN_REMODELLING_OF_PE	0.0374565	0.204051	0.854415	9.54345	0.922057
PID_A6B1_A6B4_INTEGRIN_PATHWAY	0.0250694	0.196163	0.871041	3.29217	0.92262
REACTOME_REGULATION_OF_AMPK_ACTIVITY_VIA_LKB1	0.0446605	0.200559	0.904959	2.44185	0.922837
ST_STAT3_PATHWAY	0.0490832	0.197533	0.881974	1.08963	0.923298
PID_P38_MK2PATHWAY	0.0349914	0.18654	0.896396	3.28067	0.927233
PID_NEPHRIN_NEPH1_PATHWAY	-0.0491502	-0.300854	0.830389	1.66056	0.928628
REACTOME_PRESYNAPTIC_NICOTINIC_ACETYLCHOLINE_RECEPTORS	-0.0681503	-0.289199	0.832381	0.727377	0.928862
REACTOME_SIGNALING_BY_EGFR_IN_CANCER	-0.0298457	-0.298235	0.833619	1.87198	0.928908
MIPS_ARC92_MEDIATOR_COMPLEX	-0.0682113	-0.290153	0.841905	1.83695	0.929679
MIPS_RC_COMPLEX_DURING_G2_M_PHASE_OF_CELL_CYCLE	-0.0673589	-0.284599	0.853616	2.8212	0.930353
ST_INTEGRIN_SIGNALING_PATHWAY	-0.0303361	-0.290236	0.81295	2.09312	0.931152
REACTOME_ACETYLCHOLINE_BINDING_AND_DOWNSTREAM_EVENTS	-0.0670749	-0.290982	0.835249	0.666762	0.932194
BIOCARTA_AKAP13_PATHWAY	0.0393264	0.174989	0.9	2.13973	0.933242
REACTOME_EFFECTS_OF_PIP2_HYDROLYSIS	-0.0488727	-0.272049	0.848375	2.42856	0.935249
REACTOME_STEROID_HORMONES	0.0276016	0.168693	0.900452	2.28661	0.935691
REACTOME_SIGNALLING_BY_NGF	-0.0194998	-0.268462	0.840198	1.90679	0.936044
PID_WNT_CANONICAL_PATHWAY	-0.0575149	-0.272988	0.860853	1.87809	0.936145
BIOCARTA_SPPA_PATHWAY	0.0294215	0.163478	0.913043	1.61884	0.936177
KEGG_GLYCOSAMINOGLYCAN_DEGRADATION	0.0296912	0.165274	0.908096	1.71631	0.936466
REACTOME_INCRETIN_SYNTHESIS_SECRETION_AND_INACTIVATION	-0.052616	-0.262882	0.831758	1.71333	0.93667
REACTOME_SYNTHESIS_OF_BILE_ACIDS_AND_BILE_SALTS_VIA_7ALPHA_HYDROXYCHOLESTEROL	-0.0606471	-0.264434	0.854331	1.5273	0.937187
REACTOME_STRIATED_MUSCLE_CONTRACTION	-0.043165	-0.248058	0.858439	1.45329	0.938572
KEGG_GLYCINE_SERINE_AND_THREONINE_METABOLISM	-0.0433372	-0.251307	0.855046	1.72032	0.939505
KEGG_GNRH_SIGNALING_PATHWAY	-0.0251508	-0.248783	0.855379	1.59906	0.9396
REACTOME_XENOBIOTICS	-0.059927	-0.253599	0.874046	2.45787	0.939621
BIOCARTA_LONGEVITY_PATHWAY	0.0329722	0.154311	0.900901	2.06042	0.940624
PID_CDC42_REG_PATHWAY	-0.0432443	-0.254343	0.871143	2.44054	0.940664
REACTOME_DAG_AND_IP3_SIGNALING	-0.0411987	-0.236	0.864865	2.89107	0.94474
REACTOME_OXYGEN_DEPENDENT_PROLINE_HYDROXYLATION_OF_HYPOXIA_INDUCIBLE_FACTOR_ALPHA	0.0300603	0.145298	0.925532	2.14481	0.944832
REACTOME_PKB_MEDIATED_EVENTS	-0.0369438	-0.219674	0.855769	2.12712	0.947793
KEGG_PENTOSE_AND_GLUCURONATE_INTERCONVERSIONS	-0.0497925	-0.219682	0.86631	1.10151	0.949291
BIOCARTA_G2_PATHWAY	-0.0401996	-0.221211	0.869811	1.82788	0.949838
PID_MET_PATHWAY	-0.0239114	-0.223312	0.876307	1.67729	0.950019
REACTOME_ERKS_ARE_INACTIVATED	-0.0541183	-0.223333	0.88403	3.90945	0.951508
REACTOME_CTNNB1_PHOSPHORYLATION_CASCADE	0.0277341	0.129223	0.932059	5.53073	0.953556
BIOCARTA_HIF_PATHWAY	-0.0413217	-0.191214	0.892045	2.50668	0.953691
REACTOME_PLATELET_CALCIUM_HOMEOSTASIS	-0.0396532	-0.188223	0.906716	4.30511	0.95405
PID_ALPHASYNUCLEIN_PATHWAY	-0.0325926	-0.20361	0.871542	1.99797	0.954904
REACTOME_CASPASE_MEDIATED_CLEAVAGE_OF_CYTOSKELETAL_PROTEINS	-0.0496782	-0.191542	0.901119	7.57811	0.954951
MIPS_CTBP_COMPLEX	-0.0427744	-0.205844	0.88743	3.48045	0.955007
MIPS_INO80_CHROMATIN_REMODELING_COMPLEX	-0.0469518	-0.193434	0.906077	3.9506	0.955262
MIPS_HCF_1_COMPLEX	-0.0425356	-0.200456	0.889908	1.76369	0.955318
MIPS_DNA_SYNTHESOME_COMPLEX	-0.0410324	-0.194609	0.870736	1.8255	0.956029
REACTOME_G1_PHASE	-0.0297244	-0.196839	0.859964	1.70684	0.956103
KEGG_PRION_DISEASES	-0.029483	-0.180118	0.886827	1.71762	0.957611
REACTOME_SIGNALING_BY_FGFR	-0.0165456	-0.169246	0.905822	1.99936	0.9585
BIOCARTA_PTEN_PATHWAY	-0.0336019	-0.172572	0.904494	1.70264	0.95933
REACTOME_METABOLISM_OF_LIPIDS_AND_LIPOPROTEINS	-0.0085248	-0.170198	0.89694	1.24391	0.959374
BIOCARTA_SHH_PATHWAY	0.0219324	0.11234	0.934461	2.23772	0.959768
MIPS_PC2_COMPLEX	-0.0439449	-0.172783	0.886869	1.54992	0.960685
MIPS_FA_COMPLEX	0.026197	0.112448	0.924242	2.32439	0.961268
KEGG_REGULATION_OF_AUTOPHAGY	-0.0264247	-0.162122	0.915596	1.43522	0.961357
PID_CXCR3PATHWAY	0.0144326	0.114496	0.929907	2.06933	0.961537
MIPS_SWI_SNF_CHROMATIN_REMODELING_RELATED_BRCA1_COMPLEX	0.0256489	0.105378	0.935622	2.25388	0.962519
REACTOME_DCC_MEDIATED_ATTRACTIVE_SIGNALING	0.022962	0.0994645	0.938865	2.59418	0.963212
PID_SYNDECAN_2_PATHWAY	0.0143049	0.094099	0.93125	3.87114	0.963541
PID_THROMBIN_PAR1_PATHWAY	0.0126681	0.100973	0.926267	2.06595	0.963739
PID_IL8CXCR1_PATHWAY	-0.0269658	-0.153257	0.923933	2.29734	0.963767
REACTOME_APOPTOTIC_CLEAVAGE_OF_CELLULAR_PROTEINS	-0.0246235	-0.155054	0.919643	1.48428	0.964164
REACTOME_SLC_MEDIATED_TRANSMEMBRANE_TRANSPORT	0.00499833	0.0947993	0.948148	1.24616	0.964599
PID_P53REGULATIONPATHWAY	-0.0192937	-0.149131	0.927305	1.50475	0.964825
REACTOME_TRANSPORT_OF_GLUCOSE_AND_OTHER_SUGARS_BILE_SALTS_AND_ORGANIC_ACIDS_METAL_IONS_AND_AMINE_COMPOUNDS	-0.0160965	-0.14342	0.903846	1.07833	0.96687
BIOCARTA_MCALPAIN_PATHWAY	0.012926	0.0787191	0.948889	2.33489	0.968593
REACTOME_BASE_EXCISION_REPAIR	0.0152801	0.0806203	0.93819	3.12083	0.968926
PID_IL8CXCR2_PATHWAY	0.012329	0.0826084	0.939394	2.35923	0.969245
REACTOME_HS_GAG_BIOSYNTHESIS	0.0116342	0.0732901	0.961123	2.23124	0.970565
REACTOME_SIGNALING_BY_RHO_GTPASES	0.0050749	0.0630561	0.94508	2.24722	0.972539
KEGG_WNT_SIGNALING_PATHWAY	-0.0106173	-0.13037	0.92721	1.50656	0.973428
SIG_CD40PATHWAYMAP	0.00942891	0.0640561	0.942797	3.39028	0.973465
REACTOME_CLASS_B_2_SECRETIN_FAMILY_RECEPTORS	-0.01343	-0.124116	0.947935	1.23554	0.974131
BIOCARTA_BAD_PATHWAY	-0.02302	-0.125563	0.93597	2.05175	0.974769
KEGG_ERBB_SIGNALING_PATHWAY	0.0057116	0.0642221	0.976905	1.69569	0.97491
REACTOME_ADP_SIGNALLING_THROUGH_P2RY1	-0.0182842	-0.102181	0.933453	1.69558	0.97849
KEGG_AMYOTROPHIC_LATERAL_SCLEROSIS_ALS	-0.0141424	-0.10609	0.938272	2.42295	0.978975
REACTOME_GAP_JUNCTION_TRAFFICKING	-0.0200781	-0.113427	0.943739	1.07941	0.978994
REACTOME_SYNTHESIS_SECRETION_AND_INACTIVATION_OF_GLP1	-0.0236687	-0.11018	0.92543	1.9037	0.979454
REACTOME_ACTIVATION_OF_CHAPERONES_BY_ATF6_ALPHA	-0.0260523	-0.102976	0.939736	2.12471	0.97947
PID_SYNDECAN_3_PATHWAY	-0.0222771	-0.107407	0.934579	2.09091	0.979637
REACTOME_APOPTOSIS	0.00283231	0.0431647	0.9642	1.7694	0.983589
PID_S1P_S1P4_PATHWAY	0.00856993	0.0390498	0.978355	4.35032	0.984518
REACTOME_CELL_JUNCTION_ORGANIZATION	-0.00985157	-0.0894249	0.936479	1.11052	0.984669
REACTOME_SIGNALING_BY_ERBB4	0.00320844	0.0344578	0.984375	1.62461	0.985906
KEGG_PHOSPHATIDYLINOSITOL_SIGNALING_SYSTEM	0.00285399	0.0301239	0.980088	1.9615	0.987192
KEGG_MAPK_SIGNALING_PATHWAY	-0.00546135	-0.0823925	0.967794	1.64838	0.987342
PID_LPA4_PATHWAY	0.00440013	0.0213534	0.997768	2.17914	0.987984
SA_REG_CASCADE_OF_CYCLIN_EXPR	-0.0178869	-0.0760377	0.965583	2.6016	0.988069
REACTOME_DESTABILIZATION_OF_MRNA_BY_TRISTETRAPROLIN_TTP	-0.0163867	-0.0777126	0.97048	3.06716	0.988583
REACTOME_FATTY_ACID_TRIACYLGLYCEROL_AND_KETONE_BODY_METABOLISM	0.00122412	0.0179468	0.99095	1.4908	0.988596
KEGG_RETINOL_METABOLISM	-0.0104042	-0.0721459	0.960748	1.13931	0.988938
KEGG_VASCULAR_SMOOTH_MUSCLE_CONTRACTION	-0.00564555	-0.0591301	0.978102	1.29128	0.989157
KEGG_ENDOMETRIAL_CANCER	0.00249143	0.0218292	0.990888	1.71502	0.989247
REACTOME_FACILITATIVE_NA_INDEPENDENT_GLUCOSE_TRANSPORTERS	-0.0178293	-0.0686	0.954128	1.40466	0.989505
PID_ERBB1_INTERNALIZATION_PATHWAY	0.00295662	0.0235516	0.974419	2.98432	0.989687
REACTOME_METAL_ION_SLC_TRANSPORTERS	-0.0114723	-0.0595976	0.95	2.71647	0.990366
REACTOME_DEFENSINS	-0.010222	-0.0542561	0.978456	1.35506	0.990532
REACTOME_ADENYLATE_CYCLASE_INHIBITORY_PATHWAY	-0.00758636	-0.0314553	0.977612	1.46812	0.990701
MIPS_E2F_6_COMPLEX	-0.0148588	-0.0612538	0.972777	2.55663	0.990918
PID_IL3_PATHWAY	-0.0114814	-0.0626604	0.970315	2.80402	0.991555
REACTOME_ERK_MAPK_TARGETS	-0.00629571	-0.0325003	0.981413	2.04821	0.991589
REACTOME_MAPK_TARGETS_NUCLEAR_EVENTS_MEDIATED_BY_MAP_KINASES	-0.00452718	-0.0272632	0.972678	2.35004	0.991707
ST_G_ALPHA_I_PATHWAY	-0.00658402	-0.0431927	0.960924	2.31594	0.99266
MIPS_EIF3_COMPLEX	-0.00772662	-0.032849	0.989011	1.95893	0.992854
MIPS_DA_COMPLEX	-0.0108124	-0.0442064	0.975143	2.53715	0.9935
REACTOME_ENERGY_DEPENDENT_REGULATION_OF_MTOR_BY_LKB1_AMPK	-0.00683289	-0.0340768	0.978887	2.75022	0.993614
REACTOME_G1_S_SPECIFIC_TRANSCRIPTION	-0.00818498	-0.0390501	0.975379	1.40034	0.993706
SA_B_CELL_RECEPTOR_COMPLEXES	-0.00824393	-0.0459546	0.966355	1.93527	0.993945
WNT_SIGNALING	-0.003531	-0.0345453	0.98594	1.62144	0.99482
BIOCARTA_PYK2_PATHWAY	-0.00321434	-0.0176852	0.99262	2.13695	0.99568
BIOCARTA_ATRBRCA_PATHWAY	-0.00188029	-0.00951869	0.993019	1.22009	0.996075
PID_S1P_S1P2_PATHWAY	-0.00198751	-0.0105933	0.992481	2.42085	0.996882
REACTOME_SPRY_REGULATION_OF_FGF_SIGNALING	-0.00117431	-0.00499496	1	2.56027	0.997135
SIG_CHEMOTAXIS	-0.00146854	-0.0106965	0.987633	1.66482	0.998275
