# Supplementary material for: Central nervous system (CNS) transcriptomic correlates of human immunodeficiency virus (HIV) brain RNA load in HIV-infected individuals
Source: Sci Rep. 2021 Jun 9;11:12176. doi: 10.1038/s41598-021-88052-7 (PMC8190104; doi:10.1038/s41598-021-88052-7)
Supplement: Supplementary file 5 — Supplementary Information 5. [file 41598_2021_88052_MOESM5_ESM.xlsx]

## Sheet: gs.res_HIV_H_HIV_L
	ES	NES	p.value	oddsR	FDR
REACTOME_METABOLISM_OF_PROTEINS	-0.511933	-8.08398	0.001	3.7766	0
REACTOME_METABOLISM_OF_RNA	-0.564521	-7.70745	0.001	5.01441	0
REACTOME_HIV_INFECTION	-0.594705	-7.57213	0.001	5.51764	0
REACTOME_METABOLISM_OF_MRNA	-0.562189	-7.16935	0.001	4.89592	0
REACTOME_HOST_INTERACTIONS_OF_HIV_FACTORS	-0.625706	-6.83569	0.001	6.56547	0
MIPS_SPLICEOSOME	-0.591065	-6.79277	0.001	5.49185	0
REACTOME_CLASS_I_MHC_MEDIATED_ANTIGEN_PROCESSING_PRESENTATION	-0.506555	-6.66442	0.001	3.75301	0
REACTOME_MRNA_PROCESSING	-0.572419	-6.65604	0.001	5.22422	0
KEGG_OXIDATIVE_PHOSPHORYLATION	-0.644658	-6.61172	0.001	7.08025	0
REACTOME_TRANSLATION	-0.591255	-6.60675	0.001	5.70267	0
KEGG_SPLICEOSOME	-0.609759	-6.55372	0.001	5.55252	0
REACTOME_CELL_CYCLE_MITOTIC	-0.459651	-6.54285	0.001	3.05534	0
REACTOME_TCA_CYCLE_AND_RESPIRATORY_ELECTRON_TRANSPORT	-0.621676	-6.44486	0.001	7.36786	0
REACTOME_ANTIGEN_PROCESSING_UBIQUITINATION_PROTEASOME_DEGRADATION	-0.518298	-6.41973	0.001	4.36632	0
REACTOME_CELL_CYCLE	-0.41447	-6.33527	0.001	2.56812	0
REACTOME_CELL_CYCLE_CHECKPOINTS	-0.642221	-6.29273	0.001	7.46783	0
REACTOME_PROCESSING_OF_CAPPED_INTRON_CONTAINING_PRE_MRNA	-0.576213	-6.25703	0.001	5.82178	0
REACTOME_SRP_DEPENDENT_COTRANSLATIONAL_PROTEIN_TARGETING_TO_MEMBRANE	-0.608452	-6.24713	0.001	6.85566	0
KEGG_PARKINSONS_DISEASE	-0.618096	-6.21629	0.001	6.17808	0
KEGG_ALZHEIMERS_DISEASE	-0.547986	-6.17415	0.001	4.67736	0
REACTOME_DNA_REPLICATION	-0.521364	-6.16636	0.001	3.56806	0
KEGG_HUNTINGTONS_DISEASE	-0.532917	-6.09892	0.001	4.19016	0
REACTOME_APC_C_CDC20_MEDIATED_DEGRADATION_OF_MITOTIC_PROTEINS	-0.726722	-6.04726	0.001	12.7903	0
REACTOME_MITOTIC_M_M_G1_PHASES	-0.528729	-6.02807	0.001	3.54363	0
MIPS_55S_RIBOSOME_MITOCHONDRIAL	-0.681748	-6.02056	0.001	11.7821	0
REACTOME_INFLUENZA_LIFE_CYCLE	-0.556168	-5.99622	0.001	5.28571	0
REACTOME_RESPIRATORY_ELECTRON_TRANSPORT_ATP_SYNTHESIS_BY_CHEMIOSMOTIC_COUPLING_AND_HEAT_PRODUCTION_BY_UNCOUPLING_PROTEINS_	-0.659847	-5.99588	0.001	9.76988	0
REACTOME_REGULATION_OF_MITOTIC_CELL_CYCLE	-0.673535	-5.98998	0.001	9.78009	0
REACTOME_S_PHASE	-0.602462	-5.97574	0.001	6.47806	0
REACTOME_SYNTHESIS_OF_DNA	-0.638967	-5.96107	0.001	7.85207	0
REACTOME_VIF_MEDIATED_DEGRADATION_OF_APOBEC3G	-0.765716	-5.8393	0.001	16.18	0
REACTOME_G1_S_TRANSITION	-0.573046	-5.81352	0.001	5.23735	0
REACTOME_ASSEMBLY_OF_THE_PRE_REPLICATIVE_COMPLEX	-0.708493	-5.73792	0.001	10.9286	0
REACTOME_MRNA_SPLICING	-0.566413	-5.72256	0.001	4.93581	0
REACTOME_AUTODEGRADATION_OF_THE_E3_UBIQUITIN_LIGASE_COP1	-0.778137	-5.69673	0.001	19.0871	0
REACTOME_ADAPTIVE_IMMUNE_SYSTEM	-0.340069	-5.68066	0.001	2.13682	0
REACTOME_APC_C_CDH1_MEDIATED_DEGRADATION_OF_CDC20_AND_OTHER_APC_C_CDH1_TARGETED_PROTEINS_IN_LATE_MITOSIS_EARLY_G1	-0.699743	-5.66747	0.001	10.681	0
REACTOME_ORC1_REMOVAL_FROM_CHROMATIN	-0.701649	-5.64354	0.001	11.449	0
REACTOME_ANTIGEN_PROCESSING_CROSS_PRESENTATION	-0.658016	-5.64176	0.001	5.87088	0
REACTOME_AUTODEGRADATION_OF_CDH1_BY_CDH1_APC_C	-0.738904	-5.61398	0.001	16.5089	0
REACTOME_SCF_BETA_TRCP_MEDIATED_DEGRADATION_OF_EMI1	-0.768624	-5.60142	0.001	19.0619	0
REACTOME_ER_PHAGOSOME_PATHWAY	-0.713009	-5.57896	0.001	9.62759	0
REACTOME_P53_INDEPENDENT_G1_S_DNA_DAMAGE_CHECKPOINT	-0.755099	-5.54089	0.001	15.1829	0
REACTOME_CDT1_ASSOCIATION_WITH_THE_CDC6_ORC_ORIGIN_COMPLEX	-0.731007	-5.53997	0.001	13.4191	0
REACTOME_M_G1_TRANSITION	-0.635569	-5.5089	0.001	7.17662	0
REACTOME_DESTABILIZATION_OF_MRNA_BY_AUF1_HNRNP_D0	-0.75153	-5.50441	0.001	14.0077	0
REACTOME_DOWNSTREAM_SIGNALING_EVENTS_OF_B_CELL_RECEPTOR_BCR	-0.556756	-5.50303	0.001	5.49371	0
REACTOME_HIV_LIFE_CYCLE	-0.516675	-5.49451	0.001	4.06977	0
REACTOME_3_UTR_MEDIATED_TRANSLATIONAL_REGULATION	-0.553003	-5.4752	0.001	8.34123	0
REACTOME_LATE_PHASE_OF_HIV_LIFE_CYCLE	-0.551292	-5.47078	0.001	4.76421	0
REACTOME_ACTIVATION_OF_NF_KAPPAB_IN_B_CELLS	-0.660296	-5.45589	0.001	9.78696	0
REACTOME_REGULATION_OF_MRNA_STABILITY_BY_PROTEINS_THAT_BIND_AU_RICH_ELEMENTS	-0.618331	-5.44821	0.001	6.1034	0
MIPS_C_COMPLEX_SPLICEOSOME	-0.608777	-5.44783	0.001	6.02239	0
REACTOME_RESPIRATORY_ELECTRON_TRANSPORT	-0.666658	-5.42938	0.001	9.97229	0
KEGG_RIBOSOME	-0.599554	-5.40535	0.001	12.2635	0
REACTOME_SIGNALING_BY_WNT	-0.676285	-5.3946	0.001	9.07084	0
KEGG_PROTEASOME	-0.775717	-5.38055	0.001	17.5783	0
REACTOME_INFLUENZA_VIRAL_RNA_TRANSCRIPTION_AND_REPLICATION	-0.567026	-5.37304	0.001	6.71935	0
REACTOME_CYCLIN_E_ASSOCIATED_EVENTS_DURING_G1_S_TRANSITION_	-0.661745	-5.3683	0.001	9.17595	0
REACTOME_REGULATION_OF_ORNITHINE_DECARBOXYLASE_ODC	-0.753344	-5.36823	0.001	17.798	0
REACTOME_CDK_MEDIATED_PHOSPHORYLATION_AND_REMOVAL_OF_CDC6	-0.739152	-5.29302	0.001	16.8092	0
REACTOME_NONSENSE_MEDIATED_DECAY_ENHANCED_BY_THE_EXON_JUNCTION_COMPLEX	-0.567652	-5.29063	0.001	5.69119	0
REACTOME_P53_DEPENDENT_G1_DNA_DAMAGE_RESPONSE	-0.703655	-5.28002	0.001	12.6111	0
REACTOME_RNA_POL_II_TRANSCRIPTION	-0.54469	-5.22045	0.001	3.96988	0
REACTOME_MITOCHONDRIAL_PROTEIN_IMPORT	-0.681016	-5.21843	0.001	11.7183	0
REACTOME_SCFSKP2_MEDIATED_DEGRADATION_OF_P27_P21	-0.692994	-5.20995	0.001	13.0581	0
REACTOME_CROSS_PRESENTATION_OF_SOLUBLE_EXOGENOUS_ANTIGENS_ENDOSOMES	-0.741313	-5.19221	0.001	12.1696	0
REACTOME_REGULATION_OF_APOPTOSIS	-0.669684	-5.18129	0.001	8.40462	0
REACTOME_SIGNALING_BY_THE_B_CELL_RECEPTOR_BCR	-0.475857	-5.17173	0.001	3.69811	0
REACTOME_PEPTIDE_CHAIN_ELONGATION	-0.575771	-5.09045	0.001	10.7927	0
REACTOME_METABOLISM_OF_AMINO_ACIDS_AND_DERIVATIVES	-0.41714	-5.08399	0.001	2.86129	0
MIPS_39S_RIBOSOMAL_SUBUNIT_MITOCHONDRIAL	-0.69335	-5.03253	0.001	11.9667	0
MIPS_RIBOSOME_CYTOPLASMIC	-0.579734	-5.00951	0.001	11.5967	0
MIPS_PA700_20S_PA28_COMPLEX	-0.79433	-4.99843	0.001	51.0869	0
KEGG_UBIQUITIN_MEDIATED_PROTEOLYSIS	-0.462932	-4.91954	0.001	3.84783	0
REACTOME_APOPTOSIS	-0.446244	-4.91262	0.001	3.19707	0
REACTOME_MITOTIC_G1_G1_S_PHASES	-0.467599	-4.90486	0.001	3.71237	0
REACTOME_IMMUNE_SYSTEM	-0.262377	-4.89882	0.001	1.56751	0
PID_MYC_ACTIVPATHWAY	-0.531158	-4.8867	0.001	3.26848	0
REACTOME_DNA_REPAIR	-0.496612	-4.85866	0.001	3.52884	0
REACTOME_PROTEIN_FOLDING	-0.642376	-4.83399	0.001	8.90102	0
KEGG_LYSOSOME	-0.452343	-4.76256	0.001	3.61322	0
MIPS_NOP56P_ASSOCIATED_PRE_RRNA_COMPLEX	-0.501009	-4.74891	0.001	3.65995	0
REACTOME_MRNA_SPLICING_MINOR_PATHWAY	-0.66097	-4.71453	0.001	10.025	0
REACTOME_NUCLEOTIDE_EXCISION_REPAIR	-0.604088	-4.69017	0.001	5.6376	0
REACTOME_NEURONAL_SYSTEM	-0.337831	-4.68193	0.001	2.38724	0
REACTOME_TRANSCRIPTION	-0.395987	-4.66984	0.001	2.3094	0
KEGG_CARDIAC_MUSCLE_CONTRACTION	-0.509593	-4.66972	0.001	3.37766	0
REACTOME_METABOLISM_OF_NON_CODING_RNA	-0.606923	-4.62291	0.001	8.60112	0
KEGG_RNA_DEGRADATION	-0.568109	-4.57147	0.001	4.56112	0
KEGG_NUCLEOTIDE_EXCISION_REPAIR	-0.623212	-4.55446	0.001	6.34532	0
REACTOME_MHC_CLASS_II_ANTIGEN_PRESENTATION	-0.465917	-4.47632	0.001	3.61235	0
REACTOME_MEMBRANE_TRAFFICKING	-0.40767	-4.46901	0.001	2.82293	0
REACTOME_TRANSMISSION_ACROSS_CHEMICAL_SYNAPSES	-0.369344	-4.4601	0.001	2.75833	0
REACTOME_ANTIVIRAL_MECHANISM_BY_IFN_STIMULATED_GENES	-0.512984	-4.45372	0.001	3.96924	0
REACTOME_TRANSPORT_OF_MATURE_TRANSCRIPT_TO_CYTOPLASM	-0.586795	-4.44755	0.001	8.39825	0
BIOCARTA_PROTEASOME_PATHWAY	-0.758371	-4.42004	0.001	47.3169	0
MIPS_60S_RIBOSOMAL_SUBUNIT_CYTOPLASMIC	-0.656644	-4.3997	0.001	20.0436	0
REACTOME_TRANSCRIPTION_COUPLED_NER_TC_NER	-0.608341	-4.39511	0.001	5.83895	0
REACTOME_RNA_POL_II_PRE_TRANSCRIPTION_EVENTS	-0.554426	-4.37223	0.001	3.87101	0
REACTOME_TRNA_AMINOACYLATION	-0.631996	-4.31982	0.001	7.94846	0
MIPS_17S_U2_SNRNP	-0.628208	-4.30835	0.001	6.83895	0
REACTOME_OPIOID_SIGNALLING	-0.481353	-4.29097	0.001	4.15621	0
MIPS_PA700_COMPLEX	-0.828492	-4.26076	0.001	101.876	0
MIPS_28S_RIBOSOMAL_SUBUNIT_MITOCHONDRIAL	-0.689738	-4.24938	0.001	19.4493	0
REACTOME_ASPARAGINE_N_LINKED_GLYCOSYLATION	-0.48706	-4.24335	0.001	3.52864	0
REACTOME_CLASS_A1_RHODOPSIN_LIKE_RECEPTORS	0.236999	6.28788	0.001	1.67468	0
REACTOME_GPCR_LIGAND_BINDING	0.206606	6.43925	0.001	1.40408	0
KEGG_CYTOKINE_CYTOKINE_RECEPTOR_INTERACTION	0.41604	10.0823	0.001	2.06464	0
REACTOME_TRANS_GOLGI_NETWORK_VESICLE_BUDDING	-0.512358	-4.10349	0.001	4.21413	1.10761e-05
REACTOME_FORMATION_OF_THE_HIV1_EARLY_ELONGATION_COMPLEX	-0.657862	-4.1117	0.001	7.43478	1.11724e-05
MIPS_26S_PROTEASOME	-0.804116	-4.13671	0.001	98.8779	1.12704e-05
KEGG_PROTEIN_EXPORT	-0.757678	-4.14411	0.001	17.9666	1.13701e-05
REACTOME_MRNA_CAPPING	-0.671459	-4.16384	0.001	9.03062	1.14717e-05
REACTOME_UNFOLDED_PROTEIN_RESPONSE	-0.472338	-4.17261	0.001	3.41695	1.1575e-05
REACTOME_PYRUVATE_METABOLISM_AND_CITRIC_ACID_TCA_CYCLE	-0.598941	-4.1931	0.001	6.83321	1.16802e-05
KEGG_CITRATE_CYCLE_TCA_CYCLE	-0.667131	-4.2022	0.001	9.30367	1.17874e-05
REACTOME_MITOTIC_PROMETAPHASE	-0.460871	-4.21504	0.001	2.62024	1.18965e-05
KEGG_VALINE_LEUCINE_AND_ISOLEUCINE_DEGRADATION	-0.545217	-4.22478	0.001	4.3949	1.20077e-05
MIPS_TRBP_CONTAINING_COMPLEX_1	-0.719697	-4.06853	0.001	8.25664	2.14138e-05
REACTOME_INTEGRATION_OF_ENERGY_METABOLISM	-0.393633	-4.06857	0.001	2.92262	2.15937e-05
REACTOME_RECRUITMENT_OF_MITOTIC_CENTROSOME_PROTEINS_AND_COMPLEXES	-0.497812	-4.07756	0.001	3.61044	2.17767e-05
PID_NFAT_3PATHWAY	-0.53114	-4.08469	0.001	4.43558	2.19628e-05
REACTOME_FORMATION_OF_RNA_POL_II_ELONGATION_COMPLEX_	-0.581459	-4.00273	0.001	4.60473	4.1446e-05
REACTOME_METABOLISM_OF_LIPIDS_AND_LIPOPROTEINS	-0.246562	-4.02876	0.001	1.54364	4.1783e-05
REACTOME_RNA_POL_II_TRANSCRIPTION_PRE_INITIATION_AND_PROMOTER_OPENING	-0.591412	-4.03381	0.001	4.14182	4.21255e-05
REACTOME_DIABETES_PATHWAYS	-0.369055	-4.04234	0.001	2.72288	4.24736e-05
KEGG_VIBRIO_CHOLERAE_INFECTION	-0.492301	-3.95241	0.001	3.73159	5.97594e-05
REACTOME_MITOTIC_G2_G2_M_PHASES	-0.442379	-3.95334	0.001	3.05541	6.02262e-05
REACTOME_FORMATION_OF_TRANSCRIPTION_COUPLED_NER_TC_NER_REPAIR_COMPLEX	-0.646177	-3.96228	0.001	5.23256	6.07005e-05
REACTOME_GLUCOSE_METABOLISM	-0.468146	-3.96859	0.001	3.49592	6.11822e-05
REACTOME_CYTOSOLIC_TRNA_AMINOACYLATION	-0.735553	-3.97133	0.001	22.3493	6.16717e-05
REACTOME_REGULATION_OF_INSULIN_SECRETION	-0.416906	-3.92319	0.001	3.18941	6.86548e-05
MIPS_RNA_POLYMERASE_II_HOLOENZYME_COMPLEX	-0.698098	-3.93625	0.001	12.4881	6.9183e-05
REACTOME_INTERACTIONS_OF_VPR_WITH_HOST_CELLULAR_PROTEINS	-0.621244	-3.90201	0.001	8.1149	8.69431e-05
KEGG_PURINE_METABOLISM	-0.336106	-3.90227	0.001	2.55499	8.76018e-05
KEGG_AMINOACYL_TRNA_BIOSYNTHESIS	-0.586692	-3.8704	0.001	6.02685	9.37829e-05
REACTOME_CITRIC_ACID_CYCLE_TCA_CYCLE	-0.752282	-3.87643	0.001	14.3497	9.44725e-05
REACTOME_GLUCONEOGENESIS	-0.569779	-3.88637	0.001	4.68437	9.51723e-05
REACTOME_GLOBAL_GENOMIC_NER_GG_NER	-0.58001	-3.89297	0.001	4.698	9.58826e-05
REACTOME_TRANSPORT_OF_MATURE_MRNA_DERIVED_FROM_AN_INTRONLESS_TRANSCRIPT	-0.587773	-3.86099	0.001	10.6681	0.000102414
KEGG_HEMATOPOIETIC_CELL_LINEAGE	0.413445	5.5997	0.001	2.18337	0.00014905
REACTOME_PREFOLDIN_MEDIATED_TRANSFER_OF_SUBSTRATE_TO_CCT_TRIC	-0.698252	-3.80088	0.001	21.8087	0.000165192
PID_P75NTRPATHWAY	-0.435712	-3.80548	0.001	2.49235	0.00016638
REACTOME_GOLGI_ASSOCIATED_VESICLE_BIOGENESIS	-0.507408	-3.78647	0.001	4.05576	0.000173133
REACTOME_ACTIVATION_OF_THE_MRNA_UPON_BINDING_OF_THE_CAP_BINDING_COMPLEX_AND_EIFS_AND_SUBSEQUENT_BINDING_TO_43S	-0.476158	-3.78111	0.001	3.07922	0.000180961
REACTOME_TRANSPORT_OF_RIBONUCLEOPROTEINS_INTO_THE_HOST_NUCLEUS	-0.611952	-3.76355	0.001	9.07256	0.000215635
KEGG_FRUCTOSE_AND_MANNOSE_METABOLISM	-0.548773	-3.7498	0.001	5.27765	0.000285517
REACTOME_FORMATION_OF_THE_TERNARY_COMPLEX_AND_SUBSEQUENTLY_THE_43S_COMPLEX	-0.506772	-3.73511	0.001	3.48085	0.000318991
KEGG_FATTY_ACID_METABOLISM	-0.468644	-3.72627	0.001	2.68768	0.000323392
BIOCARTA_CDC42RAC_PATHWAY	-0.786965	-3.72632	0.001	15.1521	0.000325607
BIOCARTA_ACTINY_PATHWAY	-0.709468	-3.72	0.001	7.4266	0.00034725
REACTOME_REGULATORY_RNA_PATHWAYS	-0.673622	-3.71288	0.001	6.78295	0.000351186
REACTOME_LOSS_OF_NLP_FROM_MITOTIC_CENTROSOMES	-0.472974	-3.7132	0.001	3.2639	0.000353543
KEGG_PATHOGENIC_ESCHERICHIA_COLI_INFECTION	-0.476761	-3.70322	0.001	3.85078	0.000374387
MIPS_KINASE_MATURATION_COMPLEX_1	-0.726699	-3.69739	0.001	13.1022	0.000388829
REACTOME_FATTY_ACID_TRIACYLGLYCEROL_AND_KETONE_BODY_METABOLISM	-0.315022	-3.68503	0.001	1.86879	0.000408808
REACTOME_G_ALPHA_Z_SIGNALLING_EVENTS	-0.506442	-3.68737	0.001	3.24193	0.00041148
REACTOME_FORMATION_OF_ATP_BY_CHEMIOSMOTIC_COUPLING	-0.754073	-3.66628	0.001	15.4982	0.000472485
KEGG_NEUROACTIVE_LIGAND_RECEPTOR_INTERACTION	0.226384	5.14927	0.001	1.76484	0.000496832
KEGG_VASOPRESSIN_REGULATED_WATER_REABSORPTION	-0.491905	-3.65487	0.001	3.89121	0.00054358
REACTOME_RNA_POL_III_TRANSCRIPTION_TERMINATION	-0.69125	-3.64672	0.001	7.64844	0.000552963
REACTOME_ABORTIVE_ELONGATION_OF_HIV1_TRANSCRIPT_IN_THE_ABSENCE_OF_TAT	-0.66767	-3.64775	0.001	13.2174	0.000556485
REACTOME_APC_CDC20_MEDIATED_DEGRADATION_OF_NEK2A	-0.668039	-3.64199	0.001	10.2915	0.000557566
REACTOME_NEP_NS2_INTERACTS_WITH_THE_CELLULAR_EXPORT_MACHINERY	-0.601241	-3.63634	0.001	10.9021	0.000586202
KEGG_OLFACTORY_TRANSDUCTION	0.347513	5.10247	0.001	2.50162	0.000596198
REACTOME_OLFACTORY_SIGNALING_PATHWAY	0.427421	5.15422	0.001	3.56431	0.000596198
REACTOME_CELL_DEATH_SIGNALLING_VIA_NRAGE_NRIF_AND_NADE	-0.438292	-3.62016	0.001	3.83255	0.000658275
REACTOME_GLYCOLYSIS	-0.595874	-3.62127	0.001	4.8838	0.000662364
REACTOME_BIOSYNTHESIS_OF_THE_N_GLYCAN_PRECURSOR_DOLICHOL_LIPID_LINKED_OLIGOSACCHARIDE_LLO_AND_TRANSFER_TO_A_NASCENT_PROTEIN	-0.603303	-3.61755	0.001	6.17757	0.000670002
REACTOME_CLEAVAGE_OF_GROWING_TRANSCRIPT_IN_THE_TERMINATION_REGION_	-0.547036	-3.60784	0.001	4.70936	0.000689419
KEGG_PEROXISOME	-0.389141	-3.59953	0.001	3.04784	0.000739749
KEGG_DNA_REPLICATION	-0.527524	-3.59142	0.0017301	5.61046	0.000777051
MIPS_CSA_COMPLEX	-0.781206	-3.58483	0.001	51.4961	0.000780073
REACTOME_METABOLISM_OF_CARBOHYDRATES	-0.273739	-3.59213	0.001	1.84382	0.000781732
KEGG_SNARE_INTERACTIONS_IN_VESICULAR_TRANSPORT	-0.495753	-3.58249	0.001	5.2633	0.000798265
REACTOME_FORMATION_OF_INCISION_COMPLEX_IN_GG_NER	-0.664555	-3.57343	0.001	4.625	0.000831358
KEGG_N_GLYCAN_BIOSYNTHESIS	-0.500201	-3.57237	0.001	3.8436	0.00083401
KEGG_CELL_CYCLE	-0.34595	-3.56683	0.001	2.33126	0.000859041
REACTOME_REGULATION_OF_WATER_BALANCE_BY_RENAL_AQUAPORINS	-0.486947	-3.56268	0.001	3.72007	0.000883782
KEGG_JAK_STAT_SIGNALING_PATHWAY	0.263205	4.85034	0.001	1.33902	0.000894297
KEGG_BUTANOATE_METABOLISM	-0.527827	-3.55297	0.001	5.24738	0.000947101
REACTOME_RNA_POL_III_CHAIN_ELONGATION	-0.688718	-3.55487	0.001	7.94643	0.000952544
REACTOME_SIGNALING_BY_EGFR_IN_CANCER	-0.351563	-3.52958	0.001	2.45291	0.00106582
KEGG_GLYCOSYLPHOSPHATIDYLINOSITOL_GPI_ANCHOR_BIOSYNTHESIS	-0.586195	-3.52018	0.001	7.64093	0.00111061
REACTOME_INHIBITION_OF_INSULIN_SECRETION_BY_ADRENALINE_NORADRENALINE	-0.58327	-3.51802	0.001	5.2803	0.00112603
MIPS_20S_PROTEASOME	-0.783365	-3.5173	0.001	59.3268	0.00112691
REACTOME_POST_TRANSLATIONAL_PROTEIN_MODIFICATION	-0.297238	-3.51468	0.001	1.96429	0.00113493
REACTOME_GLUCAGON_SIGNALING_IN_METABOLIC_REGULATION	-0.507572	-3.51216	0.001	4.12069	0.00113576
PID_RAC1_PATHWAY	-0.423387	-3.5021	0.001	3.19501	0.00120717
MIPS_F1F0_ATP_SYNTHASE_MITOCHONDRIAL	-0.720396	-3.49792	0.001	12.3985	0.00123568
MIPS_MEDIATOR_COMPLEX	-0.565822	-3.49559	0.001	4.43326	0.00124991
MIPS_18S_U11_U12_SNRNP	-0.603243	-3.49389	0.001	6.21703	0.00125705
REACTOME_CA_DEPENDENT_EVENTS	-0.553415	-3.47874	0.0017452	9.81929	0.00137463
ST_GRANULE_CELL_SURVIVAL_PATHWAY	-0.565865	-3.47578	0.001	5.87975	0.00141537
REACTOME_NEUROTRANSMITTER_RELEASE_CYCLE	-0.519073	-3.46427	0.001	5.24531	0.00148877
REACTOME_METABOLISM_OF_NUCLEOTIDES	-0.398539	-3.4662	0.001	2.54329	0.00149669
MIPS_MEDIATOR_COMPLEX_1	-0.555581	-3.46207	0.00506757	4.0548	0.00150798
KEGG_OOCYTE_MEIOSIS	-0.338999	-3.45549	0.001	2.36164	0.00154717
KEGG_BASE_EXCISION_REPAIR	-0.544592	-3.45111	0.001	5.6722	0.00157927
REACTOME_MICRORNA_MIRNA_BIOGENESIS	-0.687963	-3.4496	0.001	9.44767	0.00160437
REACTOME_NEUROTRANSMITTER_RECEPTOR_BINDING_AND_DOWNSTREAM_TRANSMISSION_IN_THE_POSTSYNAPTIC_CELL	-0.324812	-3.44377	0.001	2.66116	0.00162921
KEGG_PYRUVATE_METABOLISM	-0.491872	-3.44113	0.001	4.6847	0.00164721
REACTOME_ACTIVATION_OF_NMDA_RECEPTOR_UPON_GLUTAMATE_BINDING_AND_POSTSYNAPTIC_EVENTS	-0.514619	-3.43423	0.001	5.02256	0.00166962
BIOCARTA_SALMONELLA_PATHWAY	-0.771252	-3.4352	0.001	16.7229	0.00167814
REACTOME_REGULATION_OF_GLUCOKINASE_BY_GLUCOKINASE_REGULATORY_PROTEIN	-0.554655	-3.4314	0.00177936	6.35079	0.00171959
REACTOME_ACTIVATION_OF_KAINATE_RECEPTORS_UPON_GLUTAMATE_BINDING	-0.539423	-3.43104	0.00176056	3.90635	0.00173032
MIPS_CDC5L_COMPLEX	-0.568282	-3.41965	0.001	4.5475	0.00181161
REACTOME_POST_CHAPERONIN_TUBULIN_FOLDING_PATHWAY	-0.689784	-3.41357	0.001	11.4384	0.00190487
REACTOME_SIGNALLING_BY_NGF	-0.28114	-3.4089	0.001	2.11055	0.00192408
MIPS_DDB2_COMPLEX	-0.748465	-3.40931	0.001	42.4339	0.00192724
KEGG_ENDOCYTOSIS	-0.267308	-3.40413	0.00286944	1.76257	0.00198392
MIPS_SMN_COMPLEX	-0.689781	-3.39124	0.001	10.6861	0.002156
KEGG_PROPANOATE_METABOLISM	-0.525	-3.38719	0.001	3.64031	0.00216814
MIPS_PA28_20S_PROTEASOME	-0.753367	-3.38897	0.001	29.6634	0.00217672
REACTOME_VIRAL_MESSENGER_RNA_SYNTHESIS	-0.694817	-3.38763	0.001	15.7744	0.00217862
MIPS_12S_U11_SNRNP	-0.683538	-3.37436	0.001	7.75389	0.00232608
REACTOME_POST_TRANSLATIONAL_MODIFICATION_SYNTHESIS_OF_GPI_ANCHORED_PROTEINS	-0.527939	-3.37545	0.00168067	7.08389	0.0023299
BIOCARTA_GPCR_PATHWAY	-0.505028	-3.37499	0.001	5.22881	0.00233104
REACTOME_DEADENYLATION_DEPENDENT_MRNA_DECAY	-0.458426	-3.36997	0.001	3.2629	0.00235147
REACTOME_INTERFERON_SIGNALING	-0.287088	-3.36786	0.00149477	1.3725	0.0023706
REACTOME_APC_C_CDC20_MEDIATED_DEGRADATION_OF_CYCLIN_B	-0.642084	-3.36544	0.001	8.82126	0.00237153
REACTOME_G2_M_CHECKPOINTS	-0.488233	-3.36255	0.001	4.28302	0.00239037
BIOCARTA_MPR_PATHWAY	-0.518186	-3.35288	0.001	5.64399	0.00248084
REACTOME_ELONGATION_ARREST_AND_RECOVERY	-0.548756	-3.35138	0.001	5.43459	0.00248752
KEGG_LONG_TERM_POTENTIATION	-0.387469	-3.35323	0.0016	2.98784	0.00249233
REACTOME_ACTIVATION_OF_CHAPERONE_GENES_BY_XBP1S	-0.466441	-3.35169	0.001	5.01789	0.00249893
REACTOME_P75_NTR_RECEPTOR_MEDIATED_SIGNALLING	-0.379162	-3.34867	0.00312012	2.96151	0.00249957
REACTOME_DOUBLE_STRAND_BREAK_REPAIR	-0.566746	-3.33104	0.001	3.7333	0.00270918
REACTOME_ASSOCIATION_OF_TRIC_CCT_WITH_TARGET_PROTEINS_DURING_BIOSYNTHESIS	-0.561058	-3.30586	0.001	7.15261	0.00309972
KEGG_PYRIMIDINE_METABOLISM	-0.347447	-3.30622	0.00154083	2.59816	0.0031021
KEGG_BETA_ALANINE_METABOLISM	-0.536905	-3.30015	0.0018622	2.59303	0.00317192
REACTOME_PLC_BETA_MEDIATED_EVENTS	-0.475839	-3.2977	0.001	4.97426	0.00318066
REACTOME_FORMATION_OF_TUBULIN_FOLDING_INTERMEDIATES_BY_CCT_TRIC	-0.640708	-3.28335	0.001	12.4782	0.00346221
REACTOME_TRANSFERRIN_ENDOCYTOSIS_AND_RECYCLING	-0.56033	-3.26592	0.001	4.79168	0.00376432
REACTOME_BRANCHED_CHAIN_AMINO_ACID_CATABOLISM	-0.652786	-3.26501	0.001	10.4538	0.00377593
REACTOME_RNA_POL_I_TRANSCRIPTION_INITIATION	-0.565531	-3.26619	0.00175747	3.60618	0.0037809
PID_ENDOTHELINPATHWAY	-0.372284	-3.25544	0.00487805	2.51255	0.00393827
REACTOME_RNA_POL_I_TRANSCRIPTION_TERMINATION	-0.586365	-3.23218	0.001	4.68803	0.00443849
ST_DIFFERENTIATION_PATHWAY_IN_PC12_CELLS	-0.447898	-3.21632	0.00166945	3.48053	0.0047275
PID_PI3KCIAKTPATHWAY	-0.457983	-3.21483	0.00163666	3.4499	0.00472925
REACTOME_SIGNALLING_TO_P38_VIA_RIT_AND_RIN	-0.635954	-3.21834	0.001	9.05024	0.00472949
PID_RHOA_PATHWAY	-0.448153	-3.21765	0.0017094	2.62375	0.00473125
REACTOME_PHOSPHOLIPID_METABOLISM	-0.250023	-3.20223	0.00140845	1.73248	0.00498142
KEGG_CYSTEINE_AND_METHIONINE_METABOLISM	-0.463914	-3.18697	0.001	3.36719	0.00538868
MIPS_RNA_POLYMERASE_II_CORE_COMPLEX	-0.711928	-3.18405	0.001	14.5349	0.00543082
REACTOME_PERK_REGULATED_GENE_EXPRESSION	-0.551313	-3.16561	0.001	5.82809	0.00596181
PID_ERBB1_DOWNSTREAM_PATHWAY	-0.317328	-3.16443	0.00152439	3.57638	0.0059905
BIOCARTA_INFLAM_PATHWAY	0.599064	4.15054	0.001	4.61459	0.00616072
MIPS_SMCC_COMPLEX	-0.629676	-3.15302	0.001	9.19678	0.00627017
REACTOME_RNA_POL_III_TRANSCRIPTION_INITIATION_FROM_TYPE_2_PROMOTER	-0.556884	-3.15414	0.001	4.05795	0.00627486
REACTOME_ACTIVATION_OF_ATR_IN_RESPONSE_TO_REPLICATION_STRESS	-0.491685	-3.1497	0.00165563	4.8184	0.00637126
KEGG_GAP_JUNCTION	-0.338652	-3.14554	0.00465839	2.5414	0.00651891
MIPS_RNA_POLYMERASE_II	-0.611459	-3.14355	0.001	8.54448	0.00657097
BIOCARTA_DC_PATHWAY	0.597497	4.08772	0.001	4.34416	0.00667742
REACTOME_AQUAPORIN_MEDIATED_TRANSPORT	-0.402413	-3.12663	0.00164474	2.79005	0.00706655
REACTOME_GLUCOSE_TRANSPORT	-0.454777	-3.12731	0.001	4.24757	0.00707955
REACTOME_ENDOSOMAL_SORTING_COMPLEX_REQUIRED_FOR_TRANSPORT_ESCRT	-0.535985	-3.12768	0.001	6.09472	0.00709788
REACTOME_GABA_SYNTHESIS_RELEASE_REUPTAKE_AND_DEGRADATION	-0.629742	-3.12435	0.001	15.3006	0.00715168
REACTOME_INHIBITION_OF_THE_PROTEOLYTIC_ACTIVITY_OF_APC_C_REQUIRED_FOR_THE_ONSET_OF_ANAPHASE_BY_MITOTIC_SPINDLE_CHECKPOINT_COMPONENTS	-0.633552	-3.12062	0.00179211	8.08615	0.00724642
BIOCARTA_CYTOKINE_PATHWAY	0.640936	4.04474	0.001	6.28746	0.00726278
REACTOME_METABOLISM_OF_VITAMINS_AND_COFACTORS	-0.402137	-3.11938	0.001	2.95532	0.0072841
MIPS_BASC_COMPLEX	-0.711534	-3.11231	0.001	13.4399	0.00752031
REACTOME_POST_NMDA_RECEPTOR_ACTIVATION_EVENTS	-0.495238	-3.11018	0.0017094	4.57412	0.00754645
REACTOME_ACTIVATION_OF_GENES_BY_ATF4	-0.557139	-3.09985	0.001	7.05248	0.00789612
REACTOME_OXYGEN_DEPENDENT_PROLINE_HYDROXYLATION_OF_HYPOXIA_INDUCIBLE_FACTOR_ALPHA	-0.599764	-3.06922	0.001	12.0417	0.00918021
REACTOME_EXTRACELLULAR_MATRIX_ORGANIZATION	0.316587	3.9417	0.0028169	2.47615	0.0097379
BIOCARTA_NDKDYNAMIN_PATHWAY	-0.640722	-3.05333	0.00177936	13.0603	0.00986707
BIOCARTA_ETC_PATHWAY	-0.716505	-3.05082	0.001	15.3772	0.00988175
REACTOME_SYNTHESIS_OF_GLYCOSYLPHOSPHATIDYLINOSITOL_GPI	-0.576107	-3.04903	0.001	11.6495	0.00990941
KEGG_RNA_POLYMERASE	-0.505947	-3.05105	0.001	6.41827	0.00991508
MIPS_RNA_POLYMERASE_II_COMPLEX_CHROMATIN_STRUCTURE_MODIFYING	-0.589771	-3.04916	0.00365631	7.11468	0.00993764
REACTOME_IRON_UPTAKE_AND_TRANSPORT	-0.472913	-3.05123	0.001	3.76331	0.00993866
REACTOME_AXON_GUIDANCE	-0.226753	-3.04479	0.00132979	1.75409	0.0101217
BIOCARTA_CREB_PATHWAY	-0.499402	-3.04364	0.001	5.5276	0.0101321
KEGG_FC_GAMMA_R_MEDIATED_PHAGOCYTOSIS	-0.308719	-3.03715	0.00778816	2.11779	0.0104003
REACTOME_NRIF_SIGNALS_CELL_DEATH_FROM_THE_NUCLEUS	-0.657619	-3.02462	0.001	6.24867	0.0109645
BIOCARTA_MAL_PATHWAY	-0.569795	-3.0249	0.001	4.5152	0.0109816
REACTOME_SLBP_DEPENDENT_PROCESSING_OF_REPLICATION_DEPENDENT_HISTONE_PRE_MRNAS	-0.7183	-3.02201	0.001	18.1784	0.0110121
KEGG_ALANINE_ASPARTATE_AND_GLUTAMATE_METABOLISM	-0.466368	-3.02205	0.00171821	4.59191	0.0110534
KEGG_PROGESTERONE_MEDIATED_OOCYTE_MATURATION	-0.321763	-3.00949	0.00615385	2.33951	0.0115063
REACTOME_GLUTAMATE_NEUROTRANSMITTER_RELEASE_CYCLE	-0.619162	-3.01016	0.00190114	16.78	0.0115109
PID_FANCONI_PATHWAY	-0.403114	-3.00042	0.00167785	3.01351	0.0120138
KEGG_GLYCOLYSIS_GLUCONEOGENESIS	-0.364286	-2.99113	0.0016129	2.72434	0.0124845
REACTOME_HOMOLOGOUS_RECOMBINATION_REPAIR_OF_REPLICATION_INDEPENDENT_DOUBLE_STRAND_BREAKS	-0.570077	-2.9883	0.00527241	3.48442	0.0126459
REACTOME_DAG_AND_IP3_SIGNALING	-0.480696	-2.98454	0.00531915	5.95211	0.0127826
REACTOME_ACTIVATED_NOTCH1_TRANSMITS_SIGNAL_TO_THE_NUCLEUS	-0.515363	-2.97949	0.00182815	5.11004	0.0129464
REACTOME_PHOSPHORYLATION_OF_THE_APC_C	-0.590091	-2.97373	0.001	7.35105	0.0132765
REACTOME_ARMS_MEDIATED_ACTIVATION	-0.583814	-2.97109	0.00369686	6.78768	0.013391
REACTOME_ADP_SIGNALLING_THROUGH_P2RY12	-0.536739	-2.97013	0.00371747	3.70267	0.0133936
PID_PLK1_PATHWAY	-0.415724	-2.96781	0.00677966	2.66887	0.0134607
PID_TCRRASPATHWAY	-0.611966	-2.96477	0.00178891	6.03349	0.013525
REACTOME_NEGATIVE_REGULATORS_OF_RIG_I_MDA5_SIGNALING	-0.470153	-2.96539	0.00172414	2.25407	0.0135366
KEGG_TRYPTOPHAN_METABOLISM	-0.408645	-2.96075	0.00512821	2.11925	0.0137458
PID_CDC42_PATHWAY	-0.34237	-2.95766	0.00314961	3.42722	0.0138561
REACTOME_PROCESSING_OF_CAPPED_INTRONLESS_PRE_MRNA	-0.545119	-2.95473	0.00338409	5.25153	0.0139747
REACTOME_MRNA_3_END_PROCESSING	-0.487251	-2.95039	0.00170648	3.63905	0.0142097
BIOCARTA_EIF2_PATHWAY	-0.712314	-2.9431	0.00194175	27.6965	0.0146048
MIPS_RNA_POLYMERASE_II_COMPLEX_CHROMATIN_STRUCTURE_MODIFYING_2	-0.635326	-2.94107	0.00185874	12.4528	0.0147016
REACTOME_DNA_STRAND_ELONGATION	-0.4604	-2.92994	0.0083612	4.90915	0.0154581
REACTOME_CALNEXIN_CALRETICULIN_CYCLE	-0.677836	-2.92244	0.00186916	7.79539	0.0159425
MIPS_ARC_L_COMPLEX	-0.625631	-2.91678	0.001	7.39027	0.0162568
KEGG_PENTOSE_PHOSPHATE_PATHWAY	-0.48979	-2.91692	0.00900901	4.08651	0.0162951
REACTOME_LATENT_INFECTION_OF_HOMO_SAPIENS_WITH_MYCOBACTERIUM_TUBERCULOSIS	-0.473356	-2.91491	0.00179856	3.0519	0.0163639
REACTOME_THE_ROLE_OF_NEF_IN_HIV1_REPLICATION_AND_DISEASE_PATHOGENESIS	-0.476894	-2.90847	0.00537634	3.69646	0.016751
KEGG_ALLOGRAFT_REJECTION	0.45998	3.79379	0.001	2.61179	0.0171063
KEGG_ARGININE_AND_PROLINE_METABOLISM	-0.388757	-2.89784	0.00991736	2.62417	0.0175593
PID_P38_MK2PATHWAY	-0.510432	-2.88806	0.00346021	4.58414	0.018152
BIOCARTA_EIF_PATHWAY	-0.601864	-2.88863	0.00185874	7.08652	0.0181916
KEGG_AMYOTROPHIC_LATERAL_SCLEROSIS_ALS	-0.371109	-2.88911	0.00336134	2.84115	0.018214
KEGG_AMINO_SUGAR_AND_NUCLEOTIDE_SUGAR_METABOLISM	-0.400815	-2.85996	0.00512821	4.56058	0.0203546
PID_AURORA_A_PATHWAY	-0.456143	-2.85534	0.00688468	4.03529	0.0207119
KEGG_LYSINE_DEGRADATION	-0.367085	-2.85379	0.0145867	1.79442	0.0207328
REACTOME_TOLL_RECEPTOR_CASCADES	-0.278754	-2.85069	0.0107362	2.03551	0.0208987
REACTOME_PEPTIDE_LIGAND_BINDING_RECEPTORS	0.19494	3.71865	0.00664452	1.59672	0.0210799
BIOCARTA_PGC1A_PATHWAY	-0.532703	-2.84595	0.00176367	6.59917	0.0212102
REACTOME_PURINE_METABOLISM	-0.448792	-2.84682	0.00177305	3.21128	0.0212124
REACTOME_SYNTHESIS_OF_SUBSTRATES_IN_N_GLYCAN_BIOSYTHESIS	-0.62259	-2.84026	0.00552486	5.55982	0.0216392
MIPS_ARC_COMPLEX	-0.588594	-2.83825	0.00869565	3.71046	0.0217662
KEGG_MISMATCH_REPAIR	-0.517539	-2.83228	0.00684932	8.99925	0.0221392
BIOCARTA_AKAPCENTROSOME_PATHWAY	-0.579696	-2.83271	0.00555556	4.86249	0.0221654
BIOCARTA_EGF_PATHWAY	-0.450625	-2.82993	0.00518135	3.81063	0.0222675
PID_EPHBFWDPATHWAY	-0.398503	-2.82823	0.0119048	3.29107	0.0223535
KEGG_GLUTATHIONE_METABOLISM	-0.38273	-2.82691	0.00509338	3.29685	0.0224016
BIOCARTA_CACAM_PATHWAY	-0.627439	-2.8187	0.00735294	19.7975	0.0230773
REACTOME_POTASSIUM_CHANNELS	-0.281802	-2.81301	0.0108696	1.97517	0.0234893
REACTOME_ACTIVATION_OF_CHAPERONES_BY_ATF6_ALPHA	-0.635117	-2.80885	0.00961538	13.7577	0.023796
KEGG_COMPLEMENT_AND_COAGULATION_CASCADES	0.308522	3.66269	0.00261097	1.56005	0.0238479
REACTOME_GABA_RECEPTOR_ACTIVATION	-0.369069	-2.8059	0.0101695	3.368	0.0239534
KEGG_GLYCEROLIPID_METABOLISM	-0.364563	-2.80028	0.014377	2.1298	0.0244076
REACTOME_PEROXISOMAL_LIPID_METABOLISM	-0.54252	-2.78099	0.00356506	4.40559	0.0264934
BIOCARTA_CHREBP2_PATHWAY	-0.39377	-2.77743	0.0134907	4.20606	0.0268233
KEGG_EPITHELIAL_CELL_SIGNALING_IN_HELICOBACTER_PYLORI_INFECTION	-0.323555	-2.77098	0.0114754	2.55924	0.0273935
REACTOME_L1CAM_INTERACTIONS	-0.303493	-2.76852	0.0110236	2.16925	0.0275936
REACTOME_EGFR_DOWNREGULATION	-0.476915	-2.76284	0.0125448	3.67599	0.0281297
MIPS_TNF_ALPHA_NF_KAPPA_B_SIGNALING_COMPLEX_6	-0.649507	-2.75845	0.00359066	12.7866	0.0285944
BIOCARTA_PDGF_PATHWAY	-0.438384	-2.75639	0.0138169	3.6201	0.028729
BIOCARTA_RAB_PATHWAY	-0.637887	-2.75397	0.00357143	7.64941	0.0289344
REACTOME_DARPP_32_EVENTS	-0.496016	-2.75228	0.00696864	8.57104	0.0290038
KEGG_RIBOFLAVIN_METABOLISM	-0.557891	-2.74817	0.0110294	6.02112	0.0294285
REACTOME_N_GLYCAN_TRIMMING_IN_THE_ER_AND_CALNEXIN_CALRETICULIN_CYCLE	-0.603679	-2.74609	0.00917431	4.67723	0.0294528
BIOCARTA_BARR_MAPK_PATHWAY	-0.603118	-2.74652	0.0018622	6.20588	0.0295155
REACTOME_REGULATION_OF_BETA_CELL_DEVELOPMENT	0.498302	3.58122	0.00233645	3.20606	0.0299217
REACTOME_G_PROTEIN_BETA_GAMMA_SIGNALLING	-0.434678	-2.73305	0.0157618	2.12044	0.0309377
REACTOME_PROLONGED_ERK_ACTIVATION_EVENTS	-0.527813	-2.73121	0.00559701	5.43014	0.0310897
REACTOME_REGULATION_OF_INSULIN_SECRETION_BY_GLUCAGON_LIKE_PEPTIDE1	-0.375721	-2.71211	0.00853242	2.82953	0.033192
REACTOME_MITOCHONDRIAL_TRNA_AMINOACYLATION	-0.531679	-2.71227	0.00520833	4.07613	0.0332614
REACTOME_LYSOSOME_VESICLE_BIOGENESIS	-0.507007	-2.70437	0.0149254	4.44825	0.034195
REACTOME_PROSTACYCLIN_SIGNALLING_THROUGH_PROSTACYCLIN_RECEPTOR	-0.507236	-2.7001	0.00919118	3.54482	0.034617
KEGG_BASAL_TRANSCRIPTION_FACTORS	-0.40814	-2.69824	0.0169492	2.31977	0.0347365
REACTOME_CONVERSION_FROM_APC_C_CDC20_TO_APC_C_CDH1_IN_LATE_ANAPHASE	-0.545732	-2.69409	0.0088968	6.61594	0.0351621
MIPS_TRAP_COMPLEX	-0.569066	-2.6915	0.00729927	7.88295	0.0353518
REACTOME_TRAF6_MEDIATED_INDUCTION_OF_TAK1_COMPLEX	-0.616104	-2.68753	0.00374532	10.6217	0.0357311
PID_NCADHERINPATHWAY	-0.404324	-2.6808	0.0192308	4.02992	0.0364944
REACTOME_G_BETA_GAMMA_SIGNALLING_THROUGH_PI3KGAMMA	-0.454542	-2.68115	0.00900901	2.25845	0.0365491
BIOCARTA_STATHMIN_PATHWAY	-0.502721	-2.67548	0.00542495	5.55713	0.0371504
BIOCARTA_BIOPEPTIDES_PATHWAY	-0.367602	-2.66696	0.0189983	2.90087	0.0381729
BIOCARTA_CK1_PATHWAY	-0.540987	-2.66756	0.00914077	10.3152	0.0381982
PID_S1P_S1P2_PATHWAY	-0.427478	-2.66596	0.015873	3.26631	0.0382226
REACTOME_INSULIN_SYNTHESIS_AND_PROCESSING	-0.520109	-2.66472	0.0107914	7.24935	0.0383319
REACTOME_INSULIN_RECEPTOR_RECYCLING	-0.489092	-2.66239	0.0053286	4.38498	0.0385001
REACTOME_G_PROTEIN_ACTIVATION	-0.435749	-2.657	0.00525394	2.69285	0.0391501
REACTOME_SYNTHESIS_OF_PIPS_AT_THE_EARLY_ENDOSOME_MEMBRANE	-0.60496	-2.65523	0.0130841	6.09302	0.0393001
BIOCARTA_IGF1R_PATHWAY	-0.480262	-2.64726	0.010772	4.83848	0.0402985
REACTOME_RNA_POL_III_TRANSCRIPTION	-0.409081	-2.64217	0.0133333	4.09868	0.0408648
KEGG_ASTHMA	0.530725	3.46196	0.001	5.44008	0.0408922
BIOCARTA_EDG1_PATHWAY	-0.428645	-2.64223	0.0193662	2.95837	0.0409745
KEGG_MATURITY_ONSET_DIABETES_OF_THE_YOUNG	0.519561	3.44436	0.00234192	3.39103	0.0413364
KEGG_ECM_RECEPTOR_INTERACTION	0.284572	3.37273	0.00557103	1.71913	0.0416043
REACTOME_CHEMOKINE_RECEPTORS_BIND_CHEMOKINES	0.386465	3.36024	0.0129199	2.79229	0.0416594
KEGG_INTESTINAL_IMMUNE_NETWORK_FOR_IGA_PRODUCTION	0.388845	3.38328	0.00262467	2.32621	0.0416797
PID_IL8CXCR1_PATHWAY	-0.426784	-2.63566	0.0124113	2.15733	0.0417148
BIOCARTA_AT1R_PATHWAY	-0.419009	-2.63365	0.0103093	4.5984	0.0418737
PID_IL4_2PATHWAY	0.327848	3.41119	0.00867052	1.98209	0.0419127
MIPS_CF_IIAM_COMPLEX	-0.506859	-2.62997	0.0246914	5.92435	0.0423265
REACTOME_PHASE1_FUNCTIONALIZATION_OF_COMPOUNDS	0.329949	3.39405	0.00578035	1.55113	0.042614
PID_PDGFRBPATHWAY	-0.241667	-2.62509	0.0240602	2.48044	0.0429655
REACTOME_TRAFFICKING_OF_GLUR2_CONTAINING_AMPA_RECEPTORS	-0.551838	-2.62347	0.0106572	8.46554	0.0431159
REACTOME_CYTOCHROME_P450_ARRANGED_BY_SUBSTRATE_TYPE	0.371611	3.41587	0.00763359	1.77657	0.0435538
KEGG_REGULATION_OF_AUTOPHAGY	-0.408447	-2.61976	0.0187075	1.8797	0.0436011
REACTOME_SULFUR_AMINO_ACID_METABOLISM	-0.451693	-2.60975	0.0110294	3.55028	0.0451849
BIOCARTA_AKAP95_PATHWAY	-0.57977	-2.60688	0.0189753	4.53832	0.0452116
REACTOME_PKA_MEDIATED_PHOSPHORYLATION_OF_CREB	-0.50102	-2.60782	0.026465	6.42828	0.0452194
REACTOME_EXTENSION_OF_TELOMERES	-0.451851	-2.60845	0.0172712	4.39926	0.0452309
PID_LKB1_PATHWAY	-0.346442	-2.60566	0.0151261	2.68889	0.0452964
BIOCARTA_DREAM_PATHWAY	-0.53682	-2.59315	0.018315	7.26744	0.0470868
BIOCARTA_IGF1_PATHWAY	-0.461075	-2.59137	0.0179211	4.14727	0.0471243
REACTOME_MITOCHONDRIAL_FATTY_ACID_BETA_OXIDATION	-0.546394	-2.59205	0.0196078	4.18151	0.0471478
KEGG_THYROID_CANCER	-0.425789	-2.59355	0.00897666	3.62446	0.0471563
REACTOME_DESTABILIZATION_OF_MRNA_BY_KSRP	-0.508567	-2.5942	0.010453	5.06697	0.0471943
MIPS_AP3_BLOC1_COMPLEX	-0.610285	-2.58551	0.018315	7.27568	0.0479867
REACTOME_DOPAMINE_NEUROTRANSMITTER_RELEASE_CYCLE	-0.564138	-2.57791	0.0289017	9.41578	0.0491027
REACTOME_TRIGLYCERIDE_BIOSYNTHESIS	-0.381586	-2.57497	0.0199637	2.56138	0.0494815
REACTOME_GABA_B_RECEPTOR_ACTIVATION	-0.392762	-2.57096	0.0159292	2.85169	0.0500527
REACTOME_G_BETA_GAMMA_SIGNALLING_THROUGH_PLC_BETA	-0.46758	-2.56647	0.0252252	2.70161	0.0506762
REACTOME_NRAGE_SIGNALS_DEATH_THROUGH_JNK	-0.353569	-2.55705	0.0226537	3.58916	0.0517494
PID_ECADHERIN_NASCENTAJ_PATHWAY	-0.367122	-2.55894	0.0226481	3.5355	0.0517833
REACTOME_RNA_POL_III_TRANSCRIPTION_INITIATION_FROM_TYPE_3_PROMOTER	-0.42865	-2.5572	0.0153584	5.16467	0.0518603
KEGG_BASAL_CELL_CARCINOMA	0.338503	3.27646	0.001	2.98306	0.0519169
ST_JNK_MAPK_PATHWAY	-0.365878	-2.55746	0.0302521	2.01804	0.0519476
MIPS_LARGE_DROSHA_COMPLEX	-0.491766	-2.55022	0.0265018	5.01166	0.0526676
REACTOME_RESOLUTION_OF_AP_SITES_VIA_THE_SINGLE_NUCLEOTIDE_REPLACEMENT_PATHWAY	-0.582982	-2.54525	0.00759013	7.73482	0.0533799
PID_HIF1_TFPATHWAY	-0.312137	-2.54361	0.0194805	1.69281	0.0534767
PID_MTOR_4PATHWAY	-0.285532	-2.53534	0.0232558	2.46707	0.054939
REACTOME_BASE_EXCISION_REPAIR	-0.482682	-2.53212	0.0146789	7.21917	0.0551565
BIOCARTA_STEM_PATHWAY	0.647888	3.19227	0.001	9.95304	0.0552926
REACTOME_NEF_MEDIATES_DOWN_MODULATION_OF_CELL_SURFACE_RECEPTORS_BY_RECRUITING_THEM_TO_CLATHRIN_ADAPTERS	-0.46215	-2.53214	0.016129	3.42272	0.0552983
REACTOME_SIGNAL_TRANSDUCTION_BY_L1	-0.38275	-2.53032	0.0330435	2.91115	0.0553585
REACTOME_GABA_A_RECEPTOR_ACTIVATION	-0.576107	-2.52815	0.0152964	25.9336	0.0556333
REACTOME_ACTIVATED_AMPK_STIMULATES_FATTY_ACID_OXIDATION_IN_MUSCLE	-0.490029	-2.52477	0.0158451	2.9592	0.0560807
PID_FRA_PATHWAY	0.405547	3.20839	0.00502513	2.66598	0.0564744
PID_HDAC_CLASSII_PATHWAY	-0.390928	-2.52148	0.0149502	3.02395	0.0565424
REACTOME_MRNA_DECAY_BY_5_TO_3_EXORIBONUCLEASE	-0.507595	-2.52008	0.0283019	10.5227	0.0566655
BIOCARTA_NKT_PATHWAY	0.433043	3.19525	0.001	2.62177	0.0567581
REACTOME_CYTOKINE_SIGNALING_IN_IMMUNE_SYSTEM	-0.179829	-2.513	0.0262069	1.212	0.057867
REACTOME_REGULATION_OF_GENE_EXPRESSION_IN_BETA_CELLS	0.503391	3.21172	0.00452489	2.6904	0.0578738
BIOCARTA_ARAP_PATHWAY	-0.514485	-2.51156	0.0185529	4.55481	0.0580655
REACTOME_IMMUNOREGULATORY_INTERACTIONS_BETWEEN_A_LYMPHOID_AND_A_NON_LYMPHOID_CELL	0.306646	3.22846	0.00746269	1.85317	0.0587026
REACTOME_AMYLOIDS	0.314168	3.21625	0.00771208	2.23733	0.0589132
SIG_CD40PATHWAYMAP	-0.378655	-2.50579	0.0151515	3.58635	0.0589241
KEGG_MAPK_SIGNALING_PATHWAY	-0.179306	-2.50596	0.0294118	1.37789	0.0590591
REACTOME_G_ALPHA1213_SIGNALLING_EVENTS	-0.284899	-2.50332	0.0311526	2.71598	0.0592663
REACTOME_MRNA_DECAY_BY_3_TO_5_EXORIBONUCLEASE	-0.593554	-2.5009	0.017452	8.2279	0.0595478
REACTOME_NGF_SIGNALLING_VIA_TRKA_FROM_THE_PLASMA_MEMBRANE	-0.230939	-2.49846	0.0268657	1.9946	0.0598768
REACTOME_SIGNAL_AMPLIFICATION	-0.371862	-2.49379	0.0319716	2.8162	0.0607162
REACTOME_CREB_PHOSPHORYLATION_THROUGH_THE_ACTIVATION_OF_RAS	-0.420288	-2.48416	0.0170648	4.08083	0.0626085
REACTOME_ACTIVATED_TLR4_SIGNALLING	-0.262313	-2.47567	0.033123	2.06407	0.0639759
REACTOME_ADENYLATE_CYCLASE_INHIBITORY_PATHWAY	-0.528846	-2.47596	0.0220183	4.67618	0.0640726
MIPS_40S_RIBOSOMAL_SUBUNIT_CYTOPLASMIC	-0.419358	-2.47215	0.0201835	2.79776	0.0646093
PID_CIRCADIANPATHWAY	-0.538962	-2.46829	0.0178891	6.54288	0.0652911
REACTOME_SIGNALING_BY_FGFR_IN_DISEASE	-0.224822	-2.46688	0.0293255	1.65385	0.0652923
REACTOME_TELOMERE_MAINTENANCE	-0.301783	-2.46705	0.0264901	2.40004	0.0654041
BIOCARTA_CDK5_PATHWAY	-0.561824	-2.46519	0.0209524	4.3125	0.065475
REACTOME_NUCLEOTIDE_BINDING_DOMAIN_LEUCINE_RICH_REPEAT_CONTAINING_RECEPTOR_NLR_SIGNALING_PATHWAYS	-0.337553	-2.45731	0.0373377	1.70544	0.0669385
KEGG_AUTOIMMUNE_THYROID_DISEASE	0.328702	3.11962	0.00511509	1.48611	0.067389
MIPS_EXOSOME	-0.594688	-2.44912	0.0181159	8.2279	0.0686523
PID_CD8TCRDOWNSTREAMPATHWAY	-0.305299	-2.44624	0.029654	1.8435	0.0690983
PID_TCRJNKPATHWAY	-0.51473	-2.44232	0.026643	5.8921	0.0697604
REACTOME_THE_NLRP3_INFLAMMASOME	-0.579063	-2.44051	0.0167286	2.93781	0.0699899
KEGG_SPHINGOLIPID_METABOLISM	-0.355859	-2.43211	0.0288136	2.52196	0.0714457
BIOCARTA_AGPCR_PATHWAY	-0.515344	-2.43322	0.0313653	5.18665	0.0715126
PID_AR_NONGENOMIC_PATHWAY	-0.371553	-2.43222	0.0265957	3.81063	0.0715827
REACTOME_PURINE_SALVAGE	-0.535096	-2.43038	0.0241187	5.24825	0.0716971
REACTOME_SYNTHESIS_AND_INTERCONVERSION_OF_NUCLEOTIDE_DI_AND_TRIPHOSPHATES	-0.479772	-2.42835	0.0296167	9.32904	0.0720126
REACTOME_AMINO_ACID_SYNTHESIS_AND_INTERCONVERSION_TRANSAMINATION	-0.483573	-2.42666	0.0325497	4.04769	0.0720589
PID_ILK_PATHWAY	-0.330928	-2.42714	0.030303	2.2562	0.0721152
REACTOME_RNA_POL_I_RNA_POL_III_AND_MITOCHONDRIAL_TRANSCRIPTION	-0.24949	-2.42031	0.0413476	1.63376	0.073362
MIPS_PC2_COMPLEX	-0.551208	-2.41794	0.0342857	6.75682	0.0737416
MIPS_BRM_SIN3A_HDAC_COMPLEX	-0.525496	-2.41629	0.0438095	3.79733	0.0739253
REACTOME_ACTIVATION_OF_IRF3_IRF7_MEDIATED_BY_TBK1_IKK_EPSILON	-0.570903	-2.40705	0.020794	5.98396	0.0757434
REACTOME_PLATELET_ACTIVATION_SIGNALING_AND_AGGREGATION	-0.193328	-2.40758	0.0310734	1.37167	0.0757802
REACTOME_SIGNALING_BY_ERBB2	-0.245179	-2.39992	0.0388802	2.21902	0.0771538
KEGG_LONG_TERM_DEPRESSION	-0.276905	-2.39834	0.0432692	2.5604	0.0773093
PID_ATR_PATHWAY	-0.367352	-2.39727	0.032646	2.9819	0.0773514
REACTOME_INTRINSIC_PATHWAY_FOR_APOPTOSIS	-0.384891	-2.39339	0.034965	2.74432	0.0780281
KEGG_NEUROTROPHIN_SIGNALING_PATHWAY	-0.226737	-2.38524	0.0368664	1.99553	0.079635
REACTOME_MAP_KINASE_ACTIVATION_IN_TLR_CASCADE	-0.318949	-2.37775	0.0490998	2.16928	0.0802837
KEGG_LINOLEIC_ACID_METABOLISM	0.451948	3.04471	0.00934579	3.26482	0.0803465
MIPS_ARC92_MEDIATOR_COMPLEX	-0.514618	-2.3778	0.0276753	5.2553	0.0804619
BIOCARTA_P35ALZHEIMERS_PATHWAY	-0.563077	-2.37809	0.0278293	22.048	0.0805898
REACTOME_JNK_C_JUN_KINASES_PHOSPHORYLATION_AND_ACTIVATION_MEDIATED_BY_ACTIVATED_HUMAN_TAK1	-0.504828	-2.3805	0.018622	4.20009	0.0805964
REACTOME_CHOLESTEROL_BIOSYNTHESIS	-0.438469	-2.37837	0.0314815	4.96999	0.0807094
REACTOME_SPHINGOLIPID_METABOLISM	-0.280013	-2.37851	0.0266458	1.9658	0.0808717
BIOCARTA_CCR3_PATHWAY	-0.401983	-2.37249	0.0386643	3.87867	0.081421
MIPS_NUA4_TIP60_HAT_COMPLEX	-0.481937	-2.37037	0.0456204	4.47095	0.0818214
KEGG_STEROID_HORMONE_BIOSYNTHESIS	0.354475	3.04476	0.0121951	2.52858	0.0827632
REACTOME_TRAFFICKING_OF_AMPA_RECEPTORS	-0.377008	-2.36279	0.0344828	4.24537	0.083398
BIOCARTA_BARRESTIN_SRC_PATHWAY	-0.456589	-2.35832	0.0472727	5.27931	0.0842272
BIOCARTA_ARENRF2_PATHWAY	-0.473522	-2.3523	0.0444444	6.4051	0.0856403
REACTOME_BOTULINUM_NEUROTOXICITY	-0.440983	-2.34746	0.0344168	4.45356	0.0866845
REACTOME_SEMA3A_PAK_DEPENDENT_AXON_REPULSION	-0.507902	-2.34412	0.0293578	3.77424	0.08738
REACTOME_DEVELOPMENTAL_BIOLOGY	-0.154581	-2.3433	0.0339623	1.3298	0.087421
REACTOME_TRAF6_MEDIATED_INDUCTION_OF_NFKB_AND_MAP_KINASES_UPON_TLR7_8_OR_9_ACTIVATION	-0.2761	-2.3425	0.035313	1.85678	0.0874472
MIPS_NUA4_TIP60_HAT_COMPLEX_A	-0.496776	-2.34045	0.025	5.02982	0.0877916
PID_VEGFR1_2_PATHWAY	-0.272928	-2.3387	0.0498339	1.74402	0.0880179
BIOCARTA_P38MAPK_PATHWAY	-0.345517	-2.33007	0.0382609	2.57379	0.0898334
PID_TRKRPATHWAY	-0.278468	-2.33016	0.0437601	2.49515	0.0900134
PID_IL2_1PATHWAY	-0.285953	-2.32734	0.0515298	3.00304	0.0903459
KEGG_OTHER_GLYCAN_DEGRADATION	-0.49622	-2.32603	0.0298507	3.08418	0.0905384
REACTOME_IL_RECEPTOR_SHC_SIGNALING	0.449642	2.98534	0.00488998	3.9509	0.0907877
PID_PI3KPLCTRKPATHWAY	-0.34934	-2.32151	0.0572917	4.75764	0.0914819
KEGG_CELL_ADHESION_MOLECULES_CAMS	0.205405	2.98894	0.0170648	1.332	0.0923937
PID_THROMBIN_PAR1_PATHWAY	-0.31207	-2.315	0.0507881	2.4842	0.0929473
REACTOME_PYRUVATE_METABOLISM	-0.45123	-2.31391	0.040678	5.63619	0.0930467
PID_HES_HEYPATHWAY	0.310659	2.96146	0.0254453	2.72285	0.0951178
REACTOME_DOWNREGULATION_OF_TGF_BETA_RECEPTOR_SIGNALING	-0.434251	-2.30508	0.0363322	2.95773	0.0951514
REACTOME_PURINE_RIBONUCLEOSIDE_MONOPHOSPHATE_BIOSYNTHESIS	-0.549809	-2.30568	0.0394265	7.84905	0.095183
REACTOME_MYD88_MAL_CASCADE_INITIATED_ON_PLASMA_MEMBRANE	-0.256988	-2.29668	0.0453809	1.77538	0.0966967
MIPS_EMERIN_COMPLEX_25	-0.463432	-2.29674	0.0472727	7.80082	0.0968878
PID_DNAPK_PATHWAY	-0.471783	-2.29708	0.0456204	3.77149	0.0969916
REACTOME_XENOBIOTICS	0.584213	2.93603	0.001	5.45211	0.0978071
REACTOME_PPARA_ACTIVATES_GENE_EXPRESSION	-0.236279	-2.29104	0.0614887	1.80412	0.0979553
BIOCARTA_ERYTH_PATHWAY	0.557405	2.94398	0.00416667	5.34291	0.0980432
REACTOME_TRAFFICKING_AND_PROCESSING_OF_ENDOSOMAL_TLR	-0.527375	-2.29002	0.0405157	5.07474	0.0980958
KEGG_COLORECTAL_CANCER	-0.280054	-2.28807	0.0450751	2.31005	0.0984555
BIOCARTA_PLCE_PATHWAY	-0.516854	-2.28341	0.032197	4.53832	0.0994742
REACTOME_SEMAPHORIN_INTERACTIONS	-0.274036	-2.28186	0.0434783	2.01601	0.0996666
KEGG_VALINE_LEUCINE_AND_ISOLEUCINE_BIOSYNTHESIS	-0.516034	-2.28015	0.0598291	4.92899	0.0999533
PID_MAPKTRKPATHWAY	-0.355129	-2.27938	0.0587189	2.14962	0.0999707
BIOCARTA_CSK_PATHWAY	-0.411087	-2.27408	0.0341113	3.53656	0.100705
REACTOME_RESOLUTION_OF_AP_SITES_VIA_THE_MULTIPLE_NUCLEOTIDE_PATCH_REPLACEMENT_PATHWAY	-0.453533	-2.27441	0.0385321	6.18786	0.100803
REACTOME_PROTEOLYTIC_CLEAVAGE_OF_SNARE_COMPLEX_PROTEINS	-0.454152	-2.2747	0.0372549	4.89892	0.100947
BIOCARTA_PTDINS_PATHWAY	-0.403772	-2.27107	0.049236	4.21076	0.101335
REACTOME_THROMBOXANE_SIGNALLING_THROUGH_TP_RECEPTOR	-0.398365	-2.2677	0.0462107	2.47647	0.102046
REACTOME_SIGNALING_BY_FGFR	-0.221395	-2.25573	0.0474732	1.70122	0.105223
PID_WNT_NONCANONICAL_PATHWAY	-0.342561	-2.24624	0.0635452	3.40909	0.107606
REACTOME_SMOOTH_MUSCLE_CONTRACTION	-0.416582	-2.24142	0.0454545	2.59904	0.108757
BIOCARTA_RHO_PATHWAY	-0.347913	-2.23949	0.0445633	4.80414	0.109161
REACTOME_REGULATION_OF_HYPOXIA_INDUCIBLE_FACTOR_HIF_BY_OXYGEN	-0.400453	-2.2319	0.0446735	6.77343	0.1112
KEGG_RETINOL_METABOLISM	0.309045	2.8835	0.0236407	2.18483	0.111564
REACTOME_DEGRADATION_OF_THE_EXTRACELLULAR_MATRIX	0.396226	2.87321	0.0113379	4.01918	0.112129
KEGG_DILATED_CARDIOMYOPATHY	-0.222085	-2.22401	0.062701	1.59457	0.113406
REACTOME_SOS_MEDIATED_SIGNALLING	-0.457852	-2.22028	0.0651769	5.59881	0.114344
REACTOME_GENERIC_TRANSCRIPTION_PATHWAY	-0.151193	-2.2189	0.0548128	1.24162	0.114556
REACTOME_UNWINDING_OF_DNA	-0.521369	-2.21446	0.0594595	4.67538	0.115629
REACTOME_SYNTHESIS_OF_PC	-0.426061	-2.21311	0.0579965	2.83313	0.115794
BIOCARTA_PPARA_PATHWAY	-0.283336	-2.21226	0.0709677	2.50967	0.115815
BIOCARTA_TPO_PATHWAY	-0.398557	-2.20411	0.0388693	3.01675	0.11797
PID_CXCR4_PATHWAY	-0.224269	-2.20237	0.0669856	1.47633	0.117984
REACTOME_ADP_SIGNALLING_THROUGH_P2RY1	-0.349447	-2.20253	0.0660714	2.49379	0.118169
REACTOME_DOWNSTREAM_SIGNALING_OF_ACTIVATED_FGFR	-0.221553	-2.19963	0.0659509	1.63431	0.118611
BIOCARTA_CXCR4_PATHWAY	-0.382658	-2.19882	0.060177	3.7538	0.118631
PID_GMCSF_PATHWAY	-0.323527	-2.19554	0.0641248	2.21219	0.119518
KEGG_ADHERENS_JUNCTION	-0.256214	-2.19425	0.0586371	1.80687	0.119635
PID_LIS1PATHWAY	-0.355228	-2.19347	0.056338	8.96368	0.119638
REACTOME_NFKB_AND_MAP_KINASES_ACTIVATION_MEDIATED_BY_TLR4_SIGNALING_REPERTOIRE	-0.275925	-2.18772	0.057947	1.93392	0.121285
MIPS_RC_COMPLEX_DURING_G2_M_PHASE_OF_CELL_CYCLE	-0.495136	-2.18615	0.0453721	8.9103	0.121569
REACTOME_AMINE_DERIVED_HORMONES	0.532056	2.82552	0.00671141	5.31283	0.12272
KEGG_REGULATION_OF_ACTIN_CYTOSKELETON	-0.169835	-2.17933	0.0592287	1.37787	0.123275
REACTOME_REPAIR_SYNTHESIS_FOR_GAP_FILLING_BY_DNA_POL_IN_TC_NER	-0.483821	-2.17947	0.0469314	7.047	0.123467
BIOCARTA_ASBCELL_PATHWAY	0.638452	2.83092	0.00490196	5.55103	0.123669
BIOCARTA_GLEEVEC_PATHWAY	-0.387809	-2.17479	0.0556522	2.85125	0.124478
BIOCARTA_SET_PATHWAY	-0.538288	-2.17213	0.0515654	6.53217	0.124738
REACTOME_CYCLIN_A_B1_ASSOCIATED_EVENTS_DURING_G2_M_TRANSITION	-0.455744	-2.17293	0.054007	4.33553	0.124796
REACTOME_TRANSPORT_OF_GLUCOSE_AND_OTHER_SUGARS_BILE_SALTS_AND_ORGANIC_ACIDS_METAL_IONS_AND_AMINE_COMPOUNDS	0.217101	2.80356	0.0164384	1.48466	0.127058
REACTOME_PI_METABOLISM	-0.285545	-2.16348	0.0728155	3.38501	0.127224
REACTOME_SHC1_EVENTS_IN_EGFR_SIGNALING	-0.442979	-2.15752	0.0554562	5.27931	0.12891
REACTOME_ANTIGEN_PRESENTATION_FOLDING_ASSEMBLY_AND_PEPTIDE_LOADING_OF_CLASS_I_MHC	-0.420875	-2.14439	0.0712946	2.89739	0.133024
KEGG_NON_HOMOLOGOUS_END_JOINING	-0.480011	-2.14225	0.0707635	2.96086	0.133207
REACTOME_SIGNALING_BY_RHO_GTPASES	-0.216999	-2.14287	0.0656716	2.14027	0.133266
REACTOME_COLLAGEN_FORMATION	0.279058	2.77503	0.0287206	1.75157	0.134569
REACTOME_TRIF_MEDIATED_TLR3_SIGNALING	-0.263351	-2.13679	0.0732899	1.81305	0.134643
KEGG_GLYOXYLATE_AND_DICARBOXYLATE_METABOLISM	-0.425076	-2.1317	0.06814	3.23098	0.136101
KEGG_ARACHIDONIC_ACID_METABOLISM	0.279849	2.76277	0.0264423	1.69394	0.136439
REACTOME_ASSOCIATION_OF_LICENSING_FACTORS_WITH_THE_PRE_REPLICATIVE_COMPLEX	-0.465357	-2.12718	0.0457875	5.68943	0.137322
REACTOME_LAGGING_STRAND_SYNTHESIS	-0.407183	-2.12532	0.0626087	6.1074	0.137697
KEGG_GLYCOSAMINOGLYCAN_BIOSYNTHESIS_KERATAN_SULFATE	-0.414075	-2.12407	0.0701439	3.89031	0.137815
PID_TELOMERASEPATHWAY	-0.250858	-2.12111	0.0681063	3.81418	0.138174
REACTOME_GLYCOSPHINGOLIPID_METABOLISM	-0.331254	-2.12171	0.0687831	2.60727	0.138285
REACTOME_TRANSPORT_TO_THE_GOLGI_AND_SUBSEQUENT_MODIFICATION	-0.317315	-2.11803	0.0636042	3.4205	0.138922
KEGG_CIRCADIAN_RHYTHM_MAMMAL	-0.496594	-2.11698	0.0727273	7.20149	0.139028
REACTOME_HDL_MEDIATED_LIPID_TRANSPORT	0.494232	2.74793	0.011655	14.7958	0.139143
PID_ARF_3PATHWAY	-0.405998	-2.11501	0.0588235	2.8914	0.139447
KEGG_HYPERTROPHIC_CARDIOMYOPATHY_HCM	-0.217876	-2.11174	0.0813008	1.45869	0.139998
BIOCARTA_CCR5_PATHWAY	-0.439214	-2.1119	0.0663082	3.50355	0.140221
REACTOME_INWARDLY_RECTIFYING_K_CHANNELS	-0.341989	-2.10912	0.0664336	2.24404	0.140462
REACTOME_INHIBITION_OF_VOLTAGE_GATED_CA2_CHANNELS_VIA_GBETA_GAMMA_SUBUNITS	-0.365398	-2.10976	0.0739437	2.92448	0.140473
REACTOME_GPCR_DOWNSTREAM_SIGNALING	0.0678261	2.72816	0.0268817	1.12309	0.140727
KEGG_GRAFT_VERSUS_HOST_DISEASE	0.364641	2.73459	0.03	2.09298	0.141212
MIPS_BAF_COMPLEX	-0.470921	-2.10583	0.0578662	5.18391	0.141286
REACTOME_ACTIVATION_OF_THE_PRE_REPLICATIVE_COMPLEX	-0.335205	-2.09893	0.0827465	2.88355	0.143459
REACTOME_SIGNALING_BY_CONSTITUTIVELY_ACTIVE_EGFR	-0.428487	-2.09743	0.0725953	5.3631	0.14373
REACTOME_GAP_JUNCTION_TRAFFICKING	0.406973	2.71133	0.0230415	2.72876	0.144518
MIPS_STAGA_COMPLEX	-0.470307	-2.09237	0.0767754	2.50626	0.14504
REACTOME_RETROGRADE_NEUROTROPHIN_SIGNALLING	-0.467635	-2.09021	0.0662879	3.99317	0.145497
REACTOME_G1_PHASE	-0.315871	-2.08805	0.0790378	3.168	0.145893
BIOCARTA_VEGF_PATHWAY	-0.339076	-2.08673	0.0784983	2.42923	0.146125
REACTOME_DESTABILIZATION_OF_MRNA_BY_BRF1	-0.430938	-2.08266	0.064632	3.47114	0.147279
KEGG_ENDOMETRIAL_CANCER	-0.270069	-2.08009	0.0706076	2.68155	0.147594
KEGG_GLYCOSPHINGOLIPID_BIOSYNTHESIS_GANGLIO_SERIES	-0.447594	-2.08043	0.0592593	5.20642	0.147733
REACTOME_PHOSPHOLIPASE_C_MEDIATED_CASCADE	-0.268793	-2.07761	0.0703518	2.04583	0.148256
REACTOME_SHC_MEDIATED_SIGNALLING	-0.436269	-2.07375	0.0746812	5.27931	0.149318
REACTOME_GLYCEROPHOSPHOLIPID_BIOSYNTHESIS	-0.226786	-2.07215	0.0729002	1.54342	0.149578
REACTOME_DEFENSINS	0.416725	2.68497	0.0152505	5.45833	0.151937
REACTOME_RAS_ACTIVATION_UOPN_CA2_INFUX_THROUGH_NMDA_RECEPTOR	-0.44725	-2.06323	0.0596745	7.53385	0.15247
PID_SHP2_PATHWAY	-0.261622	-2.05895	0.0895009	1.42439	0.153766
REACTOME_CRMPS_IN_SEMA3A_SIGNALING	-0.42469	-2.05009	0.1	4.79167	0.156749
BIOCARTA_BAD_PATHWAY	-0.346861	-2.04601	0.0850694	5.18665	0.157914
REACTOME_DESTABILIZATION_OF_MRNA_BY_TRISTETRAPROLIN_TTP	-0.414355	-2.04264	0.0740072	4.08776	0.158822
KEGG_GNRH_SIGNALING_PATHWAY	-0.208557	-2.04167	0.0842788	1.88483	0.158862
BIOCARTA_PTC1_PATHWAY	-0.481104	-2.03944	0.0921986	6.1553	0.15935
REACTOME_INNATE_IMMUNE_SYSTEM	-0.156631	-2.03533	0.0748299	1.10883	0.160565
BIOCARTA_CHEMICAL_PATHWAY	-0.367278	-2.02859	0.0831858	2.35639	0.162794
PID_INSULIN_GLUCOSE_PATHWAY	-0.354095	-2.02749	0.0837696	3.3362	0.162884
REACTOME_DOWNSTREAM_SIGNAL_TRANSDUCTION	-0.212959	-2.02567	0.075969	2.18638	0.163245
REACTOME_CIRCADIAN_CLOCK	-0.263148	-2.02011	0.0964467	2.07317	0.16495
REACTOME_CDC6_ASSOCIATION_WITH_THE_ORC_ORIGIN_COMPLEX	-0.474024	-2.00583	0.0771993	3.56918	0.169878
REACTOME_GAP_JUNCTION_ASSEMBLY	0.483493	2.6101	0.0217865	4.56835	0.171304
PID_RANBP2PATHWAY	-0.484651	-1.99968	0.0814815	5.29192	0.171856
BIOCARTA_AMI_PATHWAY	0.429898	2.62926	0.0359551	2.16302	0.172554
REACTOME_TRANSPORT_OF_INORGANIC_CATIONS_ANIONS_AND_AMINO_ACIDS_OLIGOPEPTIDES	0.206237	2.61347	0.048	1.47988	0.173118
REACTOME_ACETYLCHOLINE_BINDING_AND_DOWNSTREAM_EVENTS	0.533705	2.59829	0.0214592	10.5238	0.173409
KEGG_PPAR_SIGNALING_PATHWAY	-0.22199	-1.99468	0.117175	1.55236	0.17349
BIOCARTA_FIBRINOLYSIS_PATHWAY	0.52613	2.58058	0.0306748	3.67209	0.174994
MIPS_NK_3_GROUCHO_HIPK2_SIN3A_RBPA48_HDAC1_COMPLEX	0.631446	2.58621	0.00694444	8.1986	0.175502
PID_TOLL_ENDOGENOUS_PATHWAY	-0.342913	-1.98769	0.0846287	3.41087	0.175838
REACTOME_REGULATION_OF_KIT_SIGNALING	0.458722	2.61431	0.0198511	5.02797	0.175901
BIOCARTA_MET_PATHWAY	-0.304698	-1.9861	0.0732143	2.64388	0.176166
MIPS_TNF_ALPHA_NF_KAPPA_B_SIGNALING_COMPLEX_5	-0.339807	-1.98521	0.0892857	3.51572	0.17618
MIPS_TNF_ALPHA_NF_KAPPA_B_SIGNALING_COMPLEX_2	-0.449542	-1.98309	0.0963222	4.08617	0.176635
REACTOME_SYNTHESIS_OF_PIPS_AT_THE_GOLGI_MEMBRANE	-0.407271	-1.97884	0.104982	5.45594	0.177959
PID_LPA4_PATHWAY	-0.401315	-1.97474	0.0875912	4.01767	0.178551
BIOCARTA_MEF2D_PATHWAY	-0.415663	-1.9755	0.0836299	4.97346	0.178556
KEGG_WNT_SIGNALING_PATHWAY	-0.175732	-1.9759	0.089838	1.74904	0.178735
PID_HEDGEHOG_GLIPATHWAY	-0.26112	-1.96962	0.109817	2.14043	0.180009
PID_HIF1APATHWAY	-0.395652	-1.97045	0.115658	5.91387	0.180017
KEGG_PROXIMAL_TUBULE_BICARBONATE_RECLAMATION	-0.339066	-1.96698	0.110708	2.97381	0.180709
BIOCARTA_NOS1_PATHWAY	-0.371094	-1.96558	0.0884956	4.45728	0.180892
ST_PHOSPHOINOSITIDE_3_KINASE_PATHWAY	-0.300477	-1.96312	0.0946844	2.99035	0.181541
MIPS_ALL_1_SUPERCOMPLEX	-0.33714	-1.95667	0.0856102	4.20469	0.183863
MIPS_EMERIN_COMPLEX_52	-0.352847	-1.95357	0.0915493	4.59941	0.184792
REACTOME_P2Y_RECEPTORS	0.59681	2.55202	0.013363	6.8502	0.185104
MIPS_PBAF_COMPLEX	-0.446615	-1.94952	0.11883	3.88793	0.186061
REACTOME_N_GLYCAN_ANTENNAE_ELONGATION_IN_THE_MEDIAL_TRANS_GOLGI	-0.360925	-1.94804	0.120629	1.74243	0.186346
PID_INTEGRIN2_PATHWAY	0.326686	2.54072	0.0215311	1.94603	0.187375
BIOCARTA_HDAC_PATHWAY	-0.334068	-1.94041	0.110553	2.30895	0.188499
PID_BETACATENIN_NUC_PATHWAY	-0.2119	-1.94096	0.102686	1.65005	0.1886
REACTOME_NOD1_2_SIGNALING_PATHWAY	-0.314837	-1.94177	0.112628	1.96296	0.188604
SIG_REGULATION_OF_THE_ACTIN_CYTOSKELETON_BY_RHO_GTPASES	-0.292402	-1.9327	0.112245	2.60159	0.191315
ST_FAS_SIGNALING_PATHWAY	-0.236957	-1.92913	0.12	2.24403	0.192044
MIPS_CEN_COMPLEX	-0.284587	-1.93002	0.120898	2.13087	0.192054
REACTOME_SIGNALING_BY_ERBB4	-0.201988	-1.91728	0.116535	2.0419	0.195838
BIOCARTA_PARKIN_PATHWAY	-0.457493	-1.91877	0.100917	5.63531	0.195968
BIOCARTA_MAPK_PATHWAY	-0.207893	-1.91748	0.120579	1.78366	0.196108
REACTOME_TGF_BETA_RECEPTOR_SIGNALING_IN_EMT_EPITHELIAL_TO_MESENCHYMAL_TRANSITION	-0.413726	-1.91456	0.117864	2.22992	0.19661
PID_S1P_S1P4_PATHWAY	-0.400625	-1.91346	0.100719	3.7496	0.196726
MIPS_DRIP_COMPLEX	-0.403765	-1.90921	0.123435	2.88503	0.198119
REACTOME_UNBLOCKING_OF_NMDA_RECEPTOR_GLUTAMATE_BINDING_AND_ACTIVATION	-0.398315	-1.90618	0.113043	6.15675	0.198958
KEGG_STEROID_BIOSYNTHESIS	-0.380794	-1.90138	0.124324	2.65268	0.200693
REACTOME_GLUTATHIONE_CONJUGATION	-0.337443	-1.89641	0.112132	2.73166	0.202426
PID_ARF6DOWNSTREAMPATHWAY	-0.390833	-1.88727	0.110535	4.82738	0.205469
REACTOME_P75NTR_RECRUITS_SIGNALLING_COMPLEXES	-0.46029	-1.88728	0.105455	3.44047	0.205826
KEGG_ANTIGEN_PROCESSING_AND_PRESENTATION	-0.208384	-1.88439	0.117089	1.55544	0.206267
REACTOME_AMINO_ACID_TRANSPORT_ACROSS_THE_PLASMA_MEMBRANE	0.335955	2.47832	0.045045	1.93153	0.206909
REACTOME_SYNTHESIS_OF_PE	-0.451961	-1.88096	0.106383	4.13333	0.207343
PID_RAS_PATHWAY	-0.308162	-1.87768	0.0956376	3.56984	0.208399
REACTOME_TRANSPORT_OF_ORGANIC_ANIONS	0.54901	2.4815	0.0259179	7.4462	0.208602
BIOCARTA_GRANULOCYTES_PATHWAY	0.490527	2.45742	0.0361174	12.3222	0.210357
REACTOME_BETA_DEFENSINS	0.457143	2.4818	0.0219298	8.61842	0.211865
REACTOME_SYNTHESIS_SECRETION_AND_INACTIVATION_OF_GIP	-0.402486	-1.86772	0.117857	8.25	0.212186
PID_IL8CXCR2_PATHWAY	-0.283859	-1.86643	0.12766	2.03966	0.212388
REACTOME_LIPOPROTEIN_METABOLISM	0.324304	2.45941	0.0532688	2.09424	0.212806
REACTOME_IL1_SIGNALING	-0.278739	-1.85695	0.124573	2.09327	0.216093
PID_S1P_S1P1_PATHWAY	-0.330319	-1.85562	0.130742	3.18085	0.216337
ST_P38_MAPK_PATHWAY	-0.256097	-1.85218	0.130508	1.62612	0.21755
BIOCARTA_INTRINSIC_PATHWAY	0.359471	2.43695	0.0351288	2.03361	0.218046
BIOCARTA_FAS_PATHWAY	-0.314188	-1.85015	0.108514	2.42101	0.218118
PID_IGF1_PATHWAY	-0.294408	-1.84709	0.129534	2.52724	0.21901
REACTOME_RIG_I_MDA5_MEDIATED_INDUCTION_OF_IFN_ALPHA_BETA_PATHWAYS	-0.216746	-1.84419	0.124224	1.20778	0.219871
REACTOME_DEADENYLATION_OF_MRNA	-0.384091	-1.84328	0.117021	2.63669	0.219936
SIG_IL4RECEPTOR_IN_B_LYPHOCYTES	-0.297859	-1.84207	0.123967	2.2719	0.220092
PID_FAK_PATHWAY	-0.228958	-1.84054	0.142857	2.09246	0.220356
BIOCARTA_IL2_PATHWAY	-0.33791	-1.82636	0.122744	2.81563	0.225117
PID_RAC1_REG_PATHWAY	-0.272931	-1.82858	0.149047	2.45103	0.225302
KEGG_RENAL_CELL_CARCINOMA	-0.216371	-1.8265	0.125776	2.29273	0.225455
REACTOME_VITAMIN_B5_PANTOTHENATE_METABOLISM	-0.420162	-1.82689	0.127542	6.47086	0.225684
REACTOME_E2F_MEDIATED_REGULATION_OF_DNA_REPLICATION	-0.290435	-1.82041	0.137755	2.46285	0.227329
REACTOME_RECYCLING_OF_BILE_ACIDS_AND_SALTS	0.508567	2.39926	0.0504386	7.4462	0.230878
BIOCARTA_PYK2_PATHWAY	-0.302573	-1.80918	0.142609	4.85106	0.231972
REACTOME_PRESYNAPTIC_NICOTINIC_ACETYLCHOLINE_RECEPTORS	0.522875	2.40307	0.0258065	9.56708	0.232055
BIOCARTA_CFTR_PATHWAY	-0.40254	-1.80713	0.143627	4.53832	0.232497
BIOCARTA_FCER1_PATHWAY	-0.265932	-1.79991	0.136594	2.36336	0.234133
REACTOME_TGF_BETA_RECEPTOR_SIGNALING_ACTIVATES_SMADS	-0.322156	-1.80051	0.141869	2.15984	0.234248
REACTOME_SIGNALING_BY_INSULIN_RECEPTOR	-0.183536	-1.80064	0.14374	1.66291	0.234581
REACTOME_ACTIVATION_OF_BH3_ONLY_PROTEINS	-0.364644	-1.80148	0.155109	3.59328	0.234654
REACTOME_ENERGY_DEPENDENT_REGULATION_OF_MTOR_BY_LKB1_AMPK	-0.342814	-1.79714	0.14188	2.9592	0.234943
KEGG_TERPENOID_BACKBONE_BIOSYNTHESIS	-0.375437	-1.79499	0.134191	10.533	0.235494
BIOCARTA_EPONFKB_PATHWAY	0.523513	2.3781	0.0410023	6.03299	0.239438
REACTOME_INTEGRIN_CELL_SURFACE_INTERACTIONS	0.187351	2.36593	0.075419	1.55914	0.239453
REACTOME_COMMON_PATHWAY	0.463572	2.3721	0.0344828	4.59613	0.239612
REACTOME_PLATELET_HOMEOSTASIS	-0.188193	-1.77901	0.156894	1.51038	0.242393
REACTOME_METABOLISM_OF_PORPHYRINS	-0.383016	-1.77085	0.14539	6.09272	0.245624
REACTOME_PROCESSING_OF_INTRONLESS_PRE_MRNAS	-0.403061	-1.76509	0.123023	3.60233	0.247886
BIOCARTA_RAS_PATHWAY	-0.3124	-1.75903	0.144144	3.32669	0.248505
KEGG_SELENOAMINO_ACID_METABOLISM	-0.28482	-1.75905	0.167513	2.58982	0.2489
REACTOME_SIGNALING_BY_TGF_BETA_RECEPTOR_COMPLEX	-0.216983	-1.75996	0.146104	1.60794	0.248942
BIOCARTA_RAC1_PATHWAY	-0.312772	-1.76064	0.151568	2.57664	0.249031
REACTOME_FATTY_ACYL_COA_BIOSYNTHESIS	-0.340732	-1.76098	0.148282	2.32841	0.249265
BIOCARTA_MCM_PATHWAY	-0.342954	-1.75134	0.161348	5.41402	0.251558
REACTOME_INTERACTION_BETWEEN_L1_AND_ANKYRINS	-0.316288	-1.74952	0.161716	2.31205	0.252018
BIOCARTA_GCR_PATHWAY	-0.330937	-1.74583	0.13587	2.86972	0.25337
ST_MYOCYTE_AD_PATHWAY	-0.281838	-1.74296	0.16726	3.02201	0.254314
PID_A6B1_A6B4_INTEGRIN_PATHWAY	-0.22686	-1.73093	0.169903	2.12947	0.258994
PID_ERA_GENOMIC_PATHWAY	-0.206643	-1.73158	0.170579	1.93758	0.259134
PID_DELTANP63PATHWAY	0.249271	2.3109	0.0763889	1.87405	0.259515
PID_WNT_SIGNALING_PATHWAY	0.357403	2.31463	0.0425056	4.47915	0.260931
REACTOME_RNA_POL_I_PROMOTER_OPENING	0.277338	2.31986	0.0696517	1.33154	0.26135
REACTOME_AMINO_ACID_AND_OLIGOPEPTIDE_SLC_TRANSPORTERS	0.2525	2.30121	0.0596659	4.06514	0.261556
BIOCARTA_SPPA_PATHWAY	-0.302074	-1.72455	0.146568	2.09962	0.261676
BIOCARTA_NGF_PATHWAY	-0.341416	-1.71928	0.182836	2.48836	0.263661
REACTOME_PROCESSIVE_SYNTHESIS_ON_THE_LAGGING_STRAND	-0.357135	-1.71619	0.144128	8.56229	0.264726
KEGG_ERBB_SIGNALING_PATHWAY	-0.188781	-1.71444	0.145706	2.57573	0.265157
PID_TCR_PATHWAY	-0.212336	-1.71335	0.152308	1.34653	0.265209
PID_MET_PATHWAY	-0.188217	-1.70761	0.164557	2.40517	0.267167
REACTOME_THROMBIN_SIGNALLING_THROUGH_PROTEINASE_ACTIVATED_RECEPTORS_PARS	-0.248804	-1.70811	0.16753	2.21551	0.26735
PID_AMB2_NEUTROPHILS_PATHWAY	0.25736	2.28278	0.0479616	1.34187	0.268462
REACTOME_REGULATION_OF_PYRUVATE_DEHYDROGENASE_PDH_COMPLEX	-0.392929	-1.7013	0.170984	5.85446	0.26883
BIOCARTA_MITOCHONDRIA_PATHWAY	-0.324427	-1.70039	0.16263	2.09457	0.268864
BIOCARTA_ERK5_PATHWAY	-0.339592	-1.70295	0.182482	2.17732	0.268967
KEGG_PANCREATIC_CANCER	-0.195628	-1.7018	0.187898	1.59603	0.269062
BIOCARTA_TCR_PATHWAY	-0.232185	-1.69557	0.179153	2.70467	0.270732
REACTOME_TERMINATION_OF_O_GLYCAN_BIOSYNTHESIS	0.369322	2.26884	0.0668103	2.72576	0.272788
KEGG_HEDGEHOG_SIGNALING_PATHWAY	0.228439	2.24331	0.0829146	1.60581	0.273581
REACTOME_AMINE_COMPOUND_SLC_TRANSPORTERS	0.308156	2.25039	0.0556793	3.51097	0.276289
PID_PTP1BPATHWAY	0.232396	2.24377	0.0695876	1.88681	0.276755
REACTOME_ORGANIC_CATION_ANION_ZWITTERION_TRANSPORT	0.46489	2.25539	0.0520833	4.58709	0.276766
PID_ANTHRAXPATHWAY	-0.330848	-1.67908	0.179211	2.06863	0.277787
REACTOME_TRANSMEMBRANE_TRANSPORT_OF_SMALL_MOLECULES	-0.108019	-1.67961	0.147135	1.41729	0.277984
REACTOME_VOLTAGE_GATED_POTASSIUM_CHANNELS	-0.23012	-1.67574	0.169463	2.45537	0.278959
BIOCARTA_TNFR1_PATHWAY	-0.272592	-1.67422	0.188256	2.54303	0.279236
BIOCARTA_BCR_PATHWAY	-0.259363	-1.6733	0.180887	2.7425	0.279268
REACTOME_TANDEM_PORE_DOMAIN_POTASSIUM_CHANNELS	-0.386448	-1.6719	0.186257	5.9417	0.279494
PID_IL12_STAT4PATHWAY	-0.270585	-1.66998	0.182594	2.81213	0.279986
PID_TAP63PATHWAY	0.234764	2.22549	0.0483461	1.64989	0.280446
REACTOME_TIGHT_JUNCTION_INTERACTIONS	0.303823	2.21903	0.0672854	1.75959	0.280931
REACTOME_NETRIN1_SIGNALING	-0.242257	-1.66533	0.178512	2.22588	0.281929
BIOCARTA_TFF_PATHWAY	-0.309127	-1.65918	0.204506	2.33284	0.28451
REACTOME_CREB_PHOSPHORYLATION_THROUGH_THE_ACTIVATION_OF_CAMKII	-0.371303	-1.65525	0.201465	6.02708	0.284621
MIPS_ING2_COMPLEX	-0.37682	-1.65788	0.182331	9.45521	0.284693
REACTOME_METABOLISM_OF_POLYAMINES	-0.361306	-1.65556	0.176577	5.38242	0.284921
BIOCARTA_ATRBRCA_PATHWAY	-0.310716	-1.65321	0.184859	2.35616	0.285219
SIG_BCR_SIGNALING_PATHWAY	-0.23895	-1.65577	0.167504	1.77111	0.28527
BIOCARTA_INSULIN_PATHWAY	-0.307963	-1.64811	0.181159	3.11045	0.286829
BIOCARTA_IL6_PATHWAY	-0.293829	-1.64841	0.196364	2.26256	0.287145
BIOCARTA_NFAT_PATHWAY	-0.220975	-1.64282	0.201987	2.40214	0.288078
REACTOME_CS_DS_DEGRADATION	-0.373727	-1.64119	0.163498	2.36207	0.288371
PID_P53DOWNSTREAMPATHWAY	-0.144478	-1.64309	0.178144	1.49627	0.288393
REACTOME_SYNTHESIS_SECRETION_AND_DEACYLATION_OF_GHRELIN	-0.357683	-1.6436	0.173214	6.6	0.28857
KEGG_GLYCOSPHINGOLIPID_BIOSYNTHESIS_GLOBO_SERIES	-0.345475	-1.63835	0.188976	2.68363	0.289333
KEGG_DRUG_METABOLISM_OTHER_ENZYMES	0.281256	2.19869	0.0925	3.15443	0.289511
BIOCARTA_HCMV_PATHWAY	-0.332502	-1.63675	0.171533	2.82086	0.289755
KEGG_NOD_LIKE_RECEPTOR_SIGNALING_PATHWAY	-0.203619	-1.63446	0.19702	1.36125	0.29042
KEGG_CALCIUM_SIGNALING_PATHWAY	-0.138254	-1.6288	0.164051	1.43548	0.291808
REACTOME_SEMA4D_IN_SEMAPHORIN_SIGNALING	-0.271273	-1.62654	0.181513	1.96423	0.291911
MIPS_INO80_CHROMATIN_REMODELING_COMPLEX	-0.364938	-1.62902	0.203065	3.89277	0.292148
BIOCARTA_ECM_PATHWAY	-0.278664	-1.62686	0.163603	1.75029	0.292201
PID_RET_PATHWAY	-0.237544	-1.62948	0.190236	3.37876	0.292406
REACTOME_HEMOSTASIS	-0.0969647	-1.6237	0.179455	1.18513	0.292785
REACTOME_KERATAN_SULFATE_KERATIN_METABOLISM	-0.251521	-1.61911	0.204225	1.70725	0.294582
BIOCARTA_CERAMIDE_PATHWAY	-0.290681	-1.61379	0.198606	2.53799	0.296826
PID_INTEGRIN_A4B1_PATHWAY	-0.242498	-1.61261	0.200704	2.22773	0.296899
REACTOME_LIPID_DIGESTION_MOBILIZATION_AND_TRANSPORT	0.234379	2.17356	0.0767263	1.54059	0.297919
REACTOME_SEMA4D_INDUCED_CELL_MIGRATION_AND_GROWTH_CONE_COLLAPSE	-0.277028	-1.60507	0.222962	2.18248	0.299651
REACTOME_MAPK_TARGETS_NUCLEAR_EVENTS_MEDIATED_BY_MAP_KINASES	-0.258335	-1.60605	0.193333	1.97788	0.299681
REACTOME_NUCLEOTIDE_LIKE_PURINERGIC_RECEPTORS	0.437414	2.1128	0.0588235	4.28137	0.300726
REACTOME_ACYL_CHAIN_REMODELLING_OF_PI	0.419878	2.17407	0.0672451	2.42437	0.301094
PID_REELINPATHWAY	-0.252654	-1.59938	0.19338	2.65594	0.301932
REACTOME_NA_CL_DEPENDENT_NEUROTRANSMITTER_TRANSPORTERS	0.369265	2.11635	0.0698198	4.20392	0.301959
BIOCARTA_BCELLSURVIVAL_PATHWAY	-0.339293	-1.59787	0.19883	2.6288	0.302226
BIOCARTA_EXTRINSIC_PATHWAY	0.421221	2.1047	0.0813008	2.40605	0.302248
ST_GAQ_PATHWAY	0.288677	2.12832	0.0942529	2.28786	0.304281
REACTOME_GRB2_SOS_PROVIDES_LINKAGE_TO_MAPK_SIGNALING_FOR_INTERGRINS_	0.409829	2.1228	0.0675381	4.19109	0.304555
REACTOME_P130CAS_LINKAGE_TO_MAPK_SIGNALING_FOR_INTEGRINS	0.403042	2.11723	0.0691964	4.19109	0.304607
KEGG_GLYCEROPHOSPHOLIPID_METABOLISM	-0.185349	-1.59142	0.1968	1.84277	0.304997
BIOCARTA_G2_PATHWAY	-0.274581	-1.58727	0.209059	3.89993	0.306742
BIOCARTA_PLATELETAPP_PATHWAY	0.406631	2.12894	0.0847059	2.18868	0.307252
REACTOME_REGULATION_OF_INSULIN_LIKE_GROWTH_FACTOR_IGF_ACTIVITY_BY_INSULIN_LIKE_GROWTH_FACTOR_BINDING_PROTEINS_IGFBPS	0.410907	2.08851	0.101149	4.18524	0.308703
BIOCARTA_ACE2_PATHWAY	0.448623	2.13655	0.0852535	2.7687	0.309809
KEGG_PHOSPHATIDYLINOSITOL_SIGNALING_SYSTEM	-0.179213	-1.57936	0.200653	1.88765	0.310297
REACTOME_CELL_SURFACE_INTERACTIONS_AT_THE_VASCULAR_WALL	0.172888	2.14707	0.0807799	1.62243	0.310571
REACTOME_INTEGRIN_ALPHAIIB_BETA3_SIGNALING	0.301833	2.12894	0.0839002	4.01371	0.310666
REACTOME_ENDOGENOUS_STEROLS	0.433733	2.14055	0.0668151	4.84867	0.311033
REACTOME_ADVANCED_GLYCOSYLATION_ENDPRODUCT_RECEPTOR_SIGNALING	-0.353126	-1.57319	0.20983	3.21462	0.312972
PID_ERBB1_INTERNALIZATION_PATHWAY	-0.221689	-1.56478	0.224053	2.50492	0.317011
ST_G_ALPHA_S_PATHWAY	-0.314716	-1.56097	0.223485	4.29947	0.317084
REACTOME_REGULATION_OF_AMPK_ACTIVITY_VIA_LKB1	-0.327432	-1.56099	0.208113	3.3291	0.317548
PID_BETACATENIN_DEG_PATHWAY	-0.31005	-1.56289	0.204861	3.03358	0.317577
KEGG_AXON_GUIDANCE	-0.1369	-1.56165	0.203125	1.71887	0.317679
REACTOME_SIGNALLING_TO_ERKS	-0.22794	-1.55843	0.215278	3.01675	0.317886
PID_IL23PATHWAY	0.241039	2.0559	0.118932	1.36654	0.318724
KEGG_PENTOSE_AND_GLUCURONATE_INTERCONVERSIONS	0.382668	2.05009	0.100686	5.21122	0.319381
REACTOME_CHROMOSOME_MAINTENANCE	-0.150316	-1.55433	0.225076	1.46642	0.31945
BIOCARTA_CALCINEURIN_PATHWAY	-0.308322	-1.55133	0.237847	4.97346	0.320483
BIOCARTA_VDR_PATHWAY	0.420639	2.0573	0.0945055	4.95308	0.320993
PID_INTEGRIN1_PATHWAY	0.1891	2.0594	0.111111	1.33296	0.322971
BIOCARTA_HSP27_PATHWAY	0.397783	2.03946	0.102625	3.35885	0.323058
KEGG_TOLL_LIKE_RECEPTOR_SIGNALING_PATHWAY	-0.153903	-1.54221	0.218101	1.2242	0.324632
REACTOME_BIOLOGICAL_OXIDATIONS	0.141588	2.02796	0.135135	1.90789	0.327324
MIPS_TFIID_BETA_COMPLEX_1	-0.357093	-1.53486	0.21978	2.52963	0.327945
KEGG_HOMOLOGOUS_RECOMBINATION	-0.250655	-1.53378	0.235192	2.8188	0.328049
MIPS_RC_COMPLEX_DURING_S_PHASE_OF_CELL_CYCLE	-0.344422	-1.53251	0.21982	8.9103	0.328213
MIPS_EMERIN_COMPLEX_32	-0.27941	-1.53121	0.217163	2.1388	0.328385
REACTOME_SIGNALING_BY_NOTCH4	-0.358504	-1.51427	0.24952	3.47148	0.336753
BIOCARTA_EPO_PATHWAY	-0.302202	-1.51085	0.235935	2.78469	0.338023
REACTOME_CD28_DEPENDENT_VAV1_PATHWAY	-0.36472	-1.50801	0.232143	2.89043	0.339072
BIOCARTA_AKAP13_PATHWAY	-0.3318	-1.50538	0.242063	3.24166	0.339985
PID_INTEGRIN_A9B1_PATHWAY	0.307748	1.99605	0.115473	3.50041	0.343592
KEGG_MELANOGENESIS	-0.143439	-1.49505	0.224961	1.67691	0.344809
REACTOME_ACTIVATED_POINT_MUTANTS_OF_FGFR2	0.363649	1.9882	0.0995475	2.31408	0.345154
PID_ATM_PATHWAY	-0.233502	-1.48987	0.227113	2.35616	0.346042
PID_CERAMIDE_PATHWAY	-0.188828	-1.4913	0.255426	1.79664	0.346281
KEGG_P53_SIGNALING_PATHWAY	-0.167372	-1.4902	0.236392	1.24818	0.346357
BIOCARTA_TH1TH2_PATHWAY	0.336042	1.96517	0.123832	1.2324	0.346635
PID_INTEGRIN5_PATHWAY	0.374591	1.97552	0.110588	2.82531	0.346678
MIPS_DNA_SYNTHESOME_COMPLEX	-0.2866	-1.48705	0.235501	3.29968	0.34703
BIOCARTA_NUCLEARRS_PATHWAY	0.389731	1.95904	0.108108	4.67637	0.347439
PID_FOXOPATHWAY	-0.197544	-1.48431	0.225962	2.20718	0.347623
REACTOME_SIGNALING_BY_GPCR	0.0429412	1.97856	0.12426	1.12366	0.347985
BIOCARTA_HIF_PATHWAY	-0.321075	-1.48445	0.253165	5.34791	0.348022
PID_IL3_PATHWAY	-0.243967	-1.48209	0.243816	2.17888	0.348329
PID_ARF6_TRAFFICKINGPATHWAY	-0.194671	-1.47956	0.234888	1.61318	0.348725
PID_NEPHRIN_NEPH1_PATHWAY	-0.235522	-1.47993	0.246978	3.17045	0.349075
PID_EPOPATHWAY	0.249061	1.96572	0.125926	2.73719	0.349487
PID_NFAT_TFPATHWAY	0.210192	1.94641	0.137019	1.44226	0.352199
REACTOME_PROLACTIN_RECEPTOR_SIGNALING	-0.300872	-1.47065	0.251799	2.51968	0.352943
REACTOME_GPVI_MEDIATED_ACTIVATION_CASCADE	-0.231765	-1.46878	0.255034	1.43205	0.353524
SIG_INSULIN_RECEPTOR_PATHWAY_IN_CARDIAC_MYOCYTES	-0.193309	-1.46572	0.248397	2.55766	0.354723
PID_NETRIN_PATHWAY	-0.226309	-1.46182	0.230088	3.38982	0.355744
BIOCARTA_IL12_PATHWAY	-0.260518	-1.46234	0.248598	2.33519	0.355934
PID_PDGFRAPATHWAY	-0.271629	-1.45784	0.242593	2.0218	0.357241
KEGG_SYSTEMIC_LUPUS_ERYTHEMATOSUS	0.144395	1.93292	0.130952	1.39292	0.357244
BIOCARTA_VIP_PATHWAY	-0.246279	-1.45671	0.253886	3.37841	0.35732
REACTOME_SPHINGOLIPID_DE_NOVO_BIOSYNTHESIS	-0.231885	-1.4467	0.249578	1.91462	0.362139
BIOCARTA_MYOSIN_PATHWAY	0.239755	1.90524	0.141176	2.65284	0.364688
REACTOME_CD28_DEPENDENT_PI3K_AKT_SIGNALING	0.28711	1.89903	0.134091	1.7252	0.365571
REACTOME_IL_3_5_AND_GM_CSF_SIGNALING	0.215282	1.91347	0.131783	2.59995	0.365851
REACTOME_MUSCLE_CONTRACTION	-0.19546	-1.43573	0.263074	1.44391	0.366508
REACTOME_EFFECTS_OF_PIP2_HYDROLYSIS	-0.253743	-1.4367	0.261698	2.33888	0.366558
KEGG_MTOR_SIGNALING_PATHWAY	0.195407	1.90703	0.13369	2.01102	0.366693
PID_CMYB_PATHWAY	-0.152498	-1.43718	0.254344	1.68679	0.366812
PID_LYSOPHOSPHOLIPID_PATHWAY	-0.163901	-1.43057	0.245928	1.94841	0.367566
PID_P53REGULATIONPATHWAY	-0.180143	-1.43268	0.268446	2.64071	0.36757
SA_TRKA_RECEPTOR	-0.291402	-1.43142	0.266423	2.51396	0.367668
PID_ALK1PATHWAY	-0.234095	-1.42033	0.276106	1.35612	0.372483
REACTOME_PLATELET_AGGREGATION_PLUG_FORMATION	0.249982	1.87316	0.148883	3.512	0.37545
KEGG_PRIMARY_IMMUNODEFICIENCY	0.232062	1.87483	0.140741	2.37703	0.377656
REACTOME_SMAD2_SMAD3_SMAD4_HETEROTRIMER_REGULATES_TRANSCRIPTION	-0.23226	-1.40583	0.265455	2.94898	0.379751
REACTOME_RESPONSE_TO_ELEVATED_PLATELET_CYTOSOLIC_CA2_	-0.158157	-1.40108	0.264798	1.20875	0.38176
REACTOME_DOWNREGULATION_OF_ERBB2_ERBB3_SIGNALING	-0.328331	-1.39594	0.278863	5.28402	0.384002
BIOCARTA_RELA_PATHWAY	0.369097	1.84798	0.143177	2.61736	0.387872
KEGG_ONE_CARBON_POOL_BY_FOLATE	-0.278154	-1.38595	0.273214	1.63574	0.388285
PID_P38_MKK3_6PATHWAY	-0.234463	-1.3844	0.263717	1.57911	0.388659
BIOCARTA_FMLP_PATHWAY	-0.214932	-1.38634	0.287456	2.48842	0.388674
REACTOME_SHC_RELATED_EVENTS	-0.281922	-1.38189	0.278369	4.22344	0.389481
MIPS_EIF3_COMPLEX	-0.301611	-1.37693	0.292135	4.061	0.391705
PID_TGFBRPATHWAY	-0.179819	-1.37273	0.272293	1.39333	0.393469
ST_WNT_BETA_CATENIN_PATHWAY	-0.209575	-1.37005	0.287879	2.18236	0.394363
REACTOME_TRANSCRIPTIONAL_REGULATION_OF_WHITE_ADIPOCYTE_DIFFERENTIATION	-0.162451	-1.3684	0.286179	1.53633	0.394732
REACTOME_APOPTOTIC_CLEAVAGE_OF_CELL_ADHESION_PROTEINS	0.430692	1.8322	0.139785	3.20069	0.394762
REACTOME_INFLAMMASOMES	-0.2802	-1.36653	0.286239	1.90414	0.395215
REACTOME_BILE_ACID_AND_BILE_SALT_METABOLISM	0.263585	1.82546	0.164286	2.47282	0.395788
REACTOME_G_ALPHA_I_SIGNALLING_EVENTS	-0.108074	-1.36112	0.273115	1.17335	0.397584
PID_CXCR3PATHWAY	-0.197027	-1.36001	0.298246	2.4134	0.39769
MIPS_BRAFT_COMPLEX	-0.302169	-1.35834	0.296089	4.0975	0.398045
MIPS_WINAC_COMPLEX	-0.292311	-1.35244	0.304587	3.07415	0.400823
BIOCARTA_IGF1MTOR_PATHWAY	-0.252352	-1.35019	0.306338	3.70856	0.401569
REACTOME_FORMATION_OF_FIBRIN_CLOT_CLOTTING_CASCADE	0.241007	1.80982	0.138568	1.72542	0.402317
KEGG_GLIOMA	-0.159011	-1.34277	0.287081	1.65325	0.405105
PID_TNFPATHWAY	-0.184943	-1.33912	0.292517	2.08265	0.406655
PID_BCR_5PATHWAY	-0.161997	-1.33544	0.298013	1.8187	0.407034
PID_ERBB2ERBB3PATHWAY	-0.183767	-1.33549	0.309244	4.17703	0.407556
REACTOME_SIGNALING_BY_FGFR1_FUSION_MUTANTS	-0.266075	-1.33573	0.304659	1.83722	0.40797
KEGG_ASCORBATE_AND_ALDARATE_METABOLISM	0.356326	1.79506	0.182418	6.25347	0.40867
BIOCARTA_CELLCYCLE_PATHWAY	-0.243211	-1.32959	0.295053	3.79359	0.409728
BIOCARTA_NKCELLS_PATHWAY	-0.260472	-1.32554	0.320273	1.73045	0.410366
MIPS_INTEGRATOR_RNAPII_COMPLEX	-0.286146	-1.32639	0.314176	5.32539	0.410432
PID_AURORA_B_PATHWAY	-0.18757	-1.32423	0.297436	1.54565	0.410612
SA_PTEN_PATHWAY	-0.26727	-1.32663	0.294643	2.17481	0.410881
REACTOME_NCAM_SIGNALING_FOR_NEURITE_OUT_GROWTH	-0.162555	-1.31967	0.290164	1.86416	0.412732
REACTOME_NOTCH_HLH_TRANSCRIPTION_PATHWAY	0.384197	1.78294	0.153846	7.96788	0.413337
ST_ERK1_ERK2_MAPK_PATHWAY	-0.207203	-1.31254	0.313894	2.11111	0.416176
BIOCARTA_CD40_PATHWAY	0.33522	1.77038	0.167038	4.68289	0.418545
BIOCARTA_P53HYPOXIA_PATHWAY	-0.258096	-1.30432	0.304054	2.70273	0.420187
MIPS_CTBP_COMPLEX	-0.263097	-1.2992	0.316522	3.06375	0.421354
PID_MYC_PATHWAY	-0.232566	-1.3011	0.295203	2.42508	0.421427
BIOCARTA_CARDIACEGF_PATHWAY	-0.250332	-1.29993	0.321818	1.72386	0.421548
REACTOME_GRB2_EVENTS_IN_ERBB2_SIGNALING	-0.22141	-1.29621	0.309932	3.44771	0.421865
KEGG_CHEMOKINE_SIGNALING_PATHWAY	-0.105405	-1.29666	0.310751	1.36215	0.422207
MIPS_DSS1_COMPLEX	-0.278293	-1.29256	0.302536	5.73593	0.423206
REACTOME_PRE_NOTCH_TRANSCRIPTION_AND_TRANSLATION	0.266129	1.75357	0.166667	3.0901	0.426371
KEGG_MELANOMA	-0.145477	-1.28513	0.312796	1.35233	0.426785
PID_INTEGRIN_CS_PATHWAY	0.263783	1.73945	0.146453	1.50628	0.4323
REACTOME_SHC1_EVENTS_IN_ERBB4_SIGNALING	-0.230514	-1.27371	0.327402	4.02233	0.432593
REACTOME_GLYCOGEN_BREAKDOWN_GLYCOGENOLYSIS	-0.27963	-1.26608	0.347122	2.57078	0.43634
REACTOME_HS_GAG_BIOSYNTHESIS	0.224205	1.72543	0.188073	2.13283	0.438247
REACTOME_SPRY_REGULATION_OF_FGF_SIGNALING	-0.282431	-1.2612	0.333948	3.62886	0.438618
REACTOME_RNA_POL_I_TRANSCRIPTION	-0.151989	-1.2569	0.347541	1.14809	0.440659
REACTOME_A_TETRASACCHARIDE_LINKER_SEQUENCE_IS_REQUIRED_FOR_GAG_SYNTHESIS	0.27146	1.71288	0.183099	1.51657	0.443443
REACTOME_SIGNALING_BY_NOTCH1	-0.145725	-1.2495	0.328051	2.07659	0.44437
BIOCARTA_TOLL_PATHWAY	-0.176589	-1.24735	0.338409	2.1939	0.445059
KEGG_BIOSYNTHESIS_OF_UNSATURATED_FATTY_ACIDS	-0.24491	-1.24001	0.335753	2.29966	0.448297
REACTOME_RECYCLING_PATHWAY_OF_L1	-0.20898	-1.24071	0.329225	2.2321	0.448454
REACTOME_SIGNALING_BY_PDGF	-0.11741	-1.23721	0.328446	1.74294	0.449333
REACTOME_SYNTHESIS_SECRETION_AND_INACTIVATION_OF_GLP1	-0.254446	-1.23443	0.337037	5.5	0.450286
KEGG_NOTCH_SIGNALING_PATHWAY	0.192054	1.68926	0.194896	2.59614	0.452903
BIOCARTA_LONGEVITY_PATHWAY	-0.255662	-1.22872	0.344203	1.75029	0.453038
PID_AJDISS_2PATHWAY	-0.163413	-1.22537	0.341137	1.67597	0.454409
REACTOME_CLASS_B_2_SECRETIN_FAMILY_RECEPTORS	0.132384	1.69122	0.194521	1.47641	0.454981
PID_P38ALPHABETAPATHWAY	-0.196004	-1.22284	0.338596	1.88521	0.455292
PID_P38ALPHABETADOWNSTREAMPATHWAY	-0.178047	-1.21311	0.354783	2.02044	0.46037
BIOCARTA_EIF4_PATHWAY	-0.223632	-1.21195	0.355752	1.8536	0.460526
PID_NOTCH_PATHWAY	0.166919	1.66613	0.169863	3.17041	0.461395
REACTOME_SIGNAL_ATTENUATION	0.33703	1.66986	0.169336	2.35433	0.462479
SA_B_CELL_RECEPTOR_COMPLEXES	-0.211271	-1.20062	0.344828	3.01675	0.464656
PID_CASPASE_PATHWAY	-0.153076	-1.20114	0.336079	1.29035	0.464964
KEGG_CYTOSOLIC_DNA_SENSING_PATHWAY	-0.14354	-1.20296	0.361022	1.1742	0.465131
MIPS_SIN3_ING1B_COMPLEX_II	-0.242061	-1.20178	0.362069	5.08192	0.465234
SIG_CHEMOTAXIS	-0.165417	-1.19003	0.357025	1.92466	0.470105
REACTOME_FGFR_LIGAND_BINDING_AND_ACTIVATION	0.25722	1.63627	0.185185	1.32233	0.471823
PID_SYNDECAN_4_PATHWAY	0.208159	1.6397	0.206742	1.68166	0.472904
PID_HEDGEHOG_2PATHWAY	0.253024	1.61575	0.203704	1.85344	0.475638
BIOCARTA_NTHI_PATHWAY	0.251399	1.62073	0.198135	1.40287	0.47571
REACTOME_O_LINKED_GLYCOSYLATION_OF_MUCINS	0.165942	1.64052	0.189781	1.47645	0.475771
BIOCARTA_NFKB_PATHWAY	0.252292	1.62532	0.179601	1.45049	0.475969
BIOCARTA_G1_PATHWAY	0.219832	1.59828	0.190244	2.23603	0.484202
BIOCARTA_MCALPAIN_PATHWAY	-0.195731	-1.15969	0.363176	1.82343	0.48746
PID_ARF6_PATHWAY	0.207025	1.58666	0.2	2.47827	0.488857
KEGG_PORPHYRIN_AND_CHLOROPHYLL_METABOLISM	-0.191788	-1.15107	0.388502	2.99949	0.490089
REACTOME_REGULATION_OF_IFNG_SIGNALING	-0.253777	-1.14989	0.3762	1.9133	0.490151
PID_IL6_7PATHWAY	-0.149676	-1.15202	0.38526	1.39861	0.490201
PID_ALPHASYNUCLEIN_PATHWAY	-0.180032	-1.15224	0.372174	2.08847	0.490702
SIG_PIP3_SIGNALING_IN_CARDIAC_MYOCTES	-0.133672	-1.15307	0.371473	1.97248	0.490876
REACTOME_SIGNALING_BY_NOTCH2	-0.269025	-1.14581	0.366472	3.47148	0.49191
PID_SMAD2_3NUCLEARPATHWAY	0.124018	1.57152	0.219577	1.46989	0.496037
PID_VEGFR1_PATHWAY	-0.196326	-1.13635	0.386482	2.23658	0.496827
PID_INTEGRIN3_PATHWAY	0.182485	1.56442	0.220472	1.23596	0.49749
ST_GA13_PATHWAY	0.178877	1.55079	0.225888	1.77162	0.499704
MIPS_MLL1_WDR5_COMPLEX	-0.192495	-1.1279	0.39539	1.48401	0.500579
PID_SYNDECAN_2_PATHWAY	-0.181555	-1.12822	0.384211	2.24959	0.501024
REACTOME_EICOSANOID_LIGAND_BINDING_RECEPTORS	0.311626	1.5538	0.206452	1.62617	0.501131
REACTOME_FANCONI_ANEMIA_PATHWAY	-0.196588	-1.12507	0.403114	1.7017	0.501634
REACTOME_COMPLEMENT_CASCADE	0.20502	1.53598	0.221198	2.3034	0.503147
KEGG_NITROGEN_METABOLISM	-0.200257	-1.12142	0.394511	2.42861	0.503185
MIPS_HCF_1_COMPLEX	-0.214886	-1.12016	0.381919	4.20469	0.503225
KEGG_HISTIDINE_METABOLISM	-0.184164	-1.11628	0.387255	1.69113	0.504864
REACTOME_YAP1_AND_WWTR1_TAZ_STIMULATED_GENE_EXPRESSION	0.240841	1.53789	0.227477	2.58504	0.505158
PID_IFNGPATHWAY	-0.154966	-1.1125	0.384058	1.5762	0.505223
PID_IL5_PATHWAY	-0.231368	-1.11035	0.39115	2.45437	0.505285
BIOCARTA_LEPTIN_PATHWAY	-0.256811	-1.11326	0.404022	3.56129	0.505454
PID_S1P_S1P3_PATHWAY	-0.166606	-1.11048	0.395683	2.31497	0.505832
MIPS_TNF_ALPHA_NF_KAPPA_B_SIGNALING_COMPLEX_3	-0.225148	-1.10467	0.397059	2.66138	0.505991
PID_ATF2_PATHWAY	-0.142728	-1.1134	0.384244	1.8782	0.506017
REACTOME_PLATELET_SENSITIZATION_BY_LDL	-0.231938	-1.10618	0.421517	2.36336	0.506418
KEGG_BLADDER_CANCER	-0.156962	-1.10716	0.394822	1.16593	0.506513
BIOCARTA_P27_PATHWAY	-0.242261	-1.10486	0.401089	4.63563	0.506532
REACTOME_SIGNALING_BY_NOTCH	-0.111275	-1.10268	0.392744	1.78548	0.506544
KEGG_PRION_DISEASES	-0.16294	-1.09789	0.394737	1.70171	0.507999
MIPS_DA_COMPLEX	-0.234998	-1.09846	0.384755	1.77074	0.508309
REACTOME_TRANSCRIPTIONAL_ACTIVITY_OF_SMAD2_SMAD3_SMAD4_HETEROTRIMER	-0.158393	-1.08751	0.398955	1.72279	0.512965
KEGG_PANTOTHENATE_AND_COA_BIOSYNTHESIS	-0.221956	-1.08833	0.426716	2.03529	0.513076
REACTOME_FGFR2C_LIGAND_BINDING_AND_ACTIVATION	0.315305	1.51554	0.249448	2.46367	0.514339
PID_FCER1PATHWAY	-0.127099	-1.07964	0.398058	1.34244	0.516819
REACTOME_KERATAN_SULFATE_BIOSYNTHESIS	-0.17131	-1.0765	0.422609	1.51163	0.517441
REACTOME_KINESINS	-0.192761	-1.07751	0.413854	3.16989	0.517463
BIOCARTA_IL17_PATHWAY	0.291075	1.50594	0.253275	3.16337	0.517536
BIOCARTA_ERK_PATHWAY	-0.177702	-1.07254	0.427046	1.79967	0.519215
REACTOME_THE_ACTIVATION_OF_ARYLSULFATASES	-0.247442	-1.06882	0.448529	3.43658	0.520688
SA_REG_CASCADE_OF_CYCLIN_EXPR	0.300171	1.48406	0.235294	7.91822	0.522067
REACTOME_APOPTOSIS_INDUCED_DNA_FRAGMENTATION	-0.234443	-1.06319	0.422222	4.11038	0.522675
KEGG_FOLATE_BIOSYNTHESIS	-0.25224	-1.06045	0.432381	1.61492	0.5229
KEGG_ALPHA_LINOLENIC_ACID_METABOLISM	0.274806	1.49286	0.238839	1.79583	0.522945
REACTOME_SIGNALLING_TO_RAS	-0.177017	-1.05914	0.451087	3.01675	0.523019
PID_ERBB1_RECEPTOR_PROXIMAL_PATHWAY	-0.166855	-1.0634	0.419244	2.4134	0.523213
PID_WNT_CANONICAL_PATHWAY	-0.203499	-1.06054	0.413084	2.15858	0.523512
REACTOME_CHONDROITIN_SULFATE_BIOSYNTHESIS	0.243167	1.48612	0.242888	2.15824	0.524121
REACTOME_INCRETIN_SYNTHESIS_SECRETION_AND_INACTIVATION	-0.200998	-1.05158	0.441774	4.4	0.526856
KEGG_TIGHT_JUNCTION	-0.0983816	-1.03638	0.414781	1.41687	0.535378
REACTOME_TRANSPORT_OF_VITAMINS_NUCLEOSIDES_AND_RELATED_MOLECULES	0.200298	1.45405	0.263033	2.13531	0.53959
REACTOME_GLUCAGON_TYPE_LIGAND_RECEPTORS	-0.152947	-1.01855	0.429856	1.8278	0.545633
MIPS_EMERIN_COMPLEX_24	-0.214011	-1.01701	0.454545	3.7403	0.545869
KEGG_INSULIN_SIGNALING_PATHWAY	-0.0968627	-1.0122	0.43377	1.42912	0.548118
BIOCARTA_IL10_PATHWAY	-0.194757	-1.00739	0.442446	2.95267	0.550386
KEGG_GLYCOSPHINGOLIPID_BIOSYNTHESIS_LACTO_AND_NEOLACTO_SERIES	0.200462	1.41999	0.274648	1.5301	0.552911
BIOCARTA_RANKL_PATHWAY	0.271497	1.42983	0.283516	1.72285	0.553107
PID_ECADHERIN_STABILIZATION_PATHWAY	-0.142257	-0.999427	0.452218	1.53269	0.554664
PID_UPA_UPAR_PATHWAY	0.165216	1.42238	0.256345	1.66838	0.554896
REACTOME_ACTIVATED_TAK1_MEDIATES_P38_MAPK_ACTIVATION	-0.209645	-0.996203	0.481273	1.64048	0.555306
REACTOME_CTNNB1_PHOSPHORYLATION_CASCADE	-0.214266	-0.997228	0.453737	2.65	0.55534
BIOCARTA_TEL_PATHWAY	-0.195347	-0.990583	0.466312	1.74144	0.55751
PID_PS1PATHWAY	-0.136028	-0.990824	0.474336	2.54684	0.558026
REACTOME_SIGNALING_BY_SCF_KIT	-0.104956	-0.98561	0.446178	1.50837	0.559798
BIOCARTA_RARRXR_PATHWAY	-0.212796	-0.98431	0.478261	3.37707	0.559926
PID_ER_NONGENOMIC_PATHWAY	-0.130557	-0.982455	0.456522	2.20324	0.560353
PID_CDC42_REG_PATHWAY	-0.150675	-0.980799	0.453642	2.35825	0.560706
REACTOME_TRYPTOPHAN_CATABOLISM	-0.229882	-0.976095	0.46627	1.20039	0.562886
BIOCARTA_TOB1_PATHWAY	0.249712	1.39584	0.297674	1.93004	0.566656
MIPS_INTEGRATOR_COMPLEX	-0.211683	-0.966779	0.467167	4.26031	0.56773
BIOCARTA_EGFR_SMRTE_PATHWAY	-0.228173	-0.963184	0.460036	5.71717	0.569191
MIPS_TFTC_COMPLEX	-0.18331	-0.954388	0.454054	1.32892	0.573884
REACTOME_DOWNREGULATION_OF_SMAD2_3_SMAD4_TRANSCRIPTIONAL_ACTIVITY	-0.181405	-0.951048	0.472759	2.3854	0.574467
BIOCARTA_ETS_PATHWAY	-0.186349	-0.951621	0.496403	2.05502	0.574799
PID_INSULIN_PATHWAY	-0.133407	-0.948567	0.460504	2.13862	0.575284
REACTOME_SEMA3A_PLEXIN_REPULSION_SIGNALING_BY_INHIBITING_INTEGRIN_ADHESION	-0.209642	-0.946909	0.481013	1.81037	0.575655
BIOCARTA_UCALPAIN_PATHWAY	-0.189723	-0.941063	0.476277	1.98101	0.577754
KEGG_VASCULAR_SMOOTH_MUSCLE_CONTRACTION	-0.0926536	-0.941523	0.453988	1.14544	0.578186
BIOCARTA_GH_PATHWAY	-0.161307	-0.938952	0.467714	1.47337	0.578239
REACTOME_FRS2_MEDIATED_CASCADE	-0.134003	-0.923111	0.505942	1.27454	0.587296
REACTOME_PACKAGING_OF_TELOMERE_ENDS	-0.138968	-0.913968	0.495741	1.18506	0.591359
BIOCARTA_WNT_PATHWAY	-0.151489	-0.915034	0.497345	2.08541	0.591443
REACTOME_ANTIGEN_ACTIVATES_B_CELL_RECEPTOR_LEADING_TO_GENERATION_OF_SECOND_MESSENGERS	0.193547	1.35141	0.287703	1.93667	0.591943
REACTOME_CELL_CELL_JUNCTION_ORGANIZATION	0.133594	1.35492	0.283951	1.24625	0.59303
PID_S1P_META_PATHWAY	-0.157582	-0.905616	0.485019	1.76675	0.595761
REACTOME_PYRIMIDINE_METABOLISM	-0.158092	-0.899541	0.507799	1.35358	0.598735
SA_MMP_CYTOKINE_CONNECTION	0.265802	1.31132	0.31291	1.14078	0.599434
BIOCARTA_CARM_ER_PATHWAY	-0.140084	-0.89573	0.5033	2.10518	0.599614
MIPS_TFTC_TYPE_HISTONE_ACETYL_TRANSFERASE_COMPLEX	-0.217572	-0.896605	0.512195	2.4042	0.599823
BIOCARTA_D4GDI_PATHWAY	-0.201401	-0.894028	0.522442	1.70689	0.599948
BIOCARTA_PML_PATHWAY	0.227534	1.31343	0.313559	2.8768	0.601481
REACTOME_G0_AND_EARLY_G1	0.189411	1.30253	0.319911	2.13319	0.602046
BIOCARTA_TID_PATHWAY	0.236794	1.33246	0.311512	1.80213	0.602405
MIPS_TFIID_COMPLEX	-0.207326	-0.886959	0.496377	1.66007	0.60371
REACTOME_SLC_MEDIATED_TRANSMEMBRANE_TRANSPORT	0.0589806	1.31482	0.282609	1.245	0.604043
ST_TUMOR_NECROSIS_FACTOR_PATHWAY	-0.142713	-0.884527	0.51468	1.67582	0.604512
REACTOME_HS_GAG_DEGRADATION	0.237677	1.29412	0.331818	2.33274	0.604676
REACTOME_RAP1_SIGNALLING	-0.180033	-0.881178	0.510242	3.44372	0.605071
REACTOME_DSCAM_INTERACTIONS	-0.210216	-0.881419	0.526217	2.89043	0.605649
REACTOME_CD28_CO_STIMULATION	0.173128	1.32145	0.323383	2.3673	0.606565
PID_TCPTP_PATHWAY	0.142672	1.31501	0.299517	3.30084	0.607621
REACTOME_PRE_NOTCH_EXPRESSION_AND_PROCESSING	0.158179	1.27998	0.298544	2.33474	0.611738
PID_PI3KCIPATHWAY	-0.115885	-0.854954	0.521173	1.74654	0.619825
REACTOME_SIGNALING_BY_NOTCH3	-0.195702	-0.855356	0.519924	3.47148	0.62034
REACTOME_EARLY_PHASE_OF_HIV_LIFE_CYCLE	-0.18761	-0.852784	0.52514	2.14558	0.620416
REACTOME_SYNTHESIS_OF_VERY_LONG_CHAIN_FATTY_ACYL_COAS	-0.185456	-0.848415	0.552347	1.83979	0.622395
KEGG_DRUG_METABOLISM_CYTOCHROME_P450	0.122755	1.25067	0.314961	1.55583	0.622653
REACTOME_TAK1_ACTIVATES_NFKB_BY_PHOSPHORYLATION_AND_ACTIVATION_OF_IKKS_COMPLEX	-0.157334	-0.84164	0.529307	1.80709	0.625095
REACTOME_ERKS_ARE_INACTIVATED	-0.196285	-0.841747	0.52518	2.98164	0.625767
PID_REG_GR_PATHWAY	-0.095166	-0.838052	0.520767	1.50362	0.62582
REACTOME_AMINE_LIGAND_BINDING_RECEPTORS	0.161036	1.25122	0.352792	1.93423	0.625879
BIOCARTA_CDMAC_PATHWAY	-0.1691	-0.83489	0.538745	2.7425	0.626336
BIOCARTA_TGFB_PATHWAY	-0.162431	-0.838185	0.537037	1.13325	0.626489
REACTOME_GROWTH_HORMONE_RECEPTOR_SIGNALING	0.183687	1.2551	0.329519	1.22613	0.62659
MIPS_E2F_6_COMPLEX	-0.186449	-0.832548	0.555766	2.20593	0.627045
REACTOME_AKT_PHOSPHORYLATES_TARGETS_IN_THE_CYTOSOL	-0.186775	-0.834901	0.527273	1.74761	0.627071
BIOCARTA_TNFR2_PATHWAY	0.213065	1.22984	0.328829	2.09243	0.627514
REACTOME_OTHER_SEMAPHORIN_INTERACTIONS	0.232721	1.22301	0.352809	1.71302	0.628996
REACTOME_REGULATION_OF_IFNA_SIGNALING	0.179034	1.23164	0.342342	1.45282	0.629822
KEGG_VEGF_SIGNALING_PATHWAY	-0.098094	-0.826659	0.54849	1.54338	0.629874
KEGG_NON_SMALL_CELL_LUNG_CANCER	-0.107271	-0.824992	0.544861	1.55523	0.630176
REACTOME_REVERSIBLE_HYDRATION_OF_CARBON_DIOXIDE	0.258209	1.23511	0.344828	2.63815	0.630788
REACTOME_FACTORS_INVOLVED_IN_MEGAKARYOCYTE_DEVELOPMENT_AND_PLATELET_PRODUCTION	-0.076857	-0.82011	0.52719	1.44074	0.632363
PID_IL1PATHWAY	-0.133794	-0.809462	0.553957	1.92578	0.635395
PID_BARD1PATHWAY	-0.128474	-0.810324	0.556876	2.01598	0.635595
MIPS_TFIID_COMPLEX_B_CELL_SPECIFIC	-0.189114	-0.811212	0.558608	1.66007	0.635716
SA_PROGRAMMED_CELL_DEATH	-0.193767	-0.812581	0.576271	2.83639	0.636299
KEGG_PATHWAYS_IN_CANCER	-0.0565388	-0.811307	0.578406	1.25337	0.636406
REACTOME_COSTIMULATION_BY_THE_CD28_FAMILY	0.117191	1.2077	0.346774	1.95311	0.636447
MIPS_SWI_SNF_CHROMATIN_REMODELING_RELATED_BRCA1_COMPLEX	-0.184325	-0.800179	0.556586	2.48449	0.640437
PID_AVB3_OPN_PATHWAY	-0.120999	-0.79233	0.548986	1.82794	0.643094
PID_TXA2PATHWAY	-0.0922599	-0.79253	0.539936	1.33362	0.64371
REACTOME_SIGNALING_BY_HIPPO	0.20435	1.18778	0.348837	4.10509	0.643924
MIPS_TFIID_BETA_COMPLEX	-0.184783	-0.792737	0.566485	1.66007	0.644323
KEGG_STARCH_AND_SUCROSE_METABOLISM	0.148698	1.17753	0.359223	2.12192	0.644359
REACTOME_CELL_JUNCTION_ORGANIZATION	0.104316	1.19075	0.3687	1.13563	0.645354
BIOCARTA_LAIR_PATHWAY	0.212616	1.1801	0.34192	1.55208	0.646037
REACTOME_POL_SWITCHING	-0.169891	-0.784933	0.548885	4.51008	0.64686
BIOCARTA_MTA3_PATHWAY	-0.141513	-0.783473	0.551724	2.59963	0.646998
KEGG_RIG_I_LIKE_RECEPTOR_SIGNALING_PATHWAY	-0.0873212	-0.777341	0.572337	1.30232	0.650003
REACTOME_SIGNALING_BY_ROBO_RECEPTOR	-0.122342	-0.770627	0.568995	3.3214	0.653332
PID_TRAIL_PATHWAY	-0.128293	-0.769238	0.583051	1.64048	0.653503
PID_HIF2PATHWAY	-0.121049	-0.76201	0.566164	2.11691	0.655649
REACTOME_NUCLEAR_SIGNALING_BY_ERBB4	-0.108511	-0.762359	0.559322	1.73987	0.656176
REACTOME_ACTIVATION_OF_RAC	-0.166771	-0.762841	0.592784	3.79339	0.656625
REACTOME_SIGNALING_BY_ILS	-0.0757965	-0.750965	0.587597	1.49267	0.661747
REACTOME_STRIATED_MUSCLE_CONTRACTION	-0.122064	-0.749139	0.579216	1.47673	0.662101
REACTOME_NFKB_ACTIVATION_THROUGH_FADD_RIP1_PATHWAY_MEDIATED_BY_CASPASE_8_AND10	-0.161392	-0.741919	0.585409	Inf	0.665201
BIOCARTA_CTLA4_PATHWAY	-0.139079	-0.743081	0.574956	1.19633	0.665203
BIOCARTA_AKT_PATHWAY	-0.122836	-0.731753	0.575085	1.84554	0.669146
REACTOME_ENOS_ACTIVATION_AND_REGULATION	-0.143454	-0.732375	0.590654	2.89307	0.669509
REACTOME_APOPTOTIC_EXECUTION_PHASE	-0.0968819	-0.733459	0.576592	1.51101	0.669593
KEGG_TYPE_I_DIABETES_MELLITUS	0.141524	1.1359	0.356627	1.78584	0.671549
REACTOME_METABOLISM_OF_STEROID_HORMONES_AND_VITAMINS_A_AND_D	0.147125	1.12957	0.370647	2.06572	0.672717
MIPS_BRG1_SIN3A_COMPLEX	-0.144221	-0.71461	0.571429	3.04915	0.678822
REACTOME_INTERFERON_ALPHA_BETA_SIGNALING	0.107478	1.11671	0.373402	1.37627	0.67884
PID_PRLSIGNALINGEVENTSPATHWAY	-0.123211	-0.698991	0.61324	3.09373	0.687568
REACTOME_ZINC_TRANSPORTERS	-0.13977	-0.692992	0.610915	3.1519	0.690486
MIPS_LSD1_COMPLEX	-0.163093	-0.69058	0.615665	2.20349	0.691194
REACTOME_DCC_MEDIATED_ATTRACTIVE_SIGNALING	-0.152971	-0.685971	0.629907	2.9395	0.693352
REACTOME_LIGAND_GATED_ION_CHANNEL_TRANSPORT	-0.130523	-0.68366	0.648799	3.14347	0.693997
REACTOME_N_GLYCAN_ANTENNAE_ELONGATION	-0.142935	-0.671027	0.607664	1.02962	0.700769
PID_ECADHERIN_KERATINOCYTE_PATHWAY	-0.121916	-0.659966	0.631295	1.83662	0.705319
BIOCARTA_CELL2CELL_PATHWAY	0.225236	1.07586	0.432802	3.83127	0.705847
REACTOME_PHASE_II_CONJUGATION	-0.0813651	-0.660369	0.595563	1.46493	0.705852
KEGG_INOSITOL_PHOSPHATE_METABOLISM	-0.084151	-0.66072	0.607717	1.85695	0.706425
REACTOME_SIGNALING_BY_FGFR1_MUTANTS	-0.1053	-0.65284	0.645329	1.04984	0.70883
PID_AR_TF_PATHWAY	-0.0832796	-0.651436	0.651591	1.87325	0.708892
REACTOME_REGULATION_OF_SIGNALING_BY_CBL	0.182108	1.06209	0.421296	3.16044	0.712601
PID_MYC_REPRESSPATHWAY	-0.077429	-0.634026	0.64532	1.20367	0.718
BIOCARTA_TRKA_PATHWAY	-0.146438	-0.63444	0.638686	2.01116	0.718524
BIOCARTA_GATA3_PATHWAY	0.198903	1.04734	0.442953	3.15785	0.720121
REACTOME_NOTCH1_INTRACELLULAR_DOMAIN_REGULATES_TRANSCRIPTION	-0.0872756	-0.626624	0.644407	4.55357	0.721756
ST_INTEGRIN_SIGNALING_PATHWAY	-0.070586	-0.620997	0.67134	1.90305	0.723561
BIOCARTA_THELPER_PATHWAY	-0.152582	-0.621284	0.678636	1.24016	0.724191
REACTOME_DEPOSITION_OF_NEW_CENPA_CONTAINING_NUCLEOSOMES_AT_THE_CENTROMERE	-0.0851029	-0.617089	0.654545	1.06636	0.725124
BIOCARTA_KERATINOCYTE_PATHWAY	-0.0850012	-0.612771	0.634711	1.771	0.726973
REACTOME_FACILITATIVE_NA_INDEPENDENT_GLUCOSE_TRANSPORTERS	-0.142488	-0.607834	0.667925	3.50184	0.72918
REACTOME_FGFR1_LIGAND_BINDING_AND_ACTIVATION	0.192717	1.03062	0.423326	1.50716	0.72923
REACTOME_PLATELET_CALCIUM_HOMEOSTASIS	0.193228	0.984551	0.465517	2.06689	0.730303
REACTOME_ADHERENS_JUNCTIONS_INTERACTIONS	-0.0926844	-0.601454	0.638298	1.3892	0.732357
PID_RHOA_REG_PATHWAY	-0.0825359	-0.598343	0.648739	1.75385	0.733407
PID_ERBB4_PATHWAY	0.115509	0.984766	0.437811	1.93268	0.733865
PID_EPHA2_FWDPATHWAY	0.168123	0.9869	0.441304	3.03006	0.736051
REACTOME_TRAF6_MEDIATED_IRF7_ACTIVATION	0.124564	0.989165	0.428218	Inf	0.738127
PID_AP1_PATHWAY	0.0965148	1.01288	0.458453	1.41345	0.739314
REACTOME_GASTRIN_CREB_SIGNALLING_PATHWAY_VIA_PKC_AND_MAPK	-0.0465393	-0.584596	0.644412	1.08591	0.741246
REACTOME_MYOGENESIS	0.141665	0.989854	0.432184	2.06526	0.741439
REACTOME_CGMP_EFFECTS	0.166113	0.999336	0.432258	2.16614	0.741696
REACTOME_ACYL_CHAIN_REMODELLING_OF_PS	0.200192	0.992616	0.45977	3.12249	0.743121
REACTOME_P38MAPK_EVENTS	-0.121115	-0.578283	0.65704	3.77093	0.744298
REACTOME_HEPARAN_SULFATE_HEPARIN_HS_GAG_METABOLISM	0.106106	0.999997	0.441975	1.50553	0.745103
REACTOME_PI3K_CASCADE	0.0848542	0.954437	0.449468	1.61258	0.749846
MIPS_CHUK_NFKB2_REL_IKBKG_SPAG9_NFKB1_NFKBIE_COPB2_TNIP1_NFKBIA_RELA_TNIP2_COMPLEX	0.197608	0.936121	0.495745	3.74631	0.752491
PID_IL12_2PATHWAY	0.0957509	0.938679	0.4575	1.18852	0.754209
REACTOME_HYALURONAN_METABOLISM	0.171434	0.88987	0.502183	1.37409	0.755554
KEGG_PRIMARY_BILE_ACID_BIOSYNTHESIS	0.16191	0.898197	0.480088	2.42434	0.756341
KEGG_METABOLISM_OF_XENOBIOTICS_BY_CYTOCHROME_P450	0.0950222	0.940032	0.469388	1.92375	0.756971
BIOCARTA_41BB_PATHWAY	0.160379	0.905469	0.485057	4.0139	0.758034
REACTOME_SYNTHESIS_OF_BILE_ACIDS_AND_BILE_SALTS	0.153589	0.900034	0.497758	2.00008	0.75856
PID_HNF3BPATHWAY	0.0999126	0.890389	0.46712	1.76854	0.758781
BIOCARTA_COMP_PATHWAY	0.150949	0.879855	0.484706	2.21925	0.759421
BIOCARTA_STRESS_PATHWAY	0.130616	0.907605	0.455782	1.69223	0.760004
REACTOME_SHC_MEDIATED_CASCADE	0.120899	0.865534	0.491525	1.25596	0.762994
BIOCARTA_PITX2_PATHWAY	0.179066	0.91326	0.486239	5.3546	0.763025
PID_CONE_PATHWAY	0.141592	0.908274	0.46861	1.42712	0.763251
REACTOME_INTERFERON_GAMMA_SIGNALING	0.0950932	0.917656	0.454321	1.17304	0.763264
PID_KITPATHWAY	-0.068823	-0.545322	0.67863	1.43655	0.763757
BIOCARTA_CTL_PATHWAY	0.18684	0.86796	0.524444	2.6136	0.764669
REACTOME_SIGNALING_BY_ACTIVATED_POINT_MUTANTS_OF_FGFR1	0.182703	0.852916	0.5138	1.64245	0.768708
BIOCARTA_AHSP_PATHWAY	-0.12216	-0.533697	0.707635	2.03091	0.77018
REACTOME_EXTRINSIC_PATHWAY_FOR_APOPTOSIS	0.171597	0.845051	0.526316	1.82654	0.77109
BIOCARTA_VITCB_PATHWAY	0.185897	0.835028	0.52349	2.90191	0.771623
PID_FASPATHWAY	-0.0780833	-0.52863	0.69506	1.12599	0.77165
PID_HDAC_CLASSIII_PATHWAY	-0.0918638	-0.529766	0.724315	1.71743	0.771789
PID_RB_1PATHWAY	0.0777995	0.83761	0.503979	1.61866	0.773134
REACTOME_PI_3K_CASCADE	0.0838447	0.827857	0.498667	1.2186	0.773414
PID_LYMPHANGIOGENESIS_PATHWAY	-0.097251	-0.51761	0.721843	1.49973	0.774312
REACTOME_PKB_MEDIATED_EVENTS	-0.0859694	-0.522871	0.704698	2.03931	0.774464
BIOCARTA_IL7_PATHWAY	-0.101531	-0.518548	0.697509	1.9094	0.774568
BIOCARTA_PTEN_PATHWAY	-0.101221	-0.519772	0.679577	1.73045	0.774715
KEGG_B_CELL_RECEPTOR_SIGNALING_PATHWAY	-0.0593605	-0.520795	0.705148	1.74655	0.77491
REACTOME_ACYL_CHAIN_REMODELLING_OF_PG	0.159507	0.802626	0.545882	1.61625	0.782012
PID_GLYPICAN_1PATHWAY	0.125194	0.811686	0.539171	1.52373	0.782111
PID_HIVNEFPATHWAY	0.102368	0.796098	0.544776	1.38016	0.783238
REACTOME_FGFR4_LIGAND_BINDING_AND_ACTIVATION	0.162305	0.804931	0.539785	1.4782	0.783784
KEGG_CHRONIC_MYELOID_LEUKEMIA	-0.0578839	-0.49376	0.723642	1.64048	0.784783
REACTOME_CIRCADIAN_REPRESSION_OF_EXPRESSION_BY_REV_ERBA	-0.0903891	-0.495061	0.716549	2.65653	0.784796
REACTOME_MEIOTIC_SYNAPSIS	0.0789073	0.774634	0.521303	1.48742	0.784987
PID_BMPPATHWAY	-0.068869	-0.495669	0.712375	1.46142	0.785259
BIOCARTA_CBL_PATHWAY	-0.107656	-0.498293	0.708791	2.51677	0.78529
REACTOME_DOWNSTREAM_TCR_SIGNALING	-0.0759125	-0.496604	0.721739	1.43542	0.785529
REACTOME_SIGNALING_BY_FGFR3_MUTANTS	0.171389	0.787451	0.526427	1.64245	0.786262
ST_T_CELL_SIGNAL_TRANSDUCTION	0.0865629	0.774955	0.565217	2.03765	0.788275
REACTOME_CLASS_C_3_METABOTROPIC_GLUTAMATE_PHEROMONE_RECEPTORS	0.169349	0.77843	0.558758	2.74	0.789164
MIPS_TNF_ALPHA_NF_KAPPA_B_SIGNALING_COMPLEX	0.160328	0.754036	0.556936	3.74631	0.789796
ST_INTERLEUKIN_4_PATHWAY	0.103823	0.75872	0.566176	2.23175	0.789824
PID_FOXM1PATHWAY	0.0924736	0.761764	0.534606	1.93453	0.790942
KEGG_FC_EPSILON_RI_SIGNALING_PATHWAY	-0.0541081	-0.47041	0.727273	1.51005	0.798376
PID_SYNDECAN_1_PATHWAY	0.0855965	0.734881	0.574803	1.56826	0.800518
REACTOME_P75NTR_SIGNALS_VIA_NFKB	-0.100964	-0.455459	0.749117	2.81493	0.806618
PID_IL27PATHWAY	0.0999882	0.687487	0.593333	1.28823	0.807924
REACTOME_PD1_SIGNALING	0.139482	0.700898	0.602709	1.77939	0.80827
REACTOME_TIE2_SIGNALING	0.131453	0.718774	0.588517	3.39028	0.808969
ST_GA12_PATHWAY	0.104184	0.67182	0.563319	1.67015	0.809308
MIPS_ANTI_HDAC2_COMPLEX	-0.0855763	-0.44757	0.727273	2.65583	0.810534
BIOCARTA_CTCF_PATHWAY	0.11011	0.701937	0.582969	2.42083	0.810954
REACTOME_PRE_NOTCH_PROCESSING_IN_GOLGI	0.122905	0.68763	0.589912	3.71835	0.811235
BIOCARTA_ATM_PATHWAY	0.112209	0.663721	0.594907	1.86286	0.811724
REACTOME_TRAF3_DEPENDENT_IRF_ACTIVATION_PATHWAY	0.132945	0.672525	0.606897	Inf	0.812087
KEGG_RENIN_ANGIOTENSIN_SYSTEM	0.127207	0.709295	0.583333	2.29284	0.812415
BIOCARTA_IL3_PATHWAY	0.136873	0.690143	0.607889	5.17936	0.812762
PID_EPHA_FWDPATHWAY	0.0911343	0.675207	0.590909	1.60239	0.813564
BIOCARTA_ARF_PATHWAY	0.128587	0.703051	0.611364	6.25939	0.813588
REACTOME_SYNTHESIS_OF_BILE_ACIDS_AND_BILE_SALTS_VIA_7ALPHA_HYDROXYCHOLESTEROL	0.124928	0.654246	0.622363	2.1819	0.8154
REACTOME_CASPASE_MEDIATED_CLEAVAGE_OF_CYTOSKELETAL_PROTEINS	-0.102506	-0.430957	0.768089	1.56162	0.819117
ST_ADRENERGIC	-0.0656548	-0.431405	0.740283	1.92504	0.81967
KEGG_ARRHYTHMOGENIC_RIGHT_VENTRICULAR_CARDIOMYOPATHY_ARVC	-0.0467022	-0.424566	0.777778	1.27454	0.822073
REACTOME_METAL_ION_SLC_TRANSPORTERS	-0.0705952	-0.420238	0.74735	3.03516	0.823897
PID_SYNDECAN_3_PATHWAY	-0.0795021	-0.414553	0.765996	1.99603	0.826376
REACTOME_INSULIN_RECEPTOR_SIGNALLING_CASCADE	-0.0437416	-0.409659	0.755725	1.35304	0.828417
REACTOME_ION_CHANNEL_TRANSPORT	-0.0500433	-0.399688	0.786645	1.95112	0.83368
REACTOME_RORA_ACTIVATES_CIRCADIAN_EXPRESSION	-0.0738635	-0.398125	0.779964	2.4905	0.833768
KEGG_ADIPOCYTOKINE_SIGNALING_PATHWAY	-0.044786	-0.391946	0.78115	1.54277	0.836628
REACTOME_CTLA4_INHIBITORY_SIGNALING	0.0962514	0.612226	0.628842	1.64396	0.839099
KEGG_GLYCOSAMINOGLYCAN_BIOSYNTHESIS_CHONDROITIN_SULFATE	0.0966738	0.616693	0.603175	1.83309	0.839322
REACTOME_CELL_EXTRACELLULAR_MATRIX_INTERACTIONS	-0.0844568	-0.385362	0.801066	2.20808	0.839577
KEGG_NICOTINATE_AND_NICOTINAMIDE_METABOLISM	-0.0682166	-0.373131	0.777778	1.12701	0.846317
KEGG_O_GLYCAN_BIOSYNTHESIS	-0.0629694	-0.371252	0.78456	1.74013	0.846507
REACTOME_IL_7_SIGNALING	0.123829	0.568672	0.649667	3.56778	0.846717
REACTOME_STEROID_HORMONES	0.0815823	0.573361	0.660194	2.00834	0.846742
KEGG_SMALL_CELL_LUNG_CANCER	0.0456845	0.582237	0.613181	1.63555	0.847052
MIPS_BRM_SIN3A_COMPLEX	-0.0729346	-0.368564	0.76525	2.848	0.847208
PID_TCRCALCIUMPATHWAY	0.0786651	0.539738	0.650463	2.88055	0.847493
REACTOME_CELL_CELL_COMMUNICATION	0.0384312	0.576113	0.615607	1.22251	0.848173
REACTOME_SIGNALING_BY_FGFR_MUTANTS	0.0595176	0.547523	0.689487	1.28332	0.848649
PID_EPHRINBREVPATHWAY	0.074389	0.541798	0.668981	1.65278	0.849353
KEGG_GLYCINE_SERINE_AND_THREONINE_METABOLISM	0.0680252	0.513323	0.656542	1.50051	0.849616
PID_RHODOPSIN_PATHWAY	0.0943533	0.582406	0.6621	1.77611	0.850333
KEGG_T_CELL_RECEPTOR_SIGNALING_PATHWAY	-0.0385831	-0.361776	0.810811	1.51161	0.850461
BIOCARTA_P53_PATHWAY	0.0959603	0.502975	0.695238	4.11138	0.850476
PID_E2F_PATHWAY	0.0465185	0.549442	0.68144	1.36859	0.85049
PID_HNF3APATHWAY	0.0618502	0.516745	0.704545	1.59818	0.850529
PID_IL2_STAT5PATHWAY	0.0671546	0.506533	0.690307	1.65542	0.851147
REACTOME_SIGNALING_BY_NODAL	0.10431	0.556574	0.66309	2.62953	0.851946
BIOCARTA_IL4_PATHWAY	-0.0822401	-0.357667	0.79235	3.65783	0.852026
BIOCARTA_CARM1_PATHWAY	0.0988626	0.495473	0.70282	2.70456	0.852449
KEGG_SULFUR_METABOLISM	0.120785	0.550745	0.679739	2.78629	0.852871
PID_HDAC_CLASSI_PATHWAY	0.0536454	0.582715	0.621134	1.90089	0.853584
ST_STAT3_PATHWAY	0.11714	0.516934	0.707207	2.08944	0.853633
BIOCARTA_PS1_PATHWAY	0.109052	0.520504	0.713376	3.0008	0.85448
REACTOME_BASIGIN_INTERACTIONS	0.0917458	0.585548	0.665953	1.32865	0.855069
REACTOME_CHYLOMICRON_MEDIATED_LIPID_TRANSPORT	0.0965421	0.52226	0.674365	1.73411	0.856567
BIOCARTA_CASPASE_PATHWAY	0.0798007	0.482598	0.708434	1.15446	0.85828
BIOCARTA_HIVNEF_PATHWAY	-0.0432729	-0.34368	0.799353	1.33406	0.859472
BIOCARTA_SRCRPTP_PATHWAY	-0.0802394	-0.34074	0.788104	4.00652	0.860355
REACTOME_G1_S_SPECIFIC_TRANSCRIPTION	0.0892079	0.474618	0.707763	3.08847	0.860537
KEGG_FOCAL_ADHESION	-0.027379	-0.33698	0.816187	1.097	0.861667
KEGG_ABC_TRANSPORTERS	0.0502944	0.445738	0.681818	0.884883	0.861676
BIOCARTA_IL1R_PATHWAY	0.0624302	0.468239	0.721698	2.67593	0.861994
REACTOME_PLATELET_ADHESION_TO_EXPOSED_COLLAGEN	0.101742	0.447479	0.732265	3.13077	0.863614
REACTOME_REGULATION_OF_COMPLEMENT_CASCADE	0.100266	0.449855	0.737945	2.76408	0.865198
REACTOME_TRAF6_MEDIATED_NFKB_ACTIVATION	0.0795608	0.458914	0.707143	1.55982	0.865296
PID_RXR_VDR_PATHWAY	0.0643649	0.433031	0.728132	2.28942	0.86718
BIOCARTA_NO1_PATHWAY	0.0582135	0.428516	0.731377	2.10679	0.86722
KEGG_TASTE_TRANSDUCTION	0.0470857	0.450952	0.682266	1.20032	0.867556
REACTOME_NITRIC_OXIDE_STIMULATES_GUANYLATE_CYCLASE	0.0604762	0.416983	0.733333	1.91532	0.872111
BIOCARTA_TCYTOTOXIC_PATHWAY	-0.0769971	-0.315681	0.859489	1.24016	0.87366
BIOCARTA_MONOCYTE_PATHWAY	-0.0742431	-0.307905	0.813708	1.51229	0.876528
KEGG_GLYCOSAMINOGLYCAN_BIOSYNTHESIS_HEPARAN_SULFATE	-0.0535347	-0.309247	0.837607	1.5922	0.876628
PID_ANGIOPOIETINRECEPTOR_PATHWAY	-0.0412459	-0.305667	0.827303	1.34691	0.877001
PID_ERB_GENOMIC_PATHWAY	0.0731789	0.397391	0.738255	11.9886	0.879348
BIOCARTA_AGR_PATHWAY	-0.0449781	-0.298601	0.835255	2.36175	0.880289
REACTOME_RECEPTOR_LIGAND_BINDING_INITIATES_THE_SECOND_PROTEOLYTIC_CLEAVAGE_OF_NOTCH_RECEPTOR	-0.0699818	-0.295725	0.832707	4.68524	0.881071
REACTOME_NEPHRIN_INTERACTIONS	0.0662966	0.398011	0.748826	2.20383	0.881977
PID_FGF_PATHWAY	0.0364807	0.385335	0.759398	1.31396	0.884677
BIOCARTA_NO2IL12_PATHWAY	-0.0539696	-0.286836	0.834254	1.4674	0.885407
PID_AVB3_INTEGRIN_PATHWAY	0.030678	0.37257	0.808743	1.29049	0.887075
BIOCARTA_MTOR_PATHWAY	-0.0541847	-0.282421	0.8375	1.8254	0.887105
SA_G1_AND_S_PHASES	0.0718623	0.374936	0.770925	11.8239	0.888596
KEGG_LEUKOCYTE_TRANSENDOTHELIAL_MIGRATION	0.023453	0.336779	0.775758	1.01058	0.889666
REACTOME_INTRINSIC_PATHWAY	0.0636154	0.345001	0.795673	1.53372	0.890091
SIG_PIP3_SIGNALING_IN_B_LYMPHOCYTES	0.0427564	0.349161	0.79064	1.32015	0.890432
REACTOME_NUCLEAR_RECEPTOR_TRANSCRIPTION_PATHWAY	0.0390058	0.352735	0.798429	1.61844	0.891191
KEGG_ACUTE_MYELOID_LEUKEMIA	0.0334735	0.337586	0.771277	2.18119	0.892171
KEGG_ETHER_LIPID_METABOLISM	0.0496053	0.354124	0.790361	1.10415	0.893372
KEGG_DORSO_VENTRAL_AXIS_FORMATION	-0.0462536	-0.270501	0.85473	2.60059	0.893398
MIPS_FA_COMPLEX	0.0813383	0.355498	0.777778	3.18801	0.89558
REACTOME_PIP3_ACTIVATES_AKT_SIGNALING	-0.0451974	-0.264601	0.834495	1.73292	0.895932
REACTOME_ACYL_CHAIN_REMODELLING_OF_PE	0.0546437	0.322629	0.809302	1.22553	0.8961
REACTOME_SYNTHESIS_OF_PA	-0.0438093	-0.257475	0.868941	1.84539	0.899265
WNT_SIGNALING	0.0203329	0.255729	0.801609	1.96219	0.904581
REACTOME_SEROTONIN_RECEPTORS	0.0588169	0.27817	0.826464	1.57387	0.904774
REACTOME_G_ALPHA_Q_SIGNALLING_EVENTS	0.0147533	0.27295	0.809375	1.05752	0.905165
KEGG_PROSTATE_CANCER	0.0188625	0.257335	0.815864	1.6486	0.90654
BIOCARTA_TALL1_PATHWAY	0.051349	0.261589	0.858513	1.38016	0.90674
KEGG_LEISHMANIA_INFECTION	0.0248101	0.279394	0.808511	1.27118	0.907043
REACTOME_MEIOSIS	-0.024948	-0.24258	0.87931	1.01394	0.907208
PID_NECTIN_PATHWAY	-0.0374656	-0.238116	0.847222	1.48121	0.907929
MIPS_SNF2H_COHESIN_NURD_COMPLEX	0.0540435	0.282359	0.832579	2.29842	0.908093
REACTOME_ACYL_CHAIN_REMODELLING_OF_PC	0.0411262	0.245472	0.86215	1.15344	0.908325
REACTOME_GENERATION_OF_SECOND_MESSENGER_MOLECULES	0.0463905	0.295381	0.824766	1.37136	0.908355
BIOCARTA_SPRY_PATHWAY	-0.0462099	-0.23558	0.888889	3.04862	0.90851
PID_RETINOIC_ACID_PATHWAY	0.0359921	0.263424	0.820755	1.76896	0.908568
BIOCARTA_IL2RB_PATHWAY	-0.0355216	-0.238417	0.893471	1.61743	0.908696
REACTOME_SIGNALING_BY_BMP	0.0458241	0.284597	0.817552	1.50669	0.909697
ST_B_CELL_ANTIGEN_RECEPTOR	0.0331195	0.288671	0.828916	1.7159	0.909996
REACTOME_GAB1_SIGNALOSOME	0.0284445	0.237939	0.834928	1.58511	0.910161
ST_WNT_CA2_CYCLIC_GMP_PATHWAY	0.0491105	0.297125	0.801339	2.02173	0.910296
BIOCARTA_RB_PATHWAY	-0.0510615	-0.22866	0.875217	5.32187	0.911669
PID_INTEGRIN4_PATHWAY	-0.0513497	-0.225962	0.864769	61.7947	0.912418
PID_P73PATHWAY	-0.0254063	-0.224037	0.877023	1.39761	0.912566
BIOCARTA_GSK3_PATHWAY	-0.0371291	-0.221896	0.889876	1.72686	0.912858
REACTOME_INHIBITION_OF_REPLICATION_INITIATION_OF_DAMAGED_DNA_BY_RB1_E2F1	-0.0501661	-0.21595	0.863555	1.80944	0.914284
BIOCARTA_RACCYCD_PATHWAY	-0.0373455	-0.216269	0.879713	1.81317	0.915046
REACTOME_SYNTHESIS_OF_PIPS_AT_THE_PLASMA_MEMBRANE	-0.0343716	-0.211402	0.869712	1.93429	0.916044
KEGG_ALDOSTERONE_REGULATED_SODIUM_REABSORPTION	-0.0297013	-0.206099	0.897959	1.34646	0.91638
BIOCARTA_ACH_PATHWAY	-0.0424978	-0.208512	0.886148	1.59117	0.916819
PID_IL2_PI3KPATHWAY	-0.0307505	-0.206551	0.859322	1.69661	0.917063
BIOCARTA_CLASSIC_PATHWAY	-0.0449037	-0.199601	0.887067	1.99539	0.918279
KEGG_PHENYLALANINE_METABOLISM	-0.0388165	-0.199865	0.883848	2.50623	0.919063
REACTOME_SIGNAL_REGULATORY_PROTEIN_SIRP_FAMILY_INTERACTIONS	-0.0441135	-0.194034	0.884615	2.87863	0.920617
KEGG_TYPE_II_DIABETES_MELLITUS	-0.0253548	-0.185171	0.887931	1.68307	0.924814
PID_THROMBIN_PAR4_PATHWAY	-0.0357491	-0.174899	0.901163	2.20861	0.929848
BIOCARTA_PAR1_PATHWAY	-0.0253561	-0.172573	0.896853	2.09518	0.930216
PID_SMAD2_3PATHWAY	0.0350536	0.196599	0.883929	5.2879	0.934636
REACTOME_PI3K_AKT_ACTIVATION	-0.0231276	-0.155324	0.917508	1.66246	0.939384
BIOCARTA_SHH_PATHWAY	0.0334395	0.180138	0.889831	2.87078	0.939496
BIOCARTA_HER2_PATHWAY	0.0283746	0.183219	0.870748	1.94562	0.940624
ST_G_ALPHA_I_PATHWAY	-0.0216615	-0.1492	0.910624	1.79835	0.942006
PID_CD8TCRPATHWAY	-0.0185514	-0.146557	0.9125	1.00551	0.942639
KEGG_GLYCOSAMINOGLYCAN_DEGRADATION	0.0272491	0.167839	0.907489	2.24865	0.94474
REACTOME_CYTOSOLIC_SULFONATION_OF_SMALL_MOLECULES	0.0338218	0.161772	0.900648	1.9791	0.945754
REACTOME_PTM_GAMMA_CARBOXYLATION_HYPUSINE_FORMATION_AND_ARYLSULFATASE_ACTIVATION	-0.0241077	-0.139296	0.921847	2.17328	0.945912
REACTOME_CHONDROITIN_SULFATE_DERMATAN_SULFATE_METABOLISM	0.0162709	0.150981	0.904177	1.68448	0.949909
REACTOME_NUCLEAR_EVENTS_KINASE_AND_TRANSCRIPTION_FACTOR_ACTIVATION	-0.0207118	-0.119391	0.936752	1.54222	0.956117
KEGG_APOPTOSIS	-0.0125283	-0.116401	0.935976	1.60279	0.956904
REACTOME_RIP_MEDIATED_NFKB_ACTIVATION_VIA_DAI	-0.0220932	-0.109675	0.947748	2.22479	0.959711
REACTOME_IL_2_SIGNALING	0.0146712	0.126145	0.933333	2.16662	0.963341
BIOCARTA_IL22BP_PATHWAY	-0.0195305	-0.101334	0.947464	1.57476	0.963461
BIOCARTA_INTEGRIN_PATHWAY	0.0136147	0.110747	0.928395	6.70163	0.967317
PID_NFKAPPABATYPICALPATHWAY	0.0213561	0.112014	0.947137	4.32266	0.969671
PID_AR_PATHWAY	-0.0100411	-0.086651	0.942766	1.34178	0.970746
REACTOME_BMAL1_CLOCK_NPAS2_ACTIVATES_CIRCADIAN_EXPRESSION	-0.0125725	-0.080998	0.951389	1.47585	0.973083
PID_CD40_PATHWAY	-0.0119478	-0.0783732	0.946755	1.56462	0.97359
REACTOME_NEGATIVE_REGULATION_OF_FGFR_SIGNALING	-0.00980337	-0.0668201	0.966387	1.09246	0.978878
REACTOME_PYRIMIDINE_CATABOLISM	-0.0147178	-0.0610051	0.969697	Inf	0.980298
REACTOME_G_ALPHA_S_SIGNALLING_EVENTS	0.00587108	0.0859394	0.946108	1.96425	0.980581
REACTOME_ION_TRANSPORT_BY_P_TYPE_ATPASES	-0.00930108	-0.0614478	0.966555	1.49035	0.981027
KEGG_GALACTOSE_METABOLISM	-0.00870745	-0.0519234	0.978078	1.7881	0.982248
KEGG_NATURAL_KILLER_CELL_MEDIATED_CYTOTOXICITY	-0.00518272	-0.0550318	0.972384	0.967949	0.982584
REACTOME_ABCA_TRANSPORTERS_IN_LIPID_HOMEOSTASIS	-0.0101943	-0.0492499	0.980427	1.4751	0.98268
REACTOME_MEIOTIC_RECOMBINATION	-0.0062488	-0.0523904	0.976	1.041	0.982969
REACTOME_TCR_SIGNALING	-0.00541659	-0.040509	0.971808	1.36569	0.986555
KEGG_TGF_BETA_SIGNALING_PATHWAY	0.00517193	0.062431	0.973118	0.965421	0.986678
REACTOME_GLYCOSAMINOGLYCAN_METABOLISM	0.00383785	0.0576225	0.944134	1.07975	0.986702
REACTOME_ABC_FAMILY_PROTEINS_MEDIATED_TRANSPORT	0.00899019	0.0662593	0.959716	0.886079	0.987257
REACTOME_INITIAL_TRIGGERING_OF_COMPLEMENT	0.0146235	0.0693815	0.944828	19.5254	0.988239
KEGG_TYROSINE_METABOLISM	0.00592451	0.0488291	0.975369	1.59305	0.989467
MIPS_POLYCOMB_REPRESSIVE_COMPLEX_1	0.0064055	0.029822	0.981609	1.16025	0.989514
BIOCARTA_ALK_PATHWAY	0.00419422	0.0337565	0.97907	1.28606	0.989926
PID_ERBB_NETWORK_PATHWAY	0.0074131	0.0381545	0.977477	2.59195	0.990116
KEGG_VIRAL_MYOCARDITIS	-0.00370868	-0.0312385	0.985692	1.04981	0.990661
PID_NFKAPPABCANONICALPATHWAY	0.00602282	0.039	0.969163	1.17781	0.992704
REACTOME_PI3K_EVENTS_IN_ERBB4_SIGNALING	0.00230907	0.0198225	0.985782	1.58511	0.99301
REACTOME_APOPTOTIC_CLEAVAGE_OF_CELLULAR_PROTEINS	-0.00346957	-0.0232265	0.987952	1.03228	0.994131
REACTOME_HORMONE_SENSITIVE_LIPASE_HSL_MEDIATED_TRIACYLGLYCEROL_HYDROLYSIS	-0.00492515	-0.0208123	0.985213	1.90909	0.994422
REACTOME_PHOSPHORYLATION_OF_CD3_AND_TCR_ZETA_CHAINS	-0.00348374	-0.0150755	0.981132	3.53313	0.995595
MIPS_HES1_PROMOTER_NOTCH_ENHANCER_COMPLEX	0.00229345	0.0111514	0.997807	3.89124	0.995607
REACTOME_ERK_MAPK_TARGETS	0.000928512	0.00577747	0.990566	1.73358	0.996103
BIOCARTA_DEATH_PATHWAY	-0.00252828	-0.0157746	0.993355	1.93157	0.996238
MIPS_LARC_COMPLEX	-0.00206704	-0.0118744	0.987365	2.76475	0.99636
SA_CASPASE_CASCADE	-0.000870397	-0.0042497	0.998258	1.02413	0.9996
REACTOME_NCAM1_INTERACTIONS	-7.74331e-05	-0.000535541	1	1.1274	0.999684
REACTOME_PI3K_EVENTS_IN_ERBB2_SIGNALING	-0.000289896	-0.00208232	1	1.37746	0.999802
