# Supplementary material for: Central nervous system (CNS) transcriptomic correlates of human immunodeficiency virus (HIV) brain RNA load in HIV-infected individuals
Source: Sci Rep. 2021 Jun 9;11:12176. doi: 10.1038/s41598-021-88052-7 (PMC8190104; doi:10.1038/s41598-021-88052-7)
Supplement: Supplementary file 6 — Supplementary Information 6. [file 41598_2021_88052_MOESM6_ESM.xlsx]

## Sheet: gs.res_HIV_H_HIV_L
	ES	NES	p.value	oddsR	FDR
REACTOME_TCA_CYCLE_AND_RESPIRATORY_ELECTRON_TRANSPORT	-0.610509	-6.71814	0.001	5.98483	0
KEGG_OXIDATIVE_PHOSPHORYLATION	-0.52036	-5.87904	0.001	3.33225	0
KEGG_ALZHEIMERS_DISEASE	-0.461994	-5.82494	0.001	2.65516	0
KEGG_PARKINSONS_DISEASE	-0.537399	-5.81445	0.001	3.19434	0
REACTOME_CELL_CYCLE_MITOTIC	-0.298585	-5.64694	0.001	2.44202	0
REACTOME_RESPIRATORY_ELECTRON_TRANSPORT_ATP_SYNTHESIS_BY_CHEMIOSMOTIC_COUPLING_AND_HEAT_PRODUCTION_BY_UNCOUPLING_PROTEINS_	-0.585753	-5.46744	0.001	4.61302	0
REACTOME_METABOLISM_OF_AMINO_ACIDS_AND_DERIVATIVES	-0.339024	-5.24196	0.001	2.15816	0
REACTOME_RESPIRATORY_ELECTRON_TRANSPORT	-0.619505	-5.08132	0.001	4.62017	0
REACTOME_CELL_CYCLE_CHECKPOINTS	-0.432541	-5.00998	0.001	3.27715	0
KEGG_HUNTINGTONS_DISEASE	-0.35864	-4.9965	0.001	2.31485	0
REACTOME_CELL_CYCLE	-0.236737	-4.8713	0.001	2.05729	0
REACTOME_SRP_DEPENDENT_COTRANSLATIONAL_PROTEIN_TARGETING_TO_MEMBRANE	-0.469444	-4.80126	0.001	3.829	0
REACTOME_TRANSLATION	-0.397803	-4.78832	0.001	3.33602	0
REACTOME_MITOTIC_M_M_G1_PHASES	-0.342291	-4.78579	0.001	2.66734	0
REACTOME_INNATE_IMMUNE_SYSTEM	0.329411	5.12645	0.001	1.76546	0
REACTOME_CYTOKINE_SIGNALING_IN_IMMUNE_SYSTEM	0.381526	5.91707	0.001	2.31778	0
REACTOME_IMMUNE_SYSTEM	0.218787	5.99409	0.001	1.66467	0
KEGG_CELL_CYCLE	-0.382515	-4.70725	0.001	2.50907	7.54132e-05
KEGG_VALINE_LEUCINE_AND_ISOLEUCINE_DEGRADATION	-0.664649	-4.68544	0.001	6.85837	0.0001414
REACTOME_TRANSMISSION_ACROSS_CHEMICAL_SYNAPSES	-0.321601	-4.64399	0.001	1.7458	0.000188533
REACTOME_GLUCOSE_METABOLISM	-0.554432	-4.66321	0.001	3.95464	0.000199623
REACTOME_DNA_REPLICATION	-0.32779	-4.56758	0.001	2.60782	0.0003232
KEGG_PEROXISOME	-0.488327	-4.5759	0.001	4.28667	0.00033936
REACTOME_INFLUENZA_LIFE_CYCLE	-0.38195	-4.57686	0.001	3.52016	0.000357221
REACTOME_INTERFERON_ALPHA_BETA_SIGNALING	0.614406	4.64463	0.001	4.99071	0.000438435
REACTOME_G1_S_TRANSITION	-0.419699	-4.44934	0.001	3.71248	0.000617017
KEGG_PURINE_METABOLISM	-0.331318	-4.42134	0.001	2.14847	0.000688556
REACTOME_INTERFERON_SIGNALING	0.388693	4.49451	0.001	2.68597	0.00087687
KEGG_GLYCOLYSIS_GLUCONEOGENESIS	-0.541087	-4.29163	0.001	3.90066	0.0012726
KEGG_CYTOKINE_CYTOKINE_RECEPTOR_INTERACTION	0.272983	4.33124	0.001	1.4446	0.00137794
KEGG_GLUTATHIONE_METABOLISM	-0.561943	-4.24567	0.001	4.44228	0.00140269
REACTOME_INFLUENZA_VIRAL_RNA_TRANSCRIPTION_AND_REPLICATION	-0.431595	-4.21754	0.001	3.94595	0.00156628
PID_CD8TCRPATHWAY	0.596957	4.33768	0.001	4.00586	0.0016076
REACTOME_PYRUVATE_METABOLISM_AND_CITRIC_ACID_TCA_CYCLE	-0.630872	-4.1591	0.001	11.8222	0.00175964
KEGG_ARGININE_AND_PROLINE_METABOLISM	-0.530817	-4.12492	0.001	2.59345	0.0018988
MIPS_60S_RIBOSOMAL_SUBUNIT_CYTOPLASMIC	-0.606976	-4.03119	0.001	6.14197	0.00273048
KEGG_TOLL_LIKE_RECEPTOR_SIGNALING_PATHWAY	0.401852	4.15151	0.001	1.76546	0.00295944
REACTOME_IMMUNOREGULATORY_INTERACTIONS_BETWEEN_A_LYMPHOID_AND_A_NON_LYMPHOID_CELL	0.535721	4.11745	0.001	3.16013	0.00298136
KEGG_NATURAL_KILLER_CELL_MEDIATED_CYTOTOXICITY	0.346882	4.11817	0.001	1.79852	0.00331262
REACTOME_S_PHASE	-0.373651	-3.94713	0.001	3.09346	0.0034643
REACTOME_3_UTR_MEDIATED_TRANSLATIONAL_REGULATION	-0.375007	-3.97196	0.001	3.99495	0.00346901
REACTOME_MITOTIC_G1_G1_S_PHASES	-0.32839	-3.95146	0.001	2.72537	0.00353956
KEGG_RIBOSOME	-0.448891	-3.91889	0.001	4.37781	0.0038735
REACTOME_MRNA_SPLICING	-0.396152	-3.89896	0.001	2.57599	0.00409228
KEGG_PROPANOATE_METABOLISM	-0.641903	-3.8819	0.001	6.81969	0.00413696
KEGG_RIG_I_LIKE_RECEPTOR_SIGNALING_PATHWAY	0.457101	3.99321	0.001	2.78757	0.00454378
REACTOME_PEPTIDE_CHAIN_ELONGATION	-0.442444	-3.85958	0.001	4.15892	0.00455622
REACTOME_NEUROTRANSMITTER_RECEPTOR_BINDING_AND_DOWNSTREAM_TRANSMISSION_IN_THE_POSTSYNAPTIC_CELL	-0.302963	-3.84496	0.001	1.54613	0.00495282
KEGG_FATTY_ACID_METABOLISM	-0.571719	-3.83351	0.001	4.61649	0.00520947
KEGG_OOCYTE_MEIOSIS	-0.355601	-3.8031	0.00614754	2.31723	0.00588803
KEGG_CITRATE_CYCLE_TCA_CYCLE	-0.638093	-3.78941	0.001	9.51212	0.00599535
MIPS_NOP56P_ASSOCIATED_PRE_RRNA_COMPLEX	-0.376697	-3.77147	0.00209205	3.18799	0.00630239
REACTOME_GLYCOLYSIS	-0.68643	-3.7719	0.001	7.61976	0.00640093
KEGG_JAK_STAT_SIGNALING_PATHWAY	0.323945	3.88704	0.001	1.64837	0.00657653
REACTOME_METABOLISM_OF_PROTEINS	-0.165151	-3.72894	0.00447427	1.78666	0.00731333
PID_TCR_PATHWAY	0.462925	3.84427	0.00191205	2.47275	0.00775693
MIPS_RIBOSOME_CYTOPLASMIC	-0.454542	-3.70964	0.001	4.69739	0.00791839
REACTOME_SIGNALING_BY_ILS	0.35168	3.7554	0.00190114	2.10547	0.010084
REACTOME_G2_M_CHECKPOINTS	-0.542168	-3.62921	0.001	3.28752	0.0105327
REACTOME_REGULATION_OF_MITOTIC_CELL_CYCLE	-0.388067	-3.61384	0.001	4.07219	0.0108939
KEGG_BUTANOATE_METABOLISM	-0.588048	-3.59418	0.001	4.18033	0.0115286
REACTOME_PROCESSING_OF_CAPPED_INTRON_CONTAINING_PRE_MRNA	-0.324198	-3.57077	0.001	2.28478	0.0120969
REACTOME_ACTIVATION_OF_ATR_IN_RESPONSE_TO_REPLICATION_STRESS	-0.565683	-3.56188	0.001	3.57549	0.0122169
KEGG_CARDIAC_MUSCLE_CONTRACTION	-0.364383	-3.57397	0.00194932	1.90273	0.0122311
REACTOME_CHOLESTEROL_BIOSYNTHESIS	-0.684695	-3.53861	0.001	7.43918	0.0130864
PID_TNFPATHWAY	0.522071	3.64649	0.001	3.51388	0.0156667
REACTOME_GLUCONEOGENESIS	-0.561474	-3.47666	0.00409836	5.88279	0.0159891
KEGG_TERPENOID_BACKBONE_BIOSYNTHESIS	-0.73029	-3.45717	0.001	9.98064	0.0163304
PID_PRLSIGNALINGEVENTSPATHWAY	-0.653384	-3.45834	0.001	7.69691	0.01657
KEGG_TRYPTOPHAN_METABOLISM	-0.491814	-3.44438	0.00425532	1.98258	0.016766
KEGG_TGF_BETA_SIGNALING_PATHWAY	-0.356613	-3.45954	0.001	2.07514	0.0167972
REACTOME_COSTIMULATION_BY_THE_CD28_FAMILY	0.440983	3.5739	0.00189394	2.90176	0.0207709
KEGG_PYRIMIDINE_METABOLISM	-0.328221	-3.35837	0.0039604	2.29553	0.0217995
REACTOME_MITOTIC_PROMETAPHASE	-0.348451	-3.36795	0.00422833	2.82903	0.0218302
KEGG_PYRUVATE_METABOLISM	-0.485757	-3.34853	0.001	3.65324	0.0218822
REACTOME_L1CAM_INTERACTIONS	-0.326476	-3.35105	0.00428266	2.48347	0.0220584
REACTOME_APC_CDC20_MEDIATED_DEGRADATION_OF_NEK2A	-0.679483	-3.35875	0.001	11.1644	0.0221559
PID_IL12_2PATHWAY	0.447785	3.54239	0.001	2.99409	0.0221797
PID_IL4_2PATHWAY	0.432944	3.49593	0.00542495	2.17455	0.0249421
PID_ATR_PATHWAY	-0.457103	-3.30714	0.001	2.41596	0.025306
KEGG_PROTEIN_EXPORT	-0.629459	-3.30049	0.001	7.00874	0.0254969
MIPS_EMERIN_COMPLEX_52	-0.614876	-3.29593	0.001	7.41255	0.0256994
REACTOME_ACTIVATION_OF_THE_PRE_REPLICATIVE_COMPLEX	-0.549357	-3.2816	0.001	4.02242	0.0266267
REACTOME_INTERFERON_GAMMA_SIGNALING	0.482968	3.44835	0.001	3.18525	0.0290752
REACTOME_INHIBITION_OF_THE_PROTEOLYTIC_ACTIVITY_OF_APC_C_REQUIRED_FOR_THE_ONSET_OF_ANAPHASE_BY_MITOTIC_SPINDLE_CHECKPOINT_COMPONENTS	-0.696291	-3.24547	0.001	13.0251	0.0296854
REACTOME_ACTIVATED_NOTCH1_TRANSMITS_SIGNAL_TO_THE_NUCLEUS	-0.595842	-3.2402	0.002079	6.04019	0.0297995
REACTOME_AMYLOIDS	0.441183	3.42553	0.001	1.61925	0.029989
KEGG_ALANINE_ASPARTATE_AND_GLUTAMATE_METABOLISM	-0.530471	-3.21154	0.00408998	3.29124	0.0328048
REACTOME_APC_C_CDC20_MEDIATED_DEGRADATION_OF_MITOTIC_PROTEINS	-0.358835	-3.18517	0.00638298	4.10921	0.0354442
KEGG_ADHERENS_JUNCTION	-0.35743	-3.16786	0.00642398	2.01006	0.0371356
REACTOME_MRNA_PROCESSING	-0.260171	-3.1466	0.00404858	1.96454	0.0395442
MIPS_TRBP_CONTAINING_COMPLEX_1	-0.614295	-3.13909	0.00201613	6.32496	0.0401104
ST_T_CELL_SIGNAL_TRANSDUCTION	0.463041	3.33308	0.001	2.48951	0.0404613
REACTOME_SYNTHESIS_OF_DNA	-0.320125	-3.10417	0.017316	2.88417	0.0428367
REACTOME_GABA_RECEPTOR_ACTIVATION	-0.407784	-3.10676	0.00833333	1.91846	0.0429403
REACTOME_OPIOID_SIGNALLING	-0.336528	-3.11001	0.0146444	2.54959	0.0431537
REACTOME_M_G1_TRANSITION	-0.326839	-3.09776	0.00875274	2.76863	0.0431618
MIPS_55S_RIBOSOME_MITOCHONDRIAL	-0.313197	-3.11314	0.0143149	2.44269	0.0432955
REACTOME_RIG_I_MDA5_MEDIATED_INDUCTION_OF_IFN_ALPHA_BETA_PATHWAYS	0.369204	3.29523	0.00562852	2.41136	0.0449595
BIOCARTA_MAPK_PATHWAY	0.333085	3.28507	0.0110906	2.27289	0.0451779
REACTOME_NOTCH1_INTRACELLULAR_DOMAIN_REGULATES_TRANSCRIPTION	0.475115	3.26971	0.00202429	4.74464	0.0462914
REACTOME_CHEMOKINE_RECEPTORS_BIND_CHEMOKINES	0.448434	3.25201	0.00193798	2.76921	0.0476316
BIOCARTA_EDG1_PATHWAY	-0.541062	-3.06272	0.00203666	3.95836	0.0485545
KEGG_METABOLISM_OF_XENOBIOTICS_BY_CYTOCHROME_P450	-0.382754	-3.05454	0.00811359	1.75534	0.0494005
REACTOME_APC_C_CDC20_MEDIATED_DEGRADATION_OF_CYCLIN_B	-0.609837	-3.04049	0.002	9.76886	0.0513281
KEGG_TYPE_II_DIABETES_MELLITUS	0.42226	3.22475	0.00572519	2.85188	0.0518028
REACTOME_METABOLISM_OF_CARBOHYDRATES	-0.186118	-3.02973	0.0153509	2.11267	0.0526217
KEGG_PROXIMAL_TUBULE_BICARBONATE_RECLAMATION	-0.573789	-3.01489	0.001	3.5857	0.0540931
REACTOME_PYRUVATE_METABOLISM	-0.636256	-3.0155	0.001	11.0978	0.0546148
REACTOME_METABOLISM_OF_NUCLEOTIDES	-0.346031	-2.9947	0.0127119	2.79225	0.0567729
MIPS_39S_RIBOSOMAL_SUBUNIT_MITOCHONDRIAL	-0.398872	-2.98141	0.0172786	3.25163	0.0569412
REACTOME_BRANCHED_CHAIN_AMINO_ACID_CATABOLISM	-0.642099	-2.98716	0.001	7.44623	0.057158
KEGG_DRUG_METABOLISM_CYTOCHROME_P450	-0.382266	-2.99513	0.00867679	1.88768	0.0573141
REACTOME_METABOLISM_OF_RNA	-0.185201	-2.98886	0.0371179	2.3826	0.0574281
REACTOME_ADP_SIGNALLING_THROUGH_P2RY12	-0.547555	-2.98171	0.00814664	3.81513	0.0575497
KEGG_PRIMARY_IMMUNODEFICIENCY	0.517427	3.16881	0.001	2.74055	0.0579641
REACTOME_CD28_DEPENDENT_PI3K_AKT_SIGNALING	0.629895	3.16994	0.0018797	3.28108	0.0597211
REACTOME_REGULATION_OF_WATER_BALANCE_BY_RENAL_AQUAPORINS	-0.38418	-2.96456	0.0123457	2.33837	0.0597901
BIOCARTA_IL22BP_PATHWAY	0.686219	3.14428	0.001	7.45134	0.0598817
BIOCARTA_IL7_PATHWAY	0.688096	3.15032	0.001	8.40296	0.0603287
REACTOME_DARPP_32_EVENTS	-0.592033	-2.95531	0.00811359	5.58482	0.0608361
MIPS_C_COMPLEX_SPLICEOSOME	-0.320457	-2.95077	0.0180723	2.27222	0.0610233
REACTOME_TRAF6_MEDIATED_IRF7_ACTIVATION	0.5521	3.16999	0.00190114	4.048	0.0619005
REACTOME_SIGNALING_BY_NOTCH4	-0.725003	-2.92473	0.001	11.6356	0.0652244
REACTOME_SYNTHESIS_SECRETION_AND_INACTIVATION_OF_GIP	-0.686683	-2.92518	0.00199601	9.94405	0.065792
BIOCARTA_MCM_PATHWAY	-0.607148	-2.91666	0.00204499	3.63669	0.0666455
REACTOME_E2F_MEDIATED_REGULATION_OF_DNA_REPLICATION	-0.464487	-2.91349	0.026749	3.55966	0.0666465
REACTOME_SMOOTH_MUSCLE_CONTRACTION	-0.542507	-2.90556	0.0101626	4.59241	0.0675454
MIPS_PA700_COMPLEX	-0.595596	-2.8923	0.00630252	4.37859	0.0695918
BIOCARTA_UCALPAIN_PATHWAY	-0.620539	-2.87909	0.00814664	6.56135	0.0717683
REACTOME_NUCLEOTIDE_BINDING_DOMAIN_LEUCINE_RICH_REPEAT_CONTAINING_RECEPTOR_NLR_SIGNALING_PATHWAYS	0.44405	3.04323	0.00582524	2.92504	0.0724247
KEGG_FC_EPSILON_RI_SIGNALING_PATHWAY	0.327819	3.05696	0.0145191	1.88716	0.0726048
REACTOME_METABOLISM_OF_MRNA	-0.198767	-2.86701	0.0309735	2.43591	0.0737202
REACTOME_SIGNALING_BY_SCF_KIT	0.325657	3.05983	0.0117188	1.69072	0.0740697
REACTOME_CITRIC_ACID_CYCLE_TCA_CYCLE	-0.596363	-2.86224	0.00206186	15.2873	0.0740767
KEGG_T_CELL_RECEPTOR_SIGNALING_PATHWAY	0.273474	3.04418	0.00978474	1.98317	0.0743147
ST_TUMOR_NECROSIS_FACTOR_PATHWAY	0.52222	3.07479	0.00193424	3.26517	0.0750546
REACTOME_CD28_CO_STIMULATION	0.495546	3.06008	0.00587084	2.33581	0.0762346
REACTOME_MUSCLE_CONTRACTION	-0.390229	-2.84297	0.0148305	1.94829	0.0778864
PID_CD8TCRDOWNSTREAMPATHWAY	0.357801	3.01313	0.00766284	2.63746	0.0781799
PID_IL27PATHWAY	0.55076	2.9983	0.00195695	2.7327	0.0803798
REACTOME_SIGNALLING_TO_ERKS	0.464034	2.98123	0.00408998	3.19542	0.0836096
REACTOME_APC_C_CDH1_MEDIATED_DEGRADATION_OF_CDC20_AND_OTHER_APC_C_CDH1_TARGETED_PROTEINS_IN_LATE_MITOSIS_EARLY_G1	-0.317139	-2.80691	0.0283401	3.49632	0.0867107
REACTOME_ACTIVATION_OF_NMDA_RECEPTOR_UPON_GLUTAMATE_BINDING_AND_POSTSYNAPTIC_EVENTS	-0.449095	-2.80801	0.00994036	3.51965	0.087278
KEGG_DNA_REPLICATION	-0.443775	-2.80196	0.0123967	4.02242	0.0873716
REACTOME_UNWINDING_OF_DNA	-0.706937	-2.79686	0.00209644	5.29724	0.0879667
PID_SYNDECAN_3_PATHWAY	-0.593557	-2.78564	0.0060241	6.46424	0.0895323
REACTOME_PHOSPHORYLATION_OF_THE_APC_C	-0.621268	-2.78719	0.00206186	8.37331	0.0900836
REACTOME_SULFUR_AMINO_ACID_METABOLISM	-0.509919	-2.7741	0.00205761	8.96313	0.0913186
REACTOME_NUCLEOTIDE_EXCISION_REPAIR	-0.370231	-2.77525	0.0140562	2.83442	0.0917724
KEGG_PENTOSE_PHOSPHATE_PATHWAY	-0.51456	-2.76416	0.0138614	4.66471	0.0925159
KEGG_PPAR_SIGNALING_PATHWAY	-0.326853	-2.76469	0.0137525	2.16692	0.0932271
KEGG_NUCLEOTIDE_EXCISION_REPAIR	-0.373476	-2.75409	0.0288066	2.60925	0.0948805
REACTOME_SIGNALLING_TO_RAS	0.520395	2.93743	0.00199601	3.07559	0.095921
REACTOME_CONVERSION_FROM_APC_C_CDC20_TO_APC_C_CDH1_IN_LATE_ANAPHASE	-0.607241	-2.73547	0.00197239	7.67553	0.0998829
BIOCARTA_CDC42RAC_PATHWAY	-0.608128	-2.73092	0.0101215	4.32609	0.100431
REACTOME_CLASS_A1_RHODOPSIN_LIKE_RECEPTORS	0.175644	2.90996	0.0208729	1.16927	0.103304
REACTOME_NONSENSE_MEDIATED_DECAY_ENHANCED_BY_THE_EXON_JUNCTION_COMPLEX	-0.294291	-2.71312	0.0285714	3.20892	0.10526
REACTOME_TRAF3_DEPENDENT_IRF_ACTIVATION_PATHWAY	0.712192	2.89509	0.001	9.54172	0.106101
KEGG_CYSTEINE_AND_METHIONINE_METABOLISM	-0.450111	-2.70709	0.0194932	5.94223	0.106371
KEGG_MISMATCH_REPAIR	-0.521983	-2.70081	0.0100604	4.26236	0.107617
REACTOME_GROWTH_HORMONE_RECEPTOR_SIGNALING	0.534223	2.88201	0.0019802	2.30382	0.108752
REACTOME_AQUAPORIN_MEDIATED_TRANSPORT	-0.339463	-2.68941	0.0167715	2.10395	0.110496
REACTOME_GLYCOGEN_BREAKDOWN_GLYCOGENOLYSIS	-0.626011	-2.68077	0.0043573	7.29378	0.1123
REACTOME_MITOCHONDRIAL_FATTY_ACID_BETA_OXIDATION	-0.634381	-2.67546	0.00796813	7.21917	0.113382
KEGG_INTESTINAL_IMMUNE_NETWORK_FOR_IGA_PRODUCTION	0.423561	2.84529	0.0112994	2.51607	0.115859
PID_KITPATHWAY	0.38229	2.85116	0.0235756	2.15937	0.116204
KEGG_CHEMOKINE_SIGNALING_PATHWAY	0.204725	2.85681	0.0188679	1.74239	0.11637
REACTOME_METAL_ION_SLC_TRANSPORTERS	-0.501081	-2.66183	0.0247423	3.76545	0.117617
REACTOME_SEMA4D_IN_SEMAPHORIN_SIGNALING	-0.42214	-2.65504	0.0188679	2.34335	0.118046
REACTOME_SYNTHESIS_SECRETION_AND_INACTIVATION_OF_GLP1	-0.572063	-2.65119	0.0139721	6.62937	0.118351
REACTOME_TRANSMEMBRANE_TRANSPORT_OF_SMALL_MOLECULES	-0.120678	-2.65598	0.0420354	1.46124	0.118748
REACTOME_INCRETIN_SYNTHESIS_SECRETION_AND_INACTIVATION	-0.532	-2.63143	0.0121457	5.30349	0.119467
REACTOME_SIGNALING_BY_NOTCH2	-0.655861	-2.64385	0.00972763	6.81724	0.120078
REACTOME_PREFOLDIN_MEDIATED_TRANSFER_OF_SUBSTRATE_TO_CCT_TRIC	-0.492383	-2.63222	0.0202429	3.20587	0.120168
REACTOME_MITOTIC_G2_G2_M_PHASES	-0.269563	-2.63463	0.0373444	2.70645	0.120188
REACTOME_INHIBITION_OF_INSULIN_SECRETION_BY_ADRENALINE_NORADRENALINE	-0.440003	-2.636	0.0183673	2.7831	0.12057
REACTOME_POST_NMDA_RECEPTOR_ACTIVATION_EVENTS	-0.431922	-2.62513	0.0181818	3.65502	0.12061
REACTOME_ANTIGEN_PROCESSING_UBIQUITINATION_PROTEASOME_DEGRADATION	-0.173829	-2.63742	0.0309735	1.96566	0.121127
BIOCARTA_VDR_PATHWAY	0.766928	2.8254	0.001	10.9524	0.121666
REACTOME_ORC1_REMOVAL_FROM_CHROMATIN	-0.297286	-2.61676	0.0381356	2.68211	0.122136
BIOCARTA_CACAM_PATHWAY	-0.637809	-2.61818	0.0117188	7.79988	0.122501
REACTOME_SIGNALING_BY_NOTCH3	-0.657716	-2.60752	0.00998004	6.87337	0.123567
REACTOME_IRON_UPTAKE_AND_TRANSPORT	-0.407673	-2.60832	0.0230769	2.61831	0.124197
MIPS_PBAF_COMPLEX	-0.663807	-2.59817	0.00609756	10.8302	0.125943
REACTOME_AMINO_ACID_TRANSPORT_ACROSS_THE_PLASMA_MEMBRANE	0.459395	2.80289	0.0180505	2.33459	0.128739
REACTOME_FATTY_ACYL_COA_BIOSYNTHESIS	-0.559094	-2.58232	0.00819672	3.52598	0.129657
REACTOME_NUCLEAR_SIGNALING_BY_ERBB4	-0.401301	-2.58367	0.0262626	2.64143	0.130194
REACTOME_PROSTACYCLIN_SIGNALLING_THROUGH_PROSTACYCLIN_RECEPTOR	-0.502119	-2.57324	0.0224949	2.71352	0.131865
REACTOME_ION_CHANNEL_TRANSPORT	-0.322473	-2.56974	0.0368098	1.31754	0.13223
REACTOME_REGULATION_OF_IFNA_SIGNALING	0.527358	2.78778	0.0136452	7.2318	0.132881
REACTOME_AMINO_ACID_SYNTHESIS_AND_INTERCONVERSION_TRANSAMINATION	-0.55943	-2.56242	0.0211132	5.47635	0.134254
KEGG_ASCORBATE_AND_ALDARATE_METABOLISM	-0.574105	-2.55461	0.0248447	21.0225	0.136226
PID_MYC_ACTIVPATHWAY	-0.288615	-2.54846	0.0375783	2.87632	0.137692
REACTOME_P38MAPK_EVENTS	0.676962	2.77124	0.00584795	8.32131	0.137944
BIOCARTA_TCYTOTOXIC_PATHWAY	0.711338	2.75685	0.00191939	4.11082	0.139323
KEGG_VEGF_SIGNALING_PATHWAY	0.326543	2.76069	0.0342857	1.71415	0.14008
PID_IL23PATHWAY	0.41573	2.74442	0.0172745	1.85882	0.140108
KEGG_GRAFT_VERSUS_HOST_DISEASE	0.439809	2.74748	0.0106952	2.29536	0.141306
BIOCARTA_CK1_PATHWAY	-0.573276	-2.52745	0.014433	9.27671	0.143523
REACTOME_G_BETA_GAMMA_SIGNALLING_THROUGH_PI3KGAMMA	-0.420176	-2.5241	0.0386179	3.89085	0.143962
BIOCARTA_NDKDYNAMIN_PATHWAY	-0.572414	-2.52811	0.00811359	2.89009	0.144271
KEGG_BASAL_TRANSCRIPTION_FACTORS	-0.42111	-2.51792	0.020202	3.4723	0.145611
REACTOME_SYNTHESIS_AND_INTERCONVERSION_OF_NUCLEOTIDE_DI_AND_TRIPHOSPHATES	-0.550332	-2.49826	0.0145228	3.30296	0.150018
REACTOME_ZINC_TRANSPORTERS	-0.54664	-2.48766	0.0236559	3.95372	0.150515
BIOCARTA_P27_PATHWAY	-0.596174	-2.48888	0.0160321	9.26307	0.150902
PID_A6B1_A6B4_INTEGRIN_PATHWAY	-0.321915	-2.48415	0.0535332	2.60536	0.150925
REACTOME_CREB_PHOSPHORYLATION_THROUGH_THE_ACTIVATION_OF_CAMKII	-0.614363	-2.49838	0.00833333	14.5186	0.150974
BIOCARTA_MCALPAIN_PATHWAY	-0.454446	-2.49112	0.0232068	4.67982	0.151022
BIOCARTA_NKT_PATHWAY	0.48121	2.71438	0.0115385	3.15521	0.151276
REACTOME_TRANSCRIPTION_COUPLED_NER_TC_NER	-0.360293	-2.49969	0.0373444	2.53536	0.15155
REACTOME_GABA_A_RECEPTOR_ACTIVATION	-0.635185	-2.48052	0.0143443	11.6179	0.151552
REACTOME_ACTIVATION_OF_KAINATE_RECEPTORS_UPON_GLUTAMATE_BINDING	-0.434193	-2.49199	0.0230126	4.06001	0.151581
REACTOME_TCR_SIGNALING	0.36401	2.68676	0.0258303	2.59333	0.151713
KEGG_GLYCOSPHINGOLIPID_BIOSYNTHESIS_LACTO_AND_NEOLACTO_SERIES	0.486898	2.68128	0.0172414	4.27404	0.151939
REACTOME_SYNTHESIS_OF_VERY_LONG_CHAIN_FATTY_ACYL_COAS	-0.590055	-2.50088	0.0162602	5.21518	0.151991
REACTOME_NEGATIVE_REGULATORS_OF_RIG_I_MDA5_SIGNALING	0.472407	2.68782	0.012939	4.61802	0.153818
KEGG_GLYCOSAMINOGLYCAN_BIOSYNTHESIS_CHONDROITIN_SULFATE	0.534152	2.66936	0.00607287	3.97734	0.155582
REACTOME_RNA_POL_I_PROMOTER_OPENING	0.414866	2.6998	0.0153257	1.50052	0.156083
REACTOME_GENERATION_OF_SECOND_MESSENGER_MOLECULES	0.512845	2.66346	0.0169811	5.34483	0.156302
BIOCARTA_DEATH_PATHWAY	0.437547	2.68786	0.0245747	2.73012	0.15641
REACTOME_O_LINKED_GLYCOSYLATION_OF_MUCINS	0.358446	2.6919	0.0185529	2.30864	0.156899
KEGG_AUTOIMMUNE_THYROID_DISEASE	0.3542	2.65728	0.0336283	2.14802	0.157311
REACTOME_CYCLIN_E_ASSOCIATED_EVENTS_DURING_G1_S_TRANSITION_	-0.308107	-2.45824	0.0364026	3.39349	0.160324
BIOCARTA_VITCB_PATHWAY	-0.632529	-2.45495	0.0123457	5.10422	0.160878
PID_EPOPATHWAY	0.448537	2.64002	0.0156556	3.13151	0.164347
PID_P38ALPHABETAPATHWAY	0.447468	2.63535	0.027027	2.26011	0.164498
REACTOME_DNA_STRAND_ELONGATION	-0.423093	-2.42653	0.0465116	3.55196	0.172631
BIOCARTA_STEM_PATHWAY	0.637393	2.60026	0.00785855	5.03159	0.177878
KEGG_ALLOGRAFT_REJECTION	0.417752	2.60306	0.0255941	2.51397	0.178817
REACTOME_IL_2_SIGNALING	0.359677	2.59078	0.0332681	1.98749	0.180861
MIPS_CSA_COMPLEX	-0.592969	-2.40695	0.0183673	3.83736	0.181516
PID_IFNGPATHWAY	0.389641	2.57579	0.0226843	2.20948	0.186983
REACTOME_GLOBAL_GENOMIC_NER_GG_NER	-0.388341	-2.3925	0.0400844	2.88359	0.187363
KEGG_VASOPRESSIN_REGULATED_WATER_REABSORPTION	-0.317539	-2.38407	0.052521	3.20916	0.188092
KEGG_MTOR_SIGNALING_PATHWAY	0.33538	2.56391	0.0350195	2.08854	0.188647
REACTOME_GABA_B_RECEPTOR_ACTIVATION	-0.3625	-2.38486	0.042735	2.01439	0.188835
REACTOME_GLUCAGON_SIGNALING_IN_METABOLIC_REGULATION	-0.374047	-2.3849	0.0483871	2.18248	0.189972
REACTOME_PHOSPHORYLATION_OF_CD3_AND_TCR_ZETA_CHAINS	0.657603	2.54803	0.0116959	9.9163	0.190569
KEGG_GLYCEROPHOSPHOLIPID_METABOLISM	0.285737	2.56419	0.0442804	2.28083	0.191133
REACTOME_NOD1_2_SIGNALING_PATHWAY	0.45019	2.54897	0.0132075	3.35519	0.192619
KEGG_BIOSYNTHESIS_OF_UNSATURATED_FATTY_ACIDS	-0.459787	-2.3682	0.0571992	3.69043	0.194139
BIOCARTA_CTLA4_PATHWAY	0.517155	2.55002	0.0253411	3.28866	0.194487
ST_INTERLEUKIN_4_PATHWAY	0.448835	2.53382	0.0276134	3.03901	0.196499
BIOCARTA_THELPER_PATHWAY	0.629038	2.52467	0.0185529	2.9363	0.196874
REACTOME_SYNTHESIS_OF_PIPS_AT_THE_PLASMA_MEMBRANE	0.444396	2.52838	0.0247619	2.97142	0.19706
KEGG_ANTIGEN_PROCESSING_AND_PRESENTATION	0.289764	2.51664	0.0369686	1.55532	0.199214
MIPS_F1F0_ATP_SYNTHASE_MITOCHONDRIAL	-0.541509	-2.35295	0.0234834	7.27079	0.200417
REACTOME_MRNA_SPLICING_MINOR_PATHWAY	-0.352225	-2.33957	0.0541082	3.47992	0.202754
REACTOME_RECEPTOR_LIGAND_BINDING_INITIATES_THE_SECOND_PROTEOLYTIC_CLEAVAGE_OF_NOTCH_RECEPTOR	-0.594722	-2.34134	0.0308642	5.96509	0.203073
REACTOME_INWARDLY_RECTIFYING_K_CHANNELS	-0.381644	-2.33258	0.0584416	2.01001	0.203137
REACTOME_NEURONAL_SYSTEM	-0.131048	-2.33411	0.0503145	1.42686	0.203434
REACTOME_CYCLIN_A_B1_ASSOCIATED_EVENTS_DURING_G2_M_TRANSITION	-0.540429	-2.3421	0.033195	4.38883	0.203902
REACTOME_SIGNALING_BY_BMP	-0.424804	-2.33523	0.0682261	2.6533	0.203988
REACTOME_FORMATION_OF_ATP_BY_CHEMIOSMOTIC_COUPLING	-0.565294	-2.34418	0.0200401	9.08849	0.204098
REACTOME_SEMA4D_INDUCED_CELL_MIGRATION_AND_GROWTH_CONE_COLLAPSE	-0.40997	-2.31498	0.0474227	2.60372	0.207502
PID_NOTCH_PATHWAY	-0.289128	-2.3211	0.0501089	3.03382	0.207787
REACTOME_ASSEMBLY_OF_THE_PRE_REPLICATIVE_COMPLEX	-0.272651	-2.31638	0.0675381	2.34914	0.207944
PID_PLK1_PATHWAY	-0.319704	-2.31726	0.0571429	2.3819	0.208677
MIPS_BRM_SIN3A_HDAC_COMPLEX	-0.573904	-2.30808	0.0327869	5.71649	0.210007
REACTOME_YAP1_AND_WWTR1_TAZ_STIMULATED_GENE_EXPRESSION	0.455679	2.48893	0.032381	4.32905	0.211026
BIOCARTA_TNFR2_PATHWAY	0.52866	2.48997	0.0228137	4.36151	0.213047
REACTOME_PURINE_RIBONUCLEOSIDE_MONOPHOSPHATE_BIOSYNTHESIS	-0.592044	-2.30006	0.046	8.55136	0.213315
BIOCARTA_ETC_PATHWAY	-0.570503	-2.29543	0.033195	5.70727	0.213345
REACTOME_APOPTOTIC_EXECUTION_PHASE	-0.29287	-2.29727	0.0775862	1.58877	0.213567
REACTOME_REGULATION_OF_SIGNALING_BY_CBL	0.512902	2.47098	0.0214425	3.16643	0.216921
BIOCARTA_IL10_PATHWAY	0.550507	2.47267	0.0119048	3.50158	0.218457
KEGG_B_CELL_RECEPTOR_SIGNALING_PATHWAY	0.28147	2.46207	0.0359848	1.68724	0.219878
REACTOME_N_GLYCAN_ANTENNAE_ELONGATION	0.610968	2.4443	0.0189394	8.03441	0.226545
REACTOME_SIGNAL_ATTENUATION	0.60191	2.44508	0.0225873	4.37789	0.228629
REACTOME_AXON_GUIDANCE	-0.136579	-2.26381	0.0822222	1.86903	0.228644
KEGG_SPLICEOSOME	-0.194598	-2.25876	0.0663984	1.98638	0.228922
BIOCARTA_NOS1_PATHWAY	-0.442593	-2.2562	0.0552268	6.00385	0.229041
PID_TCPTP_PATHWAY	0.347294	2.42434	0.0392157	3.24402	0.229567
BIOCARTA_ERK5_PATHWAY	0.531582	2.42788	0.0193424	3.50967	0.229857
PID_NCADHERINPATHWAY	-0.335232	-2.25886	0.0632653	5.44226	0.230086
BIOCARTA_PITX2_PATHWAY	0.570013	2.43081	0.0155039	3.60086	0.230479
REACTOME_FATTY_ACID_TRIACYLGLYCEROL_AND_KETONE_BODY_METABOLISM	-0.172176	-2.24929	0.0636943	1.67263	0.231432
PID_CD40_PATHWAY	0.413957	2.43311	0.0445269	2.46047	0.231623
REACTOME_PD1_SIGNALING	0.580877	2.39692	0.0252918	8.23343	0.23861
REACTOME_INSULIN_RECEPTOR_SIGNALLING_CASCADE	0.246319	2.39856	0.0645793	1.78241	0.240095
ST_B_CELL_ANTIGEN_RECEPTOR	0.350641	2.40099	0.056338	1.67563	0.240885
PID_TRAIL_PATHWAY	0.428598	2.40279	0.0344828	2.64357	0.242026
BIOCARTA_NFKB_PATHWAY	0.440624	2.38015	0.0391389	2.71609	0.245298
MIPS_PC2_COMPLEX	0.624811	2.38342	0.0152091	9.11855	0.24546
REACTOME_UNBLOCKING_OF_NMDA_RECEPTOR_GLUTAMATE_BINDING_AND_ACTIVATION	-0.512113	-2.21889	0.0500963	14.754	0.247158
BIOCARTA_RELA_PATHWAY	0.545343	2.37298	0.0332681	3.53092	0.247662
REACTOME_INHIBITION_OF_VOLTAGE_GATED_CA2_CHANNELS_VIA_GBETA_GAMMA_SUBUNITS	-0.392102	-2.2143	0.0695652	1.91517	0.248584
MIPS_DDB2_COMPLEX	-0.550623	-2.21114	0.036961	2.79808	0.249154
REACTOME_AUTODEGRADATION_OF_CDH1_BY_CDH1_APC_C	-0.268803	-2.20363	0.0860656	3.10967	0.252281
REACTOME_IL_7_SIGNALING	0.610035	2.35308	0.024952	7.87778	0.256634
PID_IL8CXCR1_PATHWAY	0.442467	2.35474	0.0461538	6.00185	0.258128
REACTOME_REGULATION_OF_INSULIN_SECRETION	-0.208409	-2.19113	0.0770833	2.01862	0.258599
MIPS_CF_IIAM_COMPLEX	-0.496367	-2.18205	0.0605428	4.19721	0.260043
BIOCARTA_GH_PATHWAY	0.377829	2.31864	0.060241	2.09211	0.260195
REACTOME_SEMA3A_PLEXIN_REPULSION_SIGNALING_BY_INHIBITING_INTEGRIN_ADHESION	0.572616	2.3427	0.029703	3.2	0.260969
KEGG_ONE_CARBON_POOL_BY_FOLATE	-0.492025	-2.18246	0.0480962	7.45217	0.261162
KEGG_MAPK_SIGNALING_PATHWAY	0.150693	2.32016	0.0554529	1.55884	0.261586
KEGG_ECM_RECEPTOR_INTERACTION	-0.222815	-2.18302	0.0973451	1.94592	0.262193
PID_SMAD2_3PATHWAY	0.514572	2.32997	0.0456349	4.51933	0.262412
BIOCARTA_CASPASE_PATHWAY	0.459778	2.3217	0.031068	2.4019	0.262863
REACTOME_AMINE_LIGAND_BINDING_RECEPTORS	0.351103	2.32485	0.0654206	1.89331	0.263287
BIOCARTA_CTL_PATHWAY	0.587765	2.33454	0.0260708	6.57731	0.264282
BIOCARTA_INFLAM_PATHWAY	0.433353	2.33058	0.0295749	1.88685	0.264542
SA_PTEN_PATHWAY	0.500252	2.3039	0.0490798	3.47656	0.268
KEGG_NITROGEN_METABOLISM	-0.443486	-2.16472	0.0524272	5.04602	0.268083
MIPS_RNA_POLYMERASE_II_COMPLEX_CHROMATIN_STRUCTURE_MODIFYING	-0.454584	-2.1668	0.0485437	4.78018	0.268197
PID_EPHRINBREVPATHWAY	0.401562	2.28496	0.0566406	5.63612	0.271729
KEGG_GLYCINE_SERINE_AND_THREONINE_METABOLISM	-0.358126	-2.15394	0.0688259	7.41916	0.273153
REACTOME_NEF_MEDIATES_DOWN_MODULATION_OF_CELL_SURFACE_RECEPTORS_BY_RECRUITING_THEM_TO_CLATHRIN_ADAPTERS	0.461697	2.28563	0.0480962	3.30396	0.273732
BIOCARTA_NO2IL12_PATHWAY	0.498803	2.29261	0.0492126	3.81065	0.273775
BIOCARTA_BAD_PATHWAY	-0.370594	-2.14782	0.0774059	2.65294	0.275628
KEGG_APOPTOSIS	0.241572	2.28596	0.0559701	1.80782	0.275953
KEGG_STARCH_AND_SUCROSE_METABOLISM	-0.32603	-2.12702	0.0997921	1.27026	0.282528
MIPS_EMERIN_COMPLEX_25	-0.472974	-2.13396	0.0612245	5.71429	0.282625
REACTOME_LIGAND_GATED_ION_CHANNEL_TRANSPORT	-0.439943	-2.12374	0.0618557	1.60007	0.283048
MIPS_PA700_20S_PA28_COMPLEX	-0.336607	-2.12734	0.0733753	2.77649	0.283691
BIOCARTA_ACTINY_PATHWAY	-0.416447	-2.11939	0.0852391	3.83818	0.284414
MIPS_BRG1_SIN3A_COMPLEX	-0.511718	-2.12801	0.0403226	5.44428	0.284732
REACTOME_SYNTHESIS_OF_GLYCOSYLPHOSPHATIDYLINOSITOL_GPI	-0.44796	-2.11585	0.0824524	2.24895	0.285226
PID_MTOR_4PATHWAY	-0.242561	-2.1088	0.0991736	2.31942	0.285676
REACTOME_RECRUITMENT_OF_MITOTIC_CENTROSOME_PROTEINS_AND_COMPLEXES	-0.237991	-2.10899	0.08125	2.45511	0.286973
PID_ATF2_PATHWAY	-0.243002	-2.11102	0.0981211	2.06554	0.287031
REACTOME_ACTIVATED_TLR4_SIGNALLING	0.232748	2.25513	0.0703422	1.85838	0.288445
REACTOME_EICOSANOID_LIGAND_BINDING_RECEPTORS	0.541732	2.25804	0.0358491	2.70703	0.288652
BIOCARTA_ACE2_PATHWAY	-0.509361	-2.10032	0.0866935	2.79007	0.289694
REACTOME_FORMATION_OF_INCISION_COMPLEX_IN_GG_NER	-0.39678	-2.08597	0.0857143	3.59753	0.294561
REACTOME_RNA_POL_I_TRANSCRIPTION	0.280305	2.24318	0.0645161	1.85633	0.294908
MIPS_SPLICEOSOME	-0.172913	-2.0866	0.104938	2.10977	0.295498
REACTOME_INHIBITION_OF_REPLICATION_INITIATION_OF_DAMAGED_DNA_BY_RB1_E2F1	-0.56656	-2.08839	0.0546218	7.42667	0.295808
REACTOME_ADVANCED_GLYCOSYLATION_ENDPRODUCT_RECEPTOR_SIGNALING	-0.512076	-2.07944	0.0833333	3.48257	0.297211
KEGG_GLYCOSYLPHOSPHATIDYLINOSITOL_GPI_ANCHOR_BIOSYNTHESIS	-0.381757	-2.07168	0.0901288	2.03096	0.300627
BIOCARTA_SALMONELLA_PATHWAY	-0.502244	-2.06796	0.086	8.52928	0.301556
REACTOME_POST_TRANSLATIONAL_MODIFICATION_SYNTHESIS_OF_GPI_ANCHORED_PROTEINS	-0.355036	-2.06213	0.0859031	2.02822	0.302412
BIOCARTA_MPR_PATHWAY	-0.330269	-2.06267	0.0890269	2.0316	0.303473
PID_HDAC_CLASSI_PATHWAY	0.267434	2.21724	0.0699433	2.63347	0.304559
PID_CERAMIDE_PATHWAY	0.300413	2.2205	0.0759013	2.298	0.304606
REACTOME_IL_RECEPTOR_SHC_SIGNALING	0.392285	2.2128	0.0643939	2.77581	0.305368
REACTOME_TOLL_RECEPTOR_CASCADES	0.208457	2.22175	0.0671785	1.83408	0.306325
PID_CXCR3PATHWAY	0.323216	2.22442	0.074364	1.78483	0.306822
BIOCARTA_IL17_PATHWAY	0.523114	2.20712	0.0573614	7.93304	0.307077
REACTOME_HORMONE_SENSITIVE_LIPASE_HSL_MEDIATED_TRIACYLGLYCEROL_HYDROLYSIS	-0.508516	-2.04536	0.0777096	4.76745	0.311861
PID_SMAD2_3NUCLEARPATHWAY	0.238117	2.18452	0.0678295	2.23809	0.31408
REACTOME_ACTIVATION_OF_IRF3_IRF7_MEDIATED_BY_TBK1_IKK_EPSILON	0.55605	2.18469	0.0545113	6.57156	0.316466
BIOCARTA_CARM_ER_PATHWAY	0.356237	2.19034	0.0755102	4.15825	0.317684
MIPS_SMCC_COMPLEX	0.493594	2.17521	0.0590551	5.31915	0.318366
SA_MMP_CYTOKINE_CONNECTION	0.509152	2.18553	0.0692884	2.45339	0.318544
KEGG_PATHOGENIC_ESCHERICHIA_COLI_INFECTION	-0.263465	-2.03017	0.10978	1.47998	0.318815
REACTOME_FORMATION_OF_THE_TERNARY_COMPLEX_AND_SUBSEQUENTLY_THE_43S_COMPLEX	-0.278663	-2.02645	0.0957447	3.58301	0.319845
PID_ALK1PATHWAY	-0.358306	-2.03038	0.0984683	3.26631	0.320073
PID_AURORA_B_PATHWAY	-0.293369	-2.02157	0.106212	2.29329	0.321498
REACTOME_LOSS_OF_NLP_FROM_MITOTIC_CENTROSOMES	-0.242403	-2.01897	0.0939457	2.79623	0.321587
BIOCARTA_VIP_PATHWAY	-0.37462	-2.01465	0.0983264	4.504	0.322807
BIOCARTA_P35ALZHEIMERS_PATHWAY	-0.534303	-2.00914	0.072381	4.29285	0.325023
REACTOME_GLUTATHIONE_CONJUGATION	-0.407532	-2.00364	0.109244	4.43455	0.32711
KEGG_TIGHT_JUNCTION	-0.169201	-1.98753	0.124236	2.91197	0.331719
REACTOME_MRNA_CAPPING	-0.350243	-1.98477	0.0985915	3.2934	0.331946
REACTOME_GLUCAGON_TYPE_LIGAND_RECEPTORS	-0.305263	-1.9939	0.10124	1.93542	0.331999
REACTOME_PROTEIN_FOLDING	-0.259521	-1.98214	0.108108	1.82985	0.3322
REACTOME_APOPTOSIS	-0.152328	-1.98792	0.118026	1.62816	0.332881
MIPS_EMERIN_COMPLEX_24	-0.473006	-1.98865	0.0907216	3.91773	0.333832
REACTOME_REGULATION_OF_ORNITHINE_DECARBOXYLASE_ODC	-0.272934	-1.9734	0.101911	4.46399	0.336799
REACTOME_PLATELET_HOMEOSTASIS	-0.205922	-1.95498	0.131078	1.98502	0.337674
BIOCARTA_CELLCYCLE_PATHWAY	-0.380818	-1.96962	0.105495	2.27507	0.337797
KEGG_P53_SIGNALING_PATHWAY	-0.234114	-1.95628	0.119919	1.71821	0.338256
REACTOME_TRANSPORT_OF_GLUCOSE_AND_OTHER_SUGARS_BILE_SALTS_AND_ORGANIC_ACIDS_METAL_IONS_AND_AMINE_COMPOUNDS	-0.1928	-1.95106	0.12931	1.87443	0.338859
REACTOME_BIOLOGICAL_OXIDATIONS	-0.170046	-1.96302	0.121849	1.3858	0.339488
REACTOME_METABOLISM_OF_POLYAMINES	-0.459996	-1.95642	0.102669	9.58726	0.3395
REACTOME_PLATELET_ADHESION_TO_EXPOSED_COLLAGEN	-0.492242	-1.96384	0.113208	5.76222	0.340305
REACTOME_INSULIN_SYNTHESIS_AND_PROCESSING	-0.382525	-1.95727	0.0963115	3.98147	0.340378
BIOCARTA_SPPA_PATHWAY	-0.364052	-1.95752	0.132231	3.823	0.341603
PID_WNT_NONCANONICAL_PATHWAY	-0.29862	-1.94456	0.12963	3.12921	0.341636
KEGG_RETINOL_METABOLISM	-0.260306	-1.94245	0.125761	1.19781	0.341728
PID_NFKAPPABCANONICALPATHWAY	0.405562	2.13977	0.0603291	2.26988	0.343158
REACTOME_INTEGRATION_OF_ENERGY_METABOLISM	-0.167183	-1.93584	0.113786	1.73291	0.344484
KEGG_FRUCTOSE_AND_MANNOSE_METABOLISM	-0.299441	-1.92932	0.130019	1.89995	0.347483
REACTOME_N_GLYCAN_ANTENNAE_ELONGATION_IN_THE_MEDIAL_TRANS_GOLGI	0.483882	2.11792	0.0776699	5.64919	0.352843
KEGG_SYSTEMIC_LUPUS_ERYTHEMATOSUS	0.21239	2.12005	0.0948122	0.933338	0.353912
PID_IL2_STAT5PATHWAY	0.375834	2.10892	0.0510806	3.34664	0.354829
REACTOME_EXTRACELLULAR_MATRIX_ORGANIZATION	0.236789	2.12176	0.0826613	1.38768	0.355119
REACTOME_DEGRADATION_OF_THE_EXTRACELLULAR_MATRIX	0.396659	2.11089	0.082996	1.64247	0.355976
REACTOME_PEPTIDE_LIGAND_BINDING_RECEPTORS	0.157667	2.10217	0.112994	1.16435	0.357593
REACTOME_RNA_POL_II_TRANSCRIPTION	-0.188444	-1.90538	0.120858	1.82466	0.359005
PID_ECADHERIN_NASCENTAJ_PATHWAY	-0.280679	-1.90744	0.120482	3.19279	0.359124
REACTOME_FORMATION_OF_THE_HIV1_EARLY_ELONGATION_COMPLEX	-0.33201	-1.90144	0.111984	2.641	0.360233
REACTOME_G_PROTEIN_BETA_GAMMA_SIGNALLING	-0.30912	-1.90788	0.112245	3.38334	0.360339
MIPS_FA_COMPLEX	0.548818	2.09158	0.0639535	4.92213	0.364018
BIOCARTA_RAB_PATHWAY	-0.466735	-1.89198	0.143145	7.5	0.365234
PID_CIRCADIANPATHWAY	-0.455144	-1.88043	0.1174	3.17352	0.371501
REACTOME_ACTIVATION_OF_THE_MRNA_UPON_BINDING_OF_THE_CAP_BINDING_COMPLEX_AND_EIFS_AND_SUBSEQUENT_BINDING_TO_43S	-0.236208	-1.873	0.121475	3.42417	0.372178
REACTOME_CELL_DEATH_SIGNALLING_VIA_NRAGE_NRIF_AND_NADE	-0.224827	-1.86957	0.140044	2.15585	0.373015
REACTOME_RNA_POL_II_TRANSCRIPTION_PRE_INITIATION_AND_PROMOTER_OPENING	-0.292698	-1.87345	0.141975	3.05951	0.373318
MIPS_BASC_COMPLEX	-0.463551	-1.87527	0.123232	3.65098	0.373584
KEGG_INSULIN_SIGNALING_PATHWAY	0.167269	2.07599	0.0965909	1.75677	0.373992
BIOCARTA_PROTEASOME_PATHWAY	-0.32386	-1.855	0.13843	3.47062	0.376957
BIOCARTA_IL3_PATHWAY	0.471113	2.06872	0.0645793	3.34664	0.37756
REACTOME_G1_S_SPECIFIC_TRANSCRIPTION	-0.413179	-1.85785	0.116667	2.73319	0.377977
REACTOME_SCFSKP2_MEDIATED_DEGRADATION_OF_P27_P21	-0.242812	-1.855	0.158562	3.12355	0.378392
REACTOME_CA_DEPENDENT_EVENTS	-0.315259	-1.85903	0.131846	2.52993	0.378593
REACTOME_MRNA_3_END_PROCESSING	-0.319442	-1.84828	0.142268	1.96049	0.379988
REACTOME_G_BETA_GAMMA_SIGNALLING_THROUGH_PLC_BETA	-0.352203	-1.83935	0.123203	3.89085	0.383067
BIOCARTA_STRESS_PATHWAY	0.391233	2.05735	0.0824176	2.9877	0.384114
MIPS_INTEGRATOR_COMPLEX	0.520303	2.05094	0.0647059	8.88547	0.384257
REACTOME_REPAIR_SYNTHESIS_FOR_GAP_FILLING_BY_DNA_POL_IN_TC_NER	-0.43541	-1.83954	0.150602	3.67465	0.384359
REACTOME_ACYL_CHAIN_REMODELLING_OF_PI	0.481812	2.05182	0.0929791	2.55287	0.386309
REACTOME_GAB1_SIGNALOSOME	0.327132	2.04356	0.0997963	1.6481	0.387521
BIOCARTA_CD40_PATHWAY	0.469231	2.03964	0.0714286	3.17201	0.387848
REACTOME_INFLAMMASOMES	0.451269	2.02723	0.0884086	3.32654	0.392533
BIOCARTA_IL2RB_PATHWAY	0.312776	2.02873	0.0868726	2.45792	0.394187
PID_PI3KCIPATHWAY	0.280654	2.02102	0.102161	2.34536	0.394634
REACTOME_RAS_ACTIVATION_UOPN_CA2_INFUX_THROUGH_NMDA_RECEPTOR	-0.414864	-1.81558	0.159274	5.33167	0.396428
SIG_REGULATION_OF_THE_ACTIN_CYTOSKELETON_BY_RHO_GTPASES	-0.286946	-1.81759	0.145383	1.9384	0.396574
BIOCARTA_AT1R_PATHWAY	-0.291782	-1.81303	0.152305	3.45582	0.396798
REACTOME_HYALURONAN_METABOLISM	0.468643	2.00521	0.0886792	3.67409	0.399663
BIOCARTA_HER2_PATHWAY	0.377079	2.00671	0.12	1.88249	0.401165
KEGG_LYSOSOME	0.180401	2.00913	0.108481	1.47317	0.401919
REACTOME_APOPTOTIC_CLEAVAGE_OF_CELLULAR_PROTEINS	-0.269268	-1.80355	0.14561	1.66374	0.40195
KEGG_VASCULAR_SMOOTH_MUSCLE_CONTRACTION	-0.162167	-1.80002	0.140426	1.67358	0.402803
MIPS_BRM_SIN3A_COMPLEX	-0.417543	-1.79563	0.142857	4.66652	0.40431
ST_P38_MAPK_PATHWAY	0.308365	1.9929	0.108317	1.54855	0.407356
REACTOME_FORMATION_OF_TRANSCRIPTION_COUPLED_NER_TC_NER_REPAIR_COMPLEX	-0.319644	-1.78809	0.14959	3.24793	0.408113
BIOCARTA_ETS_PATHWAY	0.411251	1.96546	0.0839844	3.26156	0.414477
SIG_IL4RECEPTOR_IN_B_LYPHOCYTES	0.352255	1.97132	0.107943	2.22287	0.414989
BIOCARTA_TRKA_PATHWAY	0.510396	1.96155	0.094697	5.01996	0.415147
REACTOME_THE_ROLE_OF_NEF_IN_HIV1_REPLICATION_AND_DISEASE_PATHOGENESIS	0.3505	1.97691	0.0891841	2.58355	0.415671
BIOCARTA_HSP27_PATHWAY	0.462752	1.97357	0.0936902	2.93297	0.41574
KEGG_NOD_LIKE_RECEPTOR_SIGNALING_PATHWAY	0.250458	1.96635	0.111969	1.76546	0.416479
REACTOME_REGULATION_OF_PYRUVATE_DEHYDROGENASE_PDH_COMPLEX	-0.455027	-1.76156	0.162	6.47374	0.41775
BIOCARTA_RACCYCD_PATHWAY	-0.308063	-1.77213	0.174538	1.56169	0.417765
REACTOME_CALNEXIN_CALRETICULIN_CYCLE	-0.456915	-1.76526	0.172277	4.20917	0.417986
REACTOME_POL_SWITCHING	-0.43222	-1.76318	0.164706	3.58847	0.418082
REACTOME_P53_DEPENDENT_G1_DNA_DAMAGE_RESPONSE	-0.219258	-1.76911	0.177551	2.66971	0.418341
KEGG_GLYCOSAMINOGLYCAN_BIOSYNTHESIS_HEPARAN_SULFATE	0.351235	1.97705	0.101365	4.5286	0.418355
REACTOME_G1_PHASE	-0.278609	-1.76658	0.174636	2.19388	0.418552
REACTOME_REGULATION_OF_KIT_SIGNALING	0.422076	1.94681	0.109562	4.15705	0.425092
REACTOME_SIGNALLING_TO_P38_VIA_RIT_AND_RIN	-0.393775	-1.74825	0.146998	5.48529	0.425651
REACTOME_PI3K_CASCADE	0.228623	1.94271	0.115914	1.83454	0.425948
REACTOME_GPCR_LIGAND_BINDING	0.104334	1.93776	0.12218	1.14767	0.427383
REACTOME_NFKB_ACTIVATION_THROUGH_FADD_RIP1_PATHWAY_MEDIATED_BY_CASPASE_8_AND10	0.504959	1.92963	0.107143	3.46659	0.431552
REACTOME_G_ALPHA_S_SIGNALLING_EVENTS	-0.146308	-1.73512	0.186695	1.35724	0.432166
BIOCARTA_G2_PATHWAY	-0.31416	-1.73273	0.177083	1.80562	0.432274
REACTOME_A_TETRASACCHARIDE_LINKER_SEQUENCE_IS_REQUIRED_FOR_GAG_SYNTHESIS	-0.317153	-1.73703	0.194332	4.41992	0.432288
KEGG_UBIQUITIN_MEDIATED_PROTEOLYSIS	-0.139233	-1.72565	0.146497	2.01001	0.435711
REACTOME_TRANSFERRIN_ENDOCYTOSIS_AND_RECYCLING	-0.319823	-1.70712	0.159184	1.67281	0.439664
REACTOME_HS_GAG_DEGRADATION	-0.337342	-1.71769	0.170732	2.59632	0.439801
REACTOME_PURINE_METABOLISM	-0.281489	-1.71329	0.195565	3.20676	0.439918
BIOCARTA_P53HYPOXIA_PATHWAY	-0.337935	-1.70863	0.177384	2.63682	0.440111
PID_SYNDECAN_2_PATHWAY	-0.304883	-1.71085	0.171674	2.61749	0.440115
PID_INSULIN_PATHWAY	0.259617	1.91577	0.110887	1.95511	0.440456
REACTOME_SIGNAL_AMPLIFICATION	-0.264936	-1.69552	0.197002	2.30815	0.44133
KEGG_RNA_POLYMERASE	-0.295139	-1.71333	0.167715	2.63747	0.441449
REACTOME_CLEAVAGE_OF_GROWING_TRANSCRIPT_IN_THE_TERMINATION_REGION_	-0.260317	-1.69732	0.166329	1.81164	0.441524
REACTOME_VIRAL_MESSENGER_RNA_SYNTHESIS	-0.391315	-1.70217	0.192164	6.08986	0.441534
MIPS_WINAC_COMPLEX	-0.388242	-1.69813	0.2	4.28539	0.442544
BIOCARTA_PLCE_PATHWAY	-0.427015	-1.6871	0.189516	3.38375	0.442757
BIOCARTA_NFAT_PATHWAY	-0.221037	-1.68798	0.18107	3.66222	0.443602
PID_FAK_PATHWAY	-0.206212	-1.68861	0.185654	1.99445	0.444727
PID_P38_MKK3_6PATHWAY	0.350718	1.90726	0.130189	4.21131	0.445071
REACTOME_TRNA_AMINOACYLATION	-0.240463	-1.68007	0.189765	3.33021	0.446458
KEGG_ABC_TRANSPORTERS	0.280849	1.90144	0.12449	2.21018	0.447344
REACTOME_PEROXISOMAL_LIPID_METABOLISM	-0.321672	-1.67628	0.197938	4.66245	0.44756
KEGG_LEISHMANIA_INFECTION	0.219701	1.89744	0.139405	1.26907	0.448011
REACTOME_METABOLISM_OF_LIPIDS_AND_LIPOPROTEINS	-0.0781611	-1.6711	0.185345	1.51322	0.449824
REACTOME_AMINE_COMPOUND_SLC_TRANSPORTERS	-0.287501	-1.66507	0.193613	1.73684	0.449824
PID_ERBB1_DOWNSTREAM_PATHWAY	-0.14236	-1.66602	0.188492	2.19433	0.4506
PID_RHODOPSIN_PATHWAY	-0.314092	-1.66174	0.191057	1.65345	0.450676
KEGG_TYROSINE_METABOLISM	-0.238526	-1.66762	0.187625	6.3087	0.451032
PID_MYC_REPRESSPATHWAY	-0.186103	-1.65582	0.183716	1.76149	0.453324
REACTOME_ABORTIVE_ELONGATION_OF_HIV1_TRANSCRIPT_IN_THE_ABSENCE_OF_TAT	-0.352034	-1.64725	0.194231	3.24896	0.456269
KEGG_NICOTINATE_AND_NICOTINAMIDE_METABOLISM	-0.331273	-1.64928	0.192843	2.53677	0.4564
KEGG_GLYCOSPHINGOLIPID_BIOSYNTHESIS_GANGLIO_SERIES	0.453379	1.87668	0.120553	2.08955	0.457464
REACTOME_ADAPTIVE_IMMUNE_SYSTEM	0.0876437	1.88205	0.119134	1.59441	0.458125
REACTOME_ANTIGEN_PRESENTATION_FOLDING_ASSEMBLY_AND_PEPTIDE_LOADING_OF_CLASS_I_MHC	0.390835	1.87725	0.125714	3.43805	0.459707
KEGG_SPHINGOLIPID_METABOLISM	-0.262852	-1.63991	0.20404	2.3997	0.46011
PID_PI3KCIAKTPATHWAY	-0.256004	-1.63727	0.186047	2.07145	0.460324
REACTOME_NITRIC_OXIDE_STIMULATES_GUANYLATE_CYCLASE	-0.298903	-1.63493	0.192797	3.31213	0.460449
REACTOME_CYTOSOLIC_TRNA_AMINOACYLATION	-0.312761	-1.62829	0.197917	2.92556	0.463875
KEGG_CIRCADIAN_RHYTHM_MAMMAL	-0.436656	-1.62396	0.208589	4.76027	0.465414
REACTOME_TRANSPORT_OF_VITAMINS_NUCLEOSIDES_AND_RELATED_MOLECULES	0.325842	1.85975	0.133962	1.95453	0.46651
REACTOME_BASIGIN_INTERACTIONS	-0.304752	-1.61881	0.183983	2.91282	0.46766
REACTOME_G_PROTEIN_ACTIVATION	-0.267586	-1.61206	0.200418	2.09832	0.467781
MIPS_SIN3_ING1B_COMPLEX_II	-0.34661	-1.61273	0.196319	3.96936	0.468864
PID_PTP1BPATHWAY	0.239757	1.8601	0.134	1.81909	0.469005
REACTOME_TRANSPORT_TO_THE_GOLGI_AND_SUBSEQUENT_MODIFICATION	0.314822	1.8504	0.136106	3.39926	0.469438
MIPS_ARC_L_COMPLEX	-0.394093	-1.61392	0.220472	2.85031	0.469538
REACTOME_NUCLEAR_EVENTS_KINASE_AND_TRANSCRIPTION_FACTOR_ACTIVATION	0.35561	1.85133	0.12426	2.60727	0.471338
MIPS_ALL_1_SUPERCOMPLEX	-0.284869	-1.60462	0.202479	2.79569	0.471341
PID_INTEGRIN1_PATHWAY	-0.177471	-1.60206	0.201299	2.40253	0.471731
SA_G1_AND_S_PHASES	-0.345925	-1.59752	0.21328	1.97173	0.472121
BIOCARTA_PLATELETAPP_PATHWAY	-0.379401	-1.59902	0.199179	2.45381	0.472507
REACTOME_CDT1_ASSOCIATION_WITH_THE_CDC6_ORC_ORIGIN_COMPLEX	-0.199206	-1.58777	0.22766	2.19581	0.474643
BIOCARTA_CARDIACEGF_PATHWAY	-0.332161	-1.59078	0.207039	3.35346	0.4754
REACTOME_HEPARAN_SULFATE_HEPARIN_HS_GAG_METABOLISM	-0.209008	-1.58216	0.206316	2.41087	0.475515
REACTOME_SCF_BETA_TRCP_MEDIATED_DEGRADATION_OF_EMI1	-0.209018	-1.58787	0.236897	2.66081	0.47602
REACTOME_SIGNAL_TRANSDUCTION_BY_L1	-0.24538	-1.58331	0.199575	1.76645	0.47621
PID_SYNDECAN_4_PATHWAY	-0.25628	-1.574	0.217949	2.7493	0.478428
MIPS_ING2_COMPLEX	-0.400805	-1.57554	0.202198	9.4	0.478817
REACTOME_DNA_REPAIR	-0.144343	-1.56241	0.233607	1.77042	0.483753
REACTOME_APOPTOSIS_INDUCED_DNA_FRAGMENTATION	-0.38294	-1.56436	0.21308	2.83545	0.483818
KEGG_RNA_DEGRADATION	-0.190972	-1.55335	0.22549	1.95884	0.4858
KEGG_ARACHIDONIC_ACID_METABOLISM	-0.201825	-1.55441	0.218947	1.52875	0.486481
PID_ECADHERIN_KERATINOCYTE_PATHWAY	-0.298656	-1.55523	0.234694	2.46165	0.487347
PID_TGFBRPATHWAY	-0.196798	-1.54526	0.210526	1.64866	0.489962
BIOCARTA_IGF1MTOR_PATHWAY	-0.312412	-1.54092	0.213849	2.57556	0.490141
BIOCARTA_HIF_PATHWAY	-0.35272	-1.54273	0.232068	2.34987	0.490268
REACTOME_THE_NLRP3_INFLAMMASOME	0.481143	1.81316	0.131783	3.39824	0.491258
ST_GAQ_PATHWAY	0.313275	1.81858	0.148496	2.17537	0.49201
KEGG_ARRHYTHMOGENIC_RIGHT_VENTRICULAR_CARDIOMYOPATHY_ARVC	-0.160824	-1.5336	0.240781	1.54051	0.492462
ST_ERK1_ERK2_MAPK_PATHWAY	0.31035	1.82102	0.155242	3.00374	0.492546
REACTOME_ADP_SIGNALLING_THROUGH_P2RY1	-0.260762	-1.53478	0.226891	2.96445	0.493159
REACTOME_NGF_SIGNALLING_VIA_TRKA_FROM_THE_PLASMA_MEMBRANE	0.150698	1.81408	0.149225	1.6467	0.49329
MIPS_NK_3_GROUCHO_HIPK2_SIN3A_RBPA48_HDAC1_COMPLEX	0.475979	1.79721	0.143737	9.42845	0.497097
REACTOME_KERATAN_SULFATE_KERATIN_METABOLISM	0.31216	1.78622	0.161959	4.64574	0.498397
KEGG_STEROID_BIOSYNTHESIS	-0.350375	-1.52329	0.222904	7.15127	0.498456
PID_EPHA_FWDPATHWAY	0.299207	1.78896	0.158301	2.39426	0.498559
REACTOME_PI_3K_CASCADE	0.23112	1.79181	0.175439	1.49882	0.498724
REACTOME_SIGNALING_BY_CONSTITUTIVELY_ACTIVE_EGFR	0.385847	1.79812	0.153398	2.73816	0.499142
REACTOME_SIGNALING_BY_HIPPO	-0.299357	-1.51713	0.223762	5.65361	0.501315
REACTOME_PIP3_ACTIVATES_AKT_SIGNALING	0.325449	1.7985	0.157371	1.87993	0.501625
PID_MAPKTRKPATHWAY	0.297863	1.77892	0.153693	2.51525	0.502153
KEGG_THYROID_CANCER	-0.255314	-1.51375	0.233766	1.5831	0.502216
REACTOME_IL_3_5_AND_GM_CSF_SIGNALING	0.25928	1.7692	0.161417	1.89573	0.505735
KEGG_GLYCOSPHINGOLIPID_BIOSYNTHESIS_GLOBO_SERIES	0.424814	1.77145	0.166994	4.14344	0.506409
MIPS_CDC5L_COMPLEX	-0.254085	-1.50287	0.251953	7.68582	0.50891
MIPS_TFIID_BETA_COMPLEX_1	-0.405521	-1.49888	0.226378	3.78796	0.510366
KEGG_PORPHYRIN_AND_CHLOROPHYLL_METABOLISM	-0.241829	-1.49453	0.255765	1.89577	0.511947
REACTOME_PYRIMIDINE_METABOLISM	-0.292338	-1.49136	0.256303	2.62712	0.512545
MIPS_RNA_POLYMERASE_II_HOLOENZYME_COMPLEX	-0.290274	-1.48825	0.248	3.55242	0.513176
REACTOME_ACTIVATION_OF_NF_KAPPAB_IN_B_CELLS	-0.171317	-1.48398	0.231579	2.1232	0.513394
BIOCARTA_CFTR_PATHWAY	-0.376154	-1.48587	0.271605	3.38375	0.513499
ST_GRANULE_CELL_SURVIVAL_PATHWAY	-0.252632	-1.47787	0.25625	3.1362	0.514565
REACTOME_PHASE1_FUNCTIONALIZATION_OF_COMPOUNDS	-0.174428	-1.47955	0.242236	1.42353	0.514881
REACTOME_DEFENSINS	0.329948	1.74707	0.158859	2.56642	0.517175
REACTOME_BILE_ACID_AND_BILE_SALT_METABOLISM	0.313645	1.74272	0.143725	1.97371	0.518034
REACTOME_NRIF_SIGNALS_CELL_DEATH_FROM_THE_NUCLEUS	-0.338706	-1.46682	0.267857	4.9424	0.518041
REACTOME_IL1_SIGNALING	0.2668	1.73947	0.161959	1.96326	0.518207
PID_ARF6DOWNSTREAMPATHWAY	-0.321158	-1.47032	0.258	2.99324	0.518478
PID_AJDISS_2PATHWAY	-0.195191	-1.4679	0.240664	1.97994	0.518732
BIOCARTA_ARAP_PATHWAY	-0.317015	-1.46363	0.251029	3.38959	0.51879
KEGG_CYTOSOLIC_DNA_SENSING_PATHWAY	0.250663	1.74813	0.157171	1.63159	0.518989
SIG_CD40PATHWAYMAP	0.282288	1.7508	0.179245	1.69739	0.51933
PID_TAP63PATHWAY	0.226489	1.73133	0.175781	1.8331	0.522841
MIPS_TNF_ALPHA_NF_KAPPA_B_SIGNALING_COMPLEX	0.447141	1.72617	0.148073	2.22278	0.524612
REACTOME_DESTABILIZATION_OF_MRNA_BY_KSRP	-0.31624	-1.45338	0.2423	2.63801	0.524754
REACTOME_REGULATION_OF_APOPTOSIS	-0.18041	-1.44338	0.261224	1.90092	0.526153
REACTOME_CGMP_EFFECTS	-0.282045	-1.43915	0.271984	3.24844	0.526196
BIOCARTA_IL4_PATHWAY	0.456102	1.71775	0.162651	4.1833	0.52674
BIOCARTA_PTC1_PATHWAY	-0.379755	-1.4445	0.278017	4.72085	0.526792
PID_ERBB_NETWORK_PATHWAY	-0.327973	-1.44621	0.258755	4.59583	0.527005
KEGG_EPITHELIAL_CELL_SIGNALING_IN_HELICOBACTER_PYLORI_INFECTION	-0.154834	-1.44001	0.262712	1.88191	0.527047
BIOCARTA_IL12_PATHWAY	0.353969	1.71045	0.179389	3.00797	0.5277
MIPS_DNA_SYNTHESOME_COMPLEX	-0.30892	-1.44686	0.250988	4.33084	0.528037
PID_HIVNEFPATHWAY	0.282831	1.71894	0.152216	2.4025	0.528396
KEGG_GLYCOSAMINOGLYCAN_BIOSYNTHESIS_KERATAN_SULFATE	0.400662	1.71229	0.172414	5.97014	0.528793
MIPS_BAF_COMPLEX	-0.346214	-1.42725	0.271984	8.12266	0.530263
BIOCARTA_TFF_PATHWAY	-0.279941	-1.42507	0.255489	2.5387	0.53033
BIOCARTA_PGC1A_PATHWAY	-0.288246	-1.43119	0.276986	6.39051	0.530416
BIOCARTA_MEF2D_PATHWAY	-0.313829	-1.42739	0.266533	4.52028	0.53166
MIPS_RNA_POLYMERASE_II_CORE_COMPLEX	-0.342391	-1.41931	0.287037	5.05394	0.532959
MIPS_CHUK_NFKB2_REL_IKBKG_SPAG9_NFKB1_NFKBIE_COPB2_TNIP1_NFKBIA_RELA_TNIP2_COMPLEX	0.44427	1.69954	0.177515	3.46659	0.534676
BIOCARTA_CCR3_PATHWAY	-0.26431	-1.40068	0.25486	1.87986	0.543173
BIOCARTA_AGR_PATHWAY	-0.216665	-1.39793	0.274194	1.96258	0.543586
KEGG_BASE_EXCISION_REPAIR	-0.222877	-1.40157	0.249513	3.0161	0.544094
REACTOME_ANTIGEN_ACTIVATES_B_CELL_RECEPTOR_LEADING_TO_GENERATION_OF_SECOND_MESSENGERS	0.30207	1.67368	0.172481	3.49982	0.544222
REACTOME_GLYCEROPHOSPHOLIPID_BIOSYNTHESIS	0.188989	1.68563	0.168959	1.89142	0.544639
REACTOME_TIE2_SIGNALING	0.347665	1.67441	0.181818	3.51397	0.546294
REACTOME_GAP_JUNCTION_TRAFFICKING	0.306771	1.67978	0.162055	1.64325	0.547021
KEGG_SULFUR_METABOLISM	0.468072	1.67625	0.172764	8.94847	0.54744
BIOCARTA_P38MAPK_PATHWAY	0.248264	1.66255	0.178707	2.32147	0.551451
KEGG_OTHER_GLYCAN_DEGRADATION	0.397374	1.65635	0.191205	2.41845	0.551758
BIOCARTA_CERAMIDE_PATHWAY	0.326904	1.65844	0.187625	2.09282	0.552523
PID_IL2_1PATHWAY	0.198493	1.63623	0.191919	2.30891	0.553343
KEGG_N_GLYCAN_BIOSYNTHESIS	0.239013	1.63264	0.195857	2.42252	0.553841
REACTOME_BETA_DEFENSINS	0.3443	1.64421	0.206693	3.02471	0.554351
PID_NFAT_TFPATHWAY	0.22684	1.63716	0.191651	1.49024	0.555139
REACTOME_SYNTHESIS_OF_PA	0.298724	1.63996	0.206704	1.59554	0.555345
BIOCARTA_TALL1_PATHWAY	0.38678	1.62444	0.217131	4.74505	0.555594
BIOCARTA_CSK_PATHWAY	0.312572	1.62052	0.194286	6.19769	0.556407
REACTOME_P75NTR_RECRUITS_SIGNALLING_COMPLEXES	0.421358	1.64486	0.190476	4.01575	0.556532
REACTOME_ACTIVATED_TAK1_MEDIATES_P38_MAPK_ACTIVATION	0.382802	1.64622	0.192748	3.47946	0.557989
REACTOME_REGULATION_OF_GENE_EXPRESSION_IN_BETA_CELLS	0.334969	1.62471	0.203156	3.26933	0.557991
REACTOME_P75NTR_SIGNALS_VIA_NFKB	0.384709	1.61448	0.21499	3.0265	0.559072
REACTOME_SYNTHESIS_SECRETION_AND_DEACYLATION_OF_GHRELIN	-0.319902	-1.3732	0.296813	3.90435	0.560537
REACTOME_AUTODEGRADATION_OF_THE_E3_UBIQUITIN_LIGASE_COP1	-0.178337	-1.36456	0.286013	2.42943	0.560719
REACTOME_CDK_MEDIATED_PHOSPHORYLATION_AND_REMOVAL_OF_CDC6	-0.184287	-1.3659	0.285714	2.53506	0.561288
REACTOME_G_ALPHA_Z_SIGNALLING_EVENTS	-0.185563	-1.369	0.27234	2.33452	0.562059
BIOCARTA_MAL_PATHWAY	-0.285978	-1.36592	0.281853	2.90761	0.562781
REACTOME_FANCONI_ANEMIA_PATHWAY	0.319012	1.60682	0.185606	2.70165	0.563434
MIPS_KINASE_MATURATION_COMPLEX_1	-0.312271	-1.3566	0.299786	5.71429	0.56354
REACTOME_PERK_REGULATED_GENE_EXPRESSION	-0.257794	-1.35852	0.284188	2.23831	0.563622
PID_ALPHASYNUCLEIN_PATHWAY	0.286169	1.60239	0.216891	1.60726	0.56504
PID_WNT_CANONICAL_PATHWAY	0.343244	1.59534	0.214559	2.4867	0.568662
BIOCARTA_CYTOKINE_PATHWAY	0.336516	1.59187	0.216061	1.88548	0.569001
REACTOME_G_ALPHA1213_SIGNALLING_EVENTS	-0.13632	-1.34468	0.298729	2.12424	0.569059
MIPS_40S_RIBOSOMAL_SUBUNIT_CYTOPLASMIC	-0.242977	-1.345	0.289308	3.66704	0.570317
PID_IL6_7PATHWAY	0.225959	1.58239	0.194932	1.89789	0.572172
BIOCARTA_GLEEVEC_PATHWAY	0.310421	1.58357	0.207156	1.60232	0.57378
REACTOME_CREB_PHOSPHORYLATION_THROUGH_THE_ACTIVATION_OF_RAS	-0.249074	-1.33118	0.309623	2.43668	0.574264
REACTOME_GOLGI_ASSOCIATED_VESICLE_BIOGENESIS	-0.179961	-1.33225	0.308765	2.19733	0.57502
KEGG_LYSINE_DEGRADATION	-0.173274	-1.32744	0.319444	3.06388	0.575506
PID_SHP2_PATHWAY	-0.164683	-1.30981	0.307692	1.85749	0.576182
BIOCARTA_P53_PATHWAY	-0.288907	-1.3326	0.290196	2.25594	0.576287
PID_TCRJNKPATHWAY	-0.311907	-1.31713	0.316348	3.9025	0.576976
REACTOME_SYNTHESIS_OF_PE	-0.31749	-1.31051	0.319106	2.56088	0.577166
BIOCARTA_ECM_PATHWAY	-0.247505	-1.31258	0.310345	2.15789	0.577199
REACTOME_MRNA_DECAY_BY_3_TO_5_EXORIBONUCLEASE	-0.339413	-1.31793	0.312115	2.73571	0.577859
KEGG_PHENYLALANINE_METABOLISM	-0.279919	-1.28734	0.330526	1.38833	0.577986
REACTOME_DEVELOPMENTAL_BIOLOGY	-0.0615567	-1.31338	0.276458	1.46129	0.578131
BIOCARTA_AKAP95_PATHWAY	-0.320687	-1.31901	0.313008	4.71136	0.578602
REACTOME_INSULIN_RECEPTOR_RECYCLING	-0.248352	-1.28423	0.317172	1.47601	0.578712
REACTOME_TRAFFICKING_AND_PROCESSING_OF_ENDOSOMAL_TLR	0.412073	1.56875	0.198864	3.4993	0.578785
BIOCARTA_PAR1_PATHWAY	-0.194635	-1.28798	0.326572	2.73188	0.578977
REACTOME_LAGGING_STRAND_SYNTHESIS	-0.268144	-1.28983	0.328571	3.78948	0.579108
REACTOME_TRANSPORT_OF_MATURE_TRANSCRIPT_TO_CYTOPLASM	-0.173586	-1.32014	0.308855	2.20873	0.579239
REACTOME_GRB2_EVENTS_IN_ERBB2_SIGNALING	-0.248931	-1.29141	0.320236	3.03022	0.579443
REACTOME_REGULATION_OF_INSULIN_SECRETION_BY_GLUCAGON_LIKE_PEPTIDE1	-0.173449	-1.29234	0.314583	1.95671	0.58021
MIPS_EXOSOME	-0.341137	-1.29604	0.321277	2.73571	0.580507
REACTOME_SIGNALING_BY_ERBB4	-0.137989	-1.29389	0.301426	1.82028	0.580642
KEGG_PROGESTERONE_MEDIATED_OOCYTE_MATURATION	-0.12188	-1.29773	0.308489	1.87095	0.580808
KEGG_BLADDER_CANCER	-0.183841	-1.27895	0.321649	2.48034	0.58108
BIOCARTA_NTHI_PATHWAY	0.31104	1.56895	0.222441	2.44448	0.581195
REACTOME_CS_DS_DEGRADATION	-0.311389	-1.29913	0.316327	5.75668	0.581256
REACTOME_PHASE_II_CONJUGATION	-0.164105	-1.30078	0.305376	1.82387	0.581494
REACTOME_DOWNREGULATION_OF_ERBB2_ERBB3_SIGNALING	-0.326455	-1.26732	0.32449	8.02248	0.588051
PID_LIS1PATHWAY	-0.221101	-1.2649	0.303213	4.78919	0.588223
PID_DNAPK_PATHWAY	-0.289227	-1.2491	0.324948	3.80296	0.589039
KEGG_GLYOXYLATE_AND_DICARBOXYLATE_METABOLISM	-0.283637	-1.25119	0.345833	4.05915	0.589063
BIOCARTA_AKAP13_PATHWAY	-0.320063	-1.24617	0.380117	11.26	0.589628
REACTOME_ION_TRANSPORT_BY_P_TYPE_ATPASES	-0.197746	-1.25203	0.342857	1.38491	0.589949
REACTOME_PKA_MEDIATED_PHOSPHORYLATION_OF_CREB	-0.266619	-1.2598	0.34413	2.34644	0.5903
MIPS_17S_U2_SNRNP	-0.210648	-1.25215	0.331361	2.48818	0.59133
PID_HIF1_TFPATHWAY	-0.137631	-1.25628	0.313646	1.82633	0.591427
KEGG_SNARE_INTERACTIONS_IN_VESICULAR_TRANSPORT	-0.191023	-1.25268	0.323829	3.54768	0.592407
BIOCARTA_BCELLSURVIVAL_PATHWAY	-0.277306	-1.24019	0.348291	1.60122	0.592476
KEGG_ASTHMA	0.293505	1.53754	0.222635	1.6186	0.593287
REACTOME_SYNTHESIS_OF_BILE_ACIDS_AND_BILE_SALTS	0.318398	1.54897	0.242	2.53202	0.593712
KEGG_ACUTE_MYELOID_LEUKEMIA	0.191303	1.54524	0.228733	1.57319	0.594405
REACTOME_P75_NTR_RECEPTOR_MEDIATED_SIGNALLING	-0.133314	-1.23511	0.32967	1.94957	0.594601
REACTOME_TRIF_MEDIATED_TLR3_SIGNALING	0.172293	1.53757	0.217228	1.7279	0.595878
PID_BETACATENIN_NUC_PATHWAY	-0.123287	-1.22376	0.314655	2.71506	0.596609
REACTOME_MYD88_MAL_CASCADE_INITIATED_ON_PLASMA_MEMBRANE	0.164206	1.53903	0.205607	1.70714	0.597257
PID_INTEGRIN3_PATHWAY	-0.170384	-1.22414	0.342048	1.89609	0.597731
MIPS_RC_COMPLEX_DURING_G2_M_PHASE_OF_CELL_CYCLE	-0.297608	-1.22833	0.348548	7.82233	0.597788
PID_NETRIN_PATHWAY	-0.189812	-1.22526	0.334016	1.97908	0.598352
ST_MYOCYTE_AD_PATHWAY	-0.200341	-1.20645	0.343035	2.57355	0.604902
REACTOME_RNA_POL_III_CHAIN_ELONGATION	-0.262743	-1.20816	0.35259	3.03709	0.604991
KEGG_BETA_ALANINE_METABOLISM	-0.232367	-1.20833	0.361925	1.83701	0.606328
REACTOME_ASSOCIATION_OF_LICENSING_FACTORS_WITH_THE_PRE_REPLICATIVE_COMPLEX	-0.292083	-1.20201	0.359833	1.73612	0.606632
BIOCARTA_GPCR_PATHWAY	-0.196294	-1.19188	0.354906	2.25583	0.60807
REACTOME_TRIGLYCERIDE_BIOSYNTHESIS	-0.18011	-1.19715	0.356557	1.53636	0.608585
MIPS_INTEGRATOR_RNAPII_COMPLEX	0.360519	1.5168	0.230924	7.10838	0.609176
REACTOME_P53_INDEPENDENT_G1_S_DNA_DAMAGE_CHECKPOINT	-0.157984	-1.19189	0.356846	2.13576	0.609502
PID_ARF6_PATHWAY	0.260218	1.51336	0.23301	2.11335	0.609585
PID_BMPPATHWAY	-0.164275	-1.19348	0.348928	3.13578	0.609807
PID_IL1PATHWAY	0.248264	1.50997	0.234043	1.87222	0.61004
REACTOME_RNA_POL_II_PRE_TRANSCRIPTION_EVENTS	-0.157431	-1.18349	0.363273	2.3311	0.612623
PID_INSULIN_GLUCOSE_PATHWAY	-0.215921	-1.17278	0.383673	3.50272	0.614734
REACTOME_NA_CL_DEPENDENT_NEUROTRANSMITTER_TRANSPORTERS	-0.238897	-1.17314	0.365422	1.5853	0.615898
MIPS_TNF_ALPHA_NF_KAPPA_B_SIGNALING_COMPLEX_2	-0.291832	-1.17476	0.380567	14.2935	0.616138
REACTOME_ADENYLATE_CYCLASE_INHIBITORY_PATHWAY	-0.284212	-1.17565	0.371197	3.10282	0.61691
KEGG_GAP_JUNCTION	-0.119247	-1.16589	0.352083	1.89246	0.616965
BIOCARTA_DREAM_PATHWAY	-0.276777	-1.16747	0.378486	2.67724	0.61725
REACTOME_RNA_POL_III_TRANSCRIPTION_INITIATION_FROM_TYPE_2_PROMOTER	-0.219775	-1.15823	0.373967	1.92531	0.621172
PID_CXCR4_PATHWAY	0.149661	1.49404	0.238095	2.7597	0.62206
PID_ARF6_TRAFFICKINGPATHWAY	-0.155496	-1.15494	0.386752	2.23364	0.622162
PID_TELOMERASEPATHWAY	-0.127732	-1.14578	0.385928	2.77577	0.624398
REACTOME_SYNTHESIS_OF_PC	-0.23971	-1.1468	0.383142	2.55894	0.625108
REACTOME_RNA_POL_III_TRANSCRIPTION_TERMINATION	-0.242023	-1.1473	0.392197	2.56985	0.626171
KEGG_PROSTATE_CANCER	0.148118	1.47694	0.220238	1.63978	0.626973
PID_IL2_PI3KPATHWAY	0.237353	1.47881	0.245174	2.09165	0.627906
MIPS_CEN_COMPLEX	-0.186516	-1.13752	0.374468	2.08644	0.629022
PID_IL8CXCR2_PATHWAY	0.248219	1.46755	0.250958	4.61681	0.630101
PID_HNF3APATHWAY	0.222834	1.47888	0.251451	1.86224	0.630526
REACTOME_CTLA4_INHIBITORY_SIGNALING	0.282931	1.43713	0.276471	2.78125	0.630763
KEGG_ALDOSTERONE_REGULATED_SODIUM_REABSORPTION	0.234378	1.46921	0.257085	1.37591	0.631317
KEGG_LONG_TERM_POTENTIATION	-0.12666	-1.13153	0.362887	1.90617	0.631826
BIOCARTA_KERATINOCYTE_PATHWAY	0.211855	1.45573	0.262745	2.82216	0.632827
REACTOME_INITIAL_TRIGGERING_OF_COMPLEMENT	0.378729	1.47919	0.247465	4.28438	0.632916
REACTOME_OLFACTORY_SIGNALING_PATHWAY	0.163807	1.4375	0.276392	1.76882	0.633043
SA_REG_CASCADE_OF_CYCLIN_EXPR	-0.271513	-1.12725	0.402954	2.53508	0.633572
REACTOME_THROMBOXANE_SIGNALLING_THROUGH_TP_RECEPTOR	-0.19513	-1.12325	0.387368	3.2765	0.635081
PID_RANBP2PATHWAY	0.391807	1.45602	0.254902	6.73217	0.635201
BIOCARTA_NKCELLS_PATHWAY	0.320897	1.43789	0.274354	3.50234	0.635267
MIPS_RNA_POLYMERASE_II	-0.241508	-1.11908	0.391304	4.42899	0.635324
PID_NFAT_3PATHWAY	-0.134276	-1.11969	0.376299	2.79569	0.636295
PID_FGF_PATHWAY	0.197598	1.45771	0.258252	1.80384	0.636325
KEGG_RENIN_ANGIOTENSIN_SYSTEM	-0.240858	-1.10882	0.400794	2.71033	0.636847
REACTOME_RNA_POL_I_RNA_POL_III_AND_MITOCHONDRIAL_TRANSCRIPTION	0.143657	1.43884	0.248162	1.40256	0.637084
REACTOME_REGULATORY_RNA_PATHWAYS	-0.230525	-1.10932	0.387795	4.68487	0.637958
KEGG_HYPERTROPHIC_CARDIOMYOPATHY_HCM	-0.114706	-1.11093	0.389522	1.32572	0.638307
BIOCARTA_RB_PATHWAY	-0.264711	-1.10436	0.38171	1.92916	0.638555
REACTOME_PLC_BETA_MEDIATED_EVENTS	-0.159588	-1.11214	0.378099	2.25973	0.63892
KEGG_CHRONIC_MYELOID_LEUKEMIA	0.165158	1.44521	0.271511	1.39236	0.639333
KEGG_GNRH_SIGNALING_PATHWAY	0.139419	1.43901	0.265655	1.85826	0.639529
REACTOME_EXTRINSIC_PATHWAY_FOR_APOPTOSIS	0.348256	1.44121	0.263451	4.19043	0.640317
BIOCARTA_DC_PATHWAY	0.276068	1.41596	0.277559	1.24132	0.644535
REACTOME_TRAF6_MEDIATED_INDUCTION_OF_TAK1_COMPLEX	-0.265309	-1.09372	0.404661	2.4712	0.644851
PID_ILK_PATHWAY	-0.144325	-1.08313	0.397938	1.61995	0.645055
PID_P75NTRPATHWAY	-0.134176	-1.08346	0.404211	2.97369	0.646242
MIPS_RC_COMPLEX_DURING_S_PHASE_OF_CELL_CYCLE	-0.25943	-1.08966	0.417969	5.56254	0.646285
REACTOME_DOWNREGULATION_OF_TGF_BETA_RECEPTOR_SIGNALING	-0.211041	-1.08748	0.393878	2.99348	0.646359
REACTOME_CD28_DEPENDENT_VAV1_PATHWAY	0.373078	1.41631	0.270751	3.64564	0.646834
MIPS_E2F_6_COMPLEX	-0.265185	-1.08417	0.415929	6.58007	0.647189
KEGG_O_GLYCAN_BIOSYNTHESIS	0.251917	1.40685	0.264078	2.09068	0.647422
REACTOME_PKB_MEDIATED_EVENTS	0.249579	1.40923	0.261719	2.26128	0.64785
REACTOME_MYOGENESIS	0.258073	1.3969	0.293522	2.69366	0.64821
PID_AR_PATHWAY	0.173973	1.40196	0.257692	1.89874	0.648887
KEGG_PROTEASOME	-0.149029	-1.07449	0.382892	2.39788	0.6496
BIOCARTA_NUCLEARRS_PATHWAY	0.32952	1.39805	0.26494	2.29924	0.649792
BIOCARTA_NO1_PATHWAY	-0.189295	-1.06901	0.438445	1.79339	0.652058
REACTOME_VIF_MEDIATED_DEGRADATION_OF_APOBEC3G	-0.138245	-1.06082	0.377823	2.24255	0.652226
BIOCARTA_AKAPCENTROSOME_PATHWAY	-0.244893	-1.06264	0.433265	4.476	0.652292
REACTOME_OXYGEN_DEPENDENT_PROLINE_HYDROXYLATION_OF_HYPOXIA_INDUCIBLE_FACTOR_ALPHA	-0.23448	-1.06551	0.396146	3.61538	0.653056
BIOCARTA_SHH_PATHWAY	-0.236278	-1.06291	0.408284	3.20672	0.653551
KEGG_HOMOLOGOUS_RECOMBINATION	-0.176542	-1.05366	0.412574	2.18757	0.655891
REACTOME_DOWNSTREAM_TCR_SIGNALING	0.231457	1.38356	0.285985	2.93816	0.657361
REACTOME_CYTOSOLIC_SULFONATION_OF_SMALL_MOLECULES	0.366615	1.37454	0.274704	4.7641	0.657554
REACTOME_CLASS_I_MHC_MEDIATED_ANTIGEN_PROCESSING_PRESENTATION	-0.0640797	-1.04799	0.413636	1.65495	0.658505
REACTOME_PACKAGING_OF_TELOMERE_ENDS	0.234958	1.37553	0.291115	1.69059	0.659223
REACTOME_MICRORNA_MIRNA_BIOGENESIS	-0.231242	-1.04189	0.412698	5.1259	0.659973
PID_ANTHRAXPATHWAY	-0.234679	-1.04296	0.426	2.18959	0.660642
REACTOME_RESPONSE_TO_ELEVATED_PLATELET_CYTOSOLIC_CA2_	-0.105426	-1.03481	0.417021	1.26663	0.660987
REACTOME_SIGNALING_BY_INSULIN_RECEPTOR	0.126681	1.37606	0.271318	1.40092	0.661337
REACTOME_SEMAPHORIN_INTERACTIONS	-0.115666	-1.03765	0.413361	1.97654	0.661805
BIOCARTA_CREB_PATHWAY	-0.179217	-1.03519	0.434783	2.4261	0.662167
MIPS_INO80_CHROMATIN_REMODELING_COMPLEX	0.326097	1.36548	0.293173	2.73521	0.663109
BIOCARTA_INTEGRIN_PATHWAY	-0.157233	-1.02684	0.408163	2.04291	0.665445
PID_IL12_STAT4PATHWAY	0.2183	1.35767	0.291971	2.41359	0.667658
KEGG_WNT_SIGNALING_PATHWAY	-0.0817558	-1.00848	0.428571	2.49437	0.6773
REACTOME_MEIOTIC_RECOMBINATION	0.169692	1.33708	0.277992	0.876601	0.680681
SIG_BCR_SIGNALING_PATHWAY	0.184832	1.3304	0.268924	1.71615	0.681394
PID_INTEGRIN5_PATHWAY	0.327869	1.33818	0.313953	4.07232	0.682322
REACTOME_FORMATION_OF_RNA_POL_II_ELONGATION_COMPLEX_	-0.153999	-0.99499	0.44668	2.89993	0.682795
MIPS_STAGA_COMPLEX	-0.249079	-0.998056	0.465028	5.00973	0.683398
SA_CASPASE_CASCADE	0.276443	1.33064	0.3083	1.96074	0.683776
KEGG_DILATED_CARDIOMYOPATHY	-0.0954718	-0.995132	0.437229	1.38398	0.684144
PID_HNF3BPATHWAY	-0.130458	-0.988982	0.447368	1.61353	0.685732
KEGG_HEDGEHOG_SIGNALING_PATHWAY	0.177039	1.31597	0.305882	2.11642	0.68622
BIOCARTA_IL1R_PATHWAY	0.22377	1.31187	0.311412	1.46648	0.687036
REACTOME_KERATAN_SULFATE_BIOSYNTHESIS	0.239715	1.31657	0.308118	4.40378	0.688231
PID_INTEGRIN_A4B1_PATHWAY	-0.148405	-0.981999	0.453416	4.04605	0.689213
MIPS_ARC_COMPLEX	-0.228021	-0.979838	0.463768	2.79215	0.689225
REACTOME_PHOSPHOLIPID_METABOLISM	0.0985319	1.3166	0.295858	1.51742	0.690802
BIOCARTA_TOLL_PATHWAY	0.19584	1.30403	0.320442	1.74461	0.691415
REACTOME_LATE_PHASE_OF_HIV_LIFE_CYCLE	-0.097615	-0.969094	0.461216	2.00644	0.695428
REACTOME_METABOLISM_OF_VITAMINS_AND_COFACTORS	-0.124059	-0.966131	0.473282	1.93398	0.696103
REACTOME_MRNA_DECAY_BY_5_TO_3_EXORIBONUCLEASE	-0.225089	-0.957208	0.472222	2.86414	0.69671
KEGG_PRIMARY_BILE_ACID_BIOSYNTHESIS	0.289962	1.29419	0.348178	2.60436	0.697222
KEGG_CALCIUM_SIGNALING_PATHWAY	-0.066637	-0.962287	0.456067	1.22789	0.697345
MIPS_EMERIN_COMPLEX_32	-0.187448	-0.959721	0.447257	4.08877	0.697756
REACTOME_TRANSPORT_OF_RIBONUCLEOPROTEINS_INTO_THE_HOST_NUCLEUS	-0.160851	-0.957676	0.474012	3.40751	0.697827
BIOCARTA_GCR_PATHWAY	-0.201498	-0.951621	0.455531	29.3375	0.697835
REACTOME_MHC_CLASS_II_ANTIGEN_PRESENTATION	-0.097917	-0.952129	0.444215	1.91304	0.698888
PID_RXR_VDR_PATHWAY	0.242092	1.2832	0.307544	1.58886	0.704278
ST_GA13_PATHWAY	0.198668	1.27098	0.343629	1.78852	0.704714
REACTOME_CDC6_ASSOCIATION_WITH_THE_ORC_ORIGIN_COMPLEX	-0.244926	-0.939895	0.485656	1.58207	0.705044
REACTOME_NEUROTRANSMITTER_RELEASE_CYCLE	-0.153658	-0.936513	0.470833	1.44386	0.706053
REACTOME_POST_TRANSLATIONAL_PROTEIN_MODIFICATION	0.0980387	1.27207	0.313321	1.31413	0.70634
REACTOME_SIGNALING_BY_FGFR_MUTANTS	0.179826	1.27214	0.304762	2.02787	0.708866
REACTOME_ACTIVATED_AMPK_STIMULATES_FATTY_ACID_OXIDATION_IN_MUSCLE	-0.193383	-0.928034	0.46888	3.07371	0.709148
KEGG_RENAL_CELL_CARCINOMA	0.149498	1.27426	0.324376	1.74139	0.709626
REACTOME_ENDOSOMAL_SORTING_COMPLEX_REQUIRED_FOR_TRANSPORT_ESCRT	-0.166533	-0.928908	0.481336	3.27059	0.710027
REACTOME_GABA_SYNTHESIS_RELEASE_REUPTAKE_AND_DEGRADATION	-0.202676	-0.924378	0.486316	2.47469	0.710309
REACTOME_PROCESSIVE_SYNTHESIS_ON_THE_LAGGING_STRAND	-0.216495	-0.922327	0.482255	4.13398	0.710365
REACTOME_ACTIVATION_OF_CHAPERONE_GENES_BY_XBP1S	0.18694	1.25499	0.321012	1.84065	0.710871
REACTOME_PI_METABOLISM	0.169318	1.18103	0.356031	1.4925	0.711472
REACTOME_COMMON_PATHWAY	0.290982	1.26007	0.342574	2.53492	0.711775
PID_S1P_META_PATHWAY	0.251719	1.25678	0.31286	6.10622	0.711996
REACTOME_REGULATION_OF_IFNG_SIGNALING	0.296883	1.18198	0.372816	2.99217	0.712991
MIPS_DSS1_COMPLEX	0.305143	1.24848	0.352031	7.8982	0.714079
BIOCARTA_EGF_PATHWAY	0.205812	1.23078	0.339468	3.67487	0.714511
REACTOME_ABC_FAMILY_PROTEINS_MEDIATED_TRANSPORT	0.191541	1.18282	0.366038	2.27816	0.714623
BIOCARTA_PDGF_PATHWAY	0.195645	1.18829	0.354	3.5151	0.714751
REACTOME_INTEGRIN_ALPHAIIB_BETA3_SIGNALING	0.215541	1.19364	0.371769	3.14811	0.714816
KEGG_TYPE_I_DIABETES_MELLITUS	0.188491	1.23586	0.31685	2.19972	0.714905
REACTOME_SHC_MEDIATED_CASCADE	0.209042	1.23252	0.35214	2.27886	0.715378
KEGG_PANCREATIC_CANCER	0.149246	1.23816	0.34236	1.55853	0.715405
REACTOME_ERK_MAPK_TARGETS	0.247305	1.18403	0.357834	2.67413	0.716017
PID_HIF1APATHWAY	0.258719	1.18947	0.352601	2.29335	0.716052
REACTOME_ASPARAGINE_N_LINKED_GLYCOSYLATION	0.14204	1.19431	0.34252	2.13614	0.716594
REACTOME_ENDOGENOUS_STEROLS	0.305776	1.23946	0.337165	1.92916	0.716795
MIPS_TRAP_COMPLEX	0.279912	1.22188	0.378641	3.98937	0.717389
REACTOME_HDL_MEDIATED_LIPID_TRANSPORT	0.266702	1.19604	0.393597	1.79719	0.71746
REACTOME_TRAF6_MEDIATED_INDUCTION_OF_NFKB_AND_MAP_KINASES_UPON_TLR7_8_OR_9_ACTIVATION	0.144353	1.2403	0.309615	1.76546	0.71865
PID_ER_NONGENOMIC_PATHWAY	0.173919	1.19628	0.333333	1.85093	0.719641
REACTOME_ANTIGEN_PROCESSING_CROSS_PRESENTATION	0.143693	1.22201	0.310019	2.83315	0.719755
REACTOME_COMPLEMENT_CASCADE	0.206497	1.20771	0.365613	1.86277	0.719811
REACTOME_MEMBRANE_TRAFFICKING	-0.0840039	-0.906792	0.471698	1.57748	0.720053
REACTOME_TRAF6_MEDIATED_NFKB_ACTIVATION	0.243818	1.21247	0.347222	2.35395	0.720805
REACTOME_DOWNSTREAM_SIGNAL_TRANSDUCTION	0.118303	1.20933	0.335329	1.66811	0.720962
ST_STAT3_PATHWAY	0.300262	1.19732	0.363462	1.76556	0.721215
REACTOME_SEMA3A_PAK_DEPENDENT_AXON_REPULSION	0.278124	1.16399	0.400771	4.00862	0.72135
PID_INTEGRIN2_PATHWAY	0.224839	1.21396	0.333333	1.37397	0.722043
BIOCARTA_TOB1_PATHWAY	0.246649	1.19896	0.377609	1.46815	0.722347
KEGG_FC_GAMMA_R_MEDIATED_PHAGOCYTOSIS	0.115971	1.16541	0.377395	2.19832	0.722593
BIOCARTA_RANKL_PATHWAY	0.291503	1.20112	0.382129	2.3947	0.723023
REACTOME_TRAFFICKING_OF_AMPA_RECEPTORS	-0.155129	-0.898209	0.504032	1.75395	0.724791
REACTOME_RNA_POL_III_TRANSCRIPTION	-0.132365	-0.870959	0.498982	1.78564	0.725206
ST_WNT_CA2_CYCLIC_GMP_PATHWAY	-0.168423	-0.875876	0.491903	1.86808	0.726078
BIOCARTA_TEL_PATHWAY	-0.182859	-0.887849	0.510121	2.70909	0.726278
MIPS_12S_U11_SNRNP	-0.208402	-0.871085	0.537445	2.1896	0.726541
BIOCARTA_RHO_PATHWAY	-0.140588	-0.889048	0.511247	1.4504	0.726828
REACTOME_RNA_POL_III_TRANSCRIPTION_INITIATION_FROM_TYPE_3_PROMOTER	-0.16071	-0.893142	0.48643	2.45779	0.726914
REACTOME_MITOCHONDRIAL_PROTEIN_IMPORT	-0.115755	-0.890825	0.46988	2.22182	0.727041
PID_THROMBIN_PAR1_PATHWAY	0.169371	1.1511	0.347222	4.04088	0.727328
PID_THROMBIN_PAR4_PATHWAY	-0.207917	-0.8759	0.526201	2.39437	0.727513
REACTOME_CROSS_PRESENTATION_OF_SOLUBLE_EXOGENOUS_ANTIGENS_ENDOSOMES	-0.120922	-0.871784	0.513216	2.36952	0.727546
BIOCARTA_ATRBRCA_PATHWAY	0.24215	1.15315	0.386275	2.46107	0.728024
BIOCARTA_AMI_PATHWAY	-0.173583	-0.87657	0.515213	2.64106	0.728506
REACTOME_CLASS_B_2_SECRETIN_FAMILY_RECEPTORS	-0.0894143	-0.877985	0.45935	0.994754	0.72902
REACTOME_DAG_AND_IP3_SIGNALING	-0.143331	-0.881969	0.476483	2.23945	0.729114
REACTOME_TRANS_GOLGI_NETWORK_VESICLE_BUDDING	-0.113603	-0.879695	0.479339	1.83963	0.729263
KEGG_ENDOCYTOSIS	0.0905741	1.14511	0.350093	1.67354	0.730184
BIOCARTA_EIF_PATHWAY	-0.195519	-0.851964	0.536913	5.60319	0.737528
REACTOME_TRANSPORT_OF_INORGANIC_CATIONS_ANIONS_AND_AMINO_ACIDS_OLIGOPEPTIDES	0.119914	1.12546	0.367906	1.55859	0.739479
PID_P73PATHWAY	-0.0847369	-0.847121	0.498956	1.78858	0.739537
PID_GLYPICAN_1PATHWAY	0.209685	1.1305	0.363265	10.7454	0.73998
PID_S1P_S1P1_PATHWAY	-0.161341	-0.838495	0.528226	3.01843	0.741465
KEGG_VIBRIO_CHOLERAE_INFECTION	-0.105224	-0.841963	0.505051	2.18844	0.741742
PID_ERB_GENOMIC_PATHWAY	0.257099	1.12549	0.387295	2.22953	0.741827
KEGG_PRION_DISEASES	-0.133267	-0.839508	0.511905	1.91999	0.742171
BIOCARTA_ATM_PATHWAY	-0.172408	-0.834222	0.530043	2.13391	0.743271
PID_AVB3_OPN_PATHWAY	-0.139202	-0.830969	0.526971	1.2115	0.744078
PID_INTEGRIN_A9B1_PATHWAY	-0.153663	-0.826211	0.512195	2.36844	0.745993
REACTOME_SYNTHESIS_OF_BILE_ACIDS_AND_BILE_SALTS_VIA_7ALPHA_HYDROXYCHOLESTEROL	0.248353	1.11429	0.377778	2.23998	0.74654
BIOCARTA_ALK_PATHWAY	-0.123898	-0.822019	0.531568	1.85524	0.747554
REACTOME_NCAM_SIGNALING_FOR_NEURITE_OUT_GROWTH	-0.093509	-0.819427	0.511931	1.8427	0.747923
REACTOME_VOLTAGE_GATED_POTASSIUM_CHANNELS	0.164644	1.10334	0.365657	1.76796	0.751483
PID_TXA2PATHWAY	0.143154	1.10506	0.395712	2.58718	0.752349
REACTOME_CHROMOSOME_MAINTENANCE	-0.0772813	-0.803527	0.550976	1.84984	0.757743
REACTOME_ABCA_TRANSPORTERS_IN_LIPID_HOMEOSTASIS	0.236621	1.09313	0.388235	3.41773	0.757798
REACTOME_ENOS_ACTIVATION_AND_REGULATION	-0.161847	-0.799093	0.528736	1.81416	0.75782
REACTOME_SIGNALING_BY_WNT	-0.0944135	-0.801106	0.533049	2.27168	0.757925
REACTOME_DESTABILIZATION_OF_MRNA_BY_AUF1_HNRNP_D0	-0.105294	-0.789295	0.533049	2.54512	0.76181
MIPS_26S_PROTEASOME	-0.155645	-0.791331	0.543967	3.77494	0.761938
KEGG_COMPLEMENT_AND_COAGULATION_CASCADES	0.127178	1.0461	0.413002	1.42888	0.765407
PID_BARD1PATHWAY	0.181652	1.04218	0.448276	1.05198	0.766186
PID_CDC42_REG_PATHWAY	0.180733	1.0724	0.416507	2.50422	0.766248
KEGG_RIBOFLAVIN_METABOLISM	0.24474	1.03934	0.435146	2.78142	0.766253
BIOCARTA_IL2_PATHWAY	0.206183	1.04626	0.431174	2.34265	0.767575
BIOCARTA_SPRY_PATHWAY	0.233235	1.04878	0.435583	2.49932	0.767824
BIOCARTA_MYOSIN_PATHWAY	0.178572	1.07326	0.418651	2.45761	0.767867
REACTOME_COLLAGEN_FORMATION	0.137607	1.06415	0.409465	1.41316	0.768494
KEGG_PHOSPHATIDYLINOSITOL_SIGNALING_SYSTEM	0.121493	1.06112	0.414258	1.71178	0.768685
REACTOME_ACYL_CHAIN_REMODELLING_OF_PE	0.215414	1.03375	0.440644	1.70191	0.768758
REACTOME_SEROTONIN_RECEPTORS	0.256907	1.02482	0.438247	1.47913	0.769387
BIOCARTA_TID_PATHWAY	0.226471	1.02979	0.45809	1.87103	0.769656
PID_CASPASE_PATHWAY	0.135493	1.04914	0.399625	2.62811	0.769822
REACTOME_ENERGY_DEPENDENT_REGULATION_OF_MTOR_BY_LKB1_AMPK	0.234191	1.07346	0.406746	2.90087	0.770112
REACTOME_ACYL_CHAIN_REMODELLING_OF_PG	0.245675	1.05385	0.416016	1.70191	0.770357
REACTOME_AMINO_ACID_AND_OLIGOPEPTIDE_SLC_TRANSPORTERS	0.142169	1.02623	0.426259	1.9882	0.770531
REACTOME_MAPK_TARGETS_NUCLEAR_EVENTS_MEDIATED_BY_MAP_KINASES	0.179922	1.06452	0.405253	2.17273	0.770575
PID_FRA_PATHWAY	0.162416	1.00367	0.436735	2.03616	0.7712
REACTOME_ANTIVIRAL_MECHANISM_BY_IFN_STIMULATED_GENES	0.121664	1.02006	0.432075	2.97214	0.771205
REACTOME_PRE_NOTCH_EXPRESSION_AND_PROCESSING	0.165075	1.05012	0.411992	2.30215	0.771284
PID_FASPATHWAY	0.161353	1.05532	0.418919	1.59771	0.771403
REACTOME_RECYCLING_OF_BILE_ACIDS_AND_SALTS	0.269873	1.07461	0.405354	2.09681	0.771508
PID_ERBB1_RECEPTOR_PROXIMAL_PATHWAY	0.161226	1.00747	0.453649	2.3043	0.772579
REACTOME_NFKB_AND_MAP_KINASES_ACTIVATION_MEDIATED_BY_TLR4_SIGNALING_REPERTOIRE	0.115956	1.00449	0.442379	1.58544	0.772768
REACTOME_CIRCADIAN_REPRESSION_OF_EXPRESSION_BY_REV_ERBA	0.199078	0.998444	0.451172	2.91852	0.773272
REACTOME_MAP_KINASE_ACTIVATION_IN_TLR_CASCADE	0.13609	0.994868	0.426786	1.7893	0.773982
BIOCARTA_SRCRPTP_PATHWAY	0.268568	1.00792	0.464646	2.11335	0.774485
BIOCARTA_IL6_PATHWAY	0.202524	1.01064	0.435223	2.34265	0.774524
REACTOME_NUCLEAR_RECEPTOR_TRANSCRIPTION_PATHWAY	0.132898	0.990352	0.446927	1.32136	0.775492
BIOCARTA_D4GDI_PATHWAY	0.249675	1.0119	0.442308	1.64702	0.775787
PID_HES_HEYPATHWAY	0.145405	0.984059	0.447471	2.18932	0.778434
REACTOME_ACETYLCHOLINE_BINDING_AND_DOWNSTREAM_EVENTS	0.235562	0.967163	0.492395	2.25495	0.778928
REACTOME_RORA_ACTIVATES_CIRCADIAN_EXPRESSION	0.189314	0.96434	0.501938	2.73611	0.779041
BIOCARTA_ERYTH_PATHWAY	0.232142	0.949209	0.474903	2.0965	0.780293
KEGG_HEMATOPOIETIC_CELL_LINEAGE	0.103834	0.968047	0.459048	1.20219	0.780477
REACTOME_BMAL1_CLOCK_NPAS2_ACTIVATES_CIRCADIAN_EXPRESSION	0.148103	0.946203	0.472795	1.85149	0.78057
PID_AURORA_A_PATHWAY	-0.123736	-0.75499	0.554167	1.9144	0.780837
REACTOME_PRESYNAPTIC_NICOTINIC_ACETYLCHOLINE_RECEPTORS	0.246175	0.97826	0.496198	2.81868	0.78097
PID_IL5_PATHWAY	0.228781	0.956329	0.491194	1.55708	0.781063
REACTOME_DCC_MEDIATED_ATTRACTIVE_SIGNALING	-0.178239	-0.756316	0.579957	2.72123	0.781365
KEGG_SELENOAMINO_ACID_METABOLISM	-0.135815	-0.758459	0.576375	3.92358	0.78138
PID_ATM_PATHWAY	0.152889	0.97434	0.447619	3.12716	0.782038
REACTOME_ELONGATION_ARREST_AND_RECOVERY	-0.134823	-0.759559	0.554493	2.95273	0.782112
KEGG_NEUROACTIVE_LIGAND_RECEPTOR_INTERACTION	0.0572588	0.949614	0.460145	0.934007	0.782129
BIOCARTA_PS1_PATHWAY	0.219424	0.9575	0.462107	2.28626	0.782341
PID_HDAC_CLASSIII_PATHWAY	0.179287	0.938421	0.492218	3.33974	0.78248
KEGG_LINOLEIC_ACID_METABOLISM	0.186132	0.968124	0.462428	1.36641	0.782641
PID_PDGFRAPATHWAY	0.178888	0.940403	0.460317	2.34265	0.783028
BIOCARTA_MITOCHONDRIA_PATHWAY	0.194309	0.969414	0.453155	2.94158	0.783829
PID_FCER1PATHWAY	0.115077	0.950045	0.46139	1.7104	0.783978
MIPS_TFIID_COMPLEX	-0.203479	-0.746823	0.589744	2.09048	0.785149
REACTOME_DOWNREGULATION_OF_SMAD2_3_SMAD4_TRANSCRIPTIONAL_ACTIVITY	-0.145122	-0.742105	0.578846	1.96208	0.786921
BIOCARTA_RAS_PATHWAY	0.172116	0.92678	0.481836	3.16898	0.787463
REACTOME_PLATELET_AGGREGATION_PLUG_FORMATION	0.150932	0.9291	0.465347	2.30082	0.787687
KEGG_HISTIDINE_METABOLISM	-0.122848	-0.732754	0.578288	15.1362	0.790476
REACTOME_THROMBIN_SIGNALLING_THROUGH_PROTEINASE_ACTIVATED_RECEPTORS_PARS	-0.115695	-0.73474	0.576017	1.8879	0.79054
MIPS_TFIID_BETA_COMPLEX	-0.192977	-0.730372	0.594912	2.09048	0.790618
PID_GMCSF_PATHWAY	0.13801	0.919822	0.457926	1.77893	0.790731
REACTOME_RNA_POL_I_TRANSCRIPTION_INITIATION	0.170489	0.872834	0.521657	2.7924	0.791846
KEGG_NON_SMALL_CELL_LUNG_CANCER	0.119835	0.914895	0.475538	1.6825	0.792574
BIOCARTA_COMP_PATHWAY	0.199289	0.911763	0.508738	1.56092	0.792948
PID_AR_TF_PATHWAY	0.129848	0.909052	0.454212	2.24932	0.793021
BIOCARTA_TNFR1_PATHWAY	0.160508	0.90102	0.509398	2.70282	0.793193
REACTOME_SIGNALLING_BY_NGF	0.0601439	0.903343	0.475096	1.56866	0.793411
REACTOME_GAP_JUNCTION_ASSEMBLY	0.193015	0.867723	0.520875	2.33238	0.793803
REACTOME_TERMINATION_OF_O_GLYCAN_BIOSYNTHESIS	0.179753	0.872898	0.509766	1.7061	0.793877
KEGG_NEUROTROPHIN_SIGNALING_PATHWAY	0.0772087	0.90515	0.485075	2.15044	0.79403
BIOCARTA_CARM1_PATHWAY	0.221684	0.875251	0.538462	3.03536	0.794189
KEGG_BASAL_CELL_CARCINOMA	0.117603	0.875916	0.49711	2.17867	0.795739
REACTOME_SIGNALING_BY_FGFR1_FUSION_MUTANTS	0.188732	0.876529	0.505792	2.40348	0.79736
MIPS_AP3_BLOC1_COMPLEX	0.245754	0.886851	0.517824	3.18486	0.797776
PID_ECADHERIN_STABILIZATION_PATHWAY	0.132868	0.878576	0.495327	2.50447	0.797924
KEGG_GLYCOSAMINOGLYCAN_DEGRADATION	0.174496	0.880952	0.505882	1.61357	0.798203
REACTOME_HIV_LIFE_CYCLE	-0.0666664	-0.715331	0.582305	1.85013	0.79847
REACTOME_TIGHT_JUNCTION_INTERACTIONS	-0.122308	-0.716828	0.589744	6.7639	0.798939
REACTOME_DSCAM_INTERACTIONS	0.227542	0.887866	0.504726	3.72799	0.799171
REACTOME_NCAM1_INTERACTIONS	-0.103692	-0.711817	0.580169	1.73519	0.799407
REACTOME_GPCR_DOWNSTREAM_SIGNALING	0.0389062	0.855106	0.495379	1.07393	0.799467
REACTOME_RNA_POL_I_TRANSCRIPTION_TERMINATION	0.181719	0.881669	0.523166	3.35088	0.799696
BIOCARTA_BARR_MAPK_PATHWAY	-0.167077	-0.702188	0.595618	2.25583	0.800353
REACTOME_OTHER_SEMAPHORIN_INTERACTIONS	0.188302	0.855887	0.534247	5.89709	0.800935
PID_HDAC_CLASSII_PATHWAY	0.141547	0.888027	0.502959	2.24501	0.801191
ST_G_ALPHA_I_PATHWAY	-0.109747	-0.704931	0.606	2.17753	0.801312
REACTOME_APOPTOTIC_CLEAVAGE_OF_CELL_ADHESION_PROTEINS	-0.188623	-0.702615	0.613497	1.53169	0.801532
REACTOME_SYNTHESIS_OF_SUBSTRATES_IN_N_GLYCAN_BIOSYTHESIS	-0.166384	-0.705993	0.6	4.34275	0.802041
PID_RAS_PATHWAY	0.144164	0.835948	0.545455	2.17388	0.804065
BIOCARTA_EIF2_PATHWAY	-0.179045	-0.689958	0.605317	4.19966	0.80443
PID_FOXM1PATHWAY	0.121591	0.845006	0.517454	1.63964	0.8053
REACTOME_DOWNSTREAM_SIGNALING_OF_ACTIVATED_FGFR	0.0823715	0.839154	0.499033	1.46308	0.805715
KEGG_FOCAL_ADHESION	-0.0468322	-0.690039	0.594907	1.41388	0.80589
REACTOME_PPARA_ACTIVATES_GENE_EXPRESSION	-0.0651256	-0.692035	0.584521	1.54321	0.8059
PID_ERA_GENOMIC_PATHWAY	0.100845	0.836196	0.545809	1.63751	0.805952
REACTOME_PHOSPHOLIPASE_C_MEDIATED_CASCADE	-0.0885258	-0.679058	0.581197	1.51745	0.8063
BIOCARTA_IGF1_PATHWAY	-0.133055	-0.680936	0.615079	3.11061	0.806509
BIOCARTA_EPO_PATHWAY	0.171877	0.827203	0.517857	2.92831	0.806736
REACTOME_PLATELET_CALCIUM_HOMEOSTASIS	0.177471	0.8217	0.527344	2.06051	0.806969
PID_HEDGEHOG_GLIPATHWAY	-0.0891377	-0.682075	0.573441	2.38162	0.807107
BIOCARTA_CDMAC_PATHWAY	0.189133	0.839621	0.527938	1.60496	0.807423
REACTOME_DIABETES_PATHWAYS	-0.0588583	-0.683752	0.576923	1.47949	0.807478
PID_CDC42_PATHWAY	-0.0742587	-0.675275	0.597938	2.05955	0.807503
KEGG_PATHWAYS_IN_CANCER	0.0453752	0.812104	0.520871	1.47139	0.808329
REACTOME_METABOLISM_OF_STEROID_HORMONES_AND_VITAMINS_A_AND_D	0.142607	0.814655	0.512048	1.27585	0.808366
REACTOME_CRMPS_IN_SEMA3A_SIGNALING	0.197856	0.822439	0.544204	2.90909	0.80839
REACTOME_ER_PHAGOSOME_PATHWAY	0.110688	0.82723	0.533207	2.67037	0.808781
REACTOME_ACYL_CHAIN_REMODELLING_OF_PS	0.203438	0.815784	0.566731	1.41826	0.809504
REACTOME_CELL_SURFACE_INTERACTIONS_AT_THE_VASCULAR_WALL	0.0854913	0.799643	0.552434	1.70031	0.811789
REACTOME_BASE_EXCISION_REPAIR	-0.140668	-0.666444	0.623327	2.07198	0.812334
REACTOME_PI3K_EVENTS_IN_ERBB4_SIGNALING	0.125521	0.803674	0.535857	1.31595	0.812689
REACTOME_TRANSPORT_OF_ORGANIC_ANIONS	0.208845	0.8	0.576046	2.30763	0.813564
REACTOME_PTM_GAMMA_CARBOXYLATION_HYPUSINE_FORMATION_AND_ARYLSULFATASE_ACTIVATION	0.140766	0.790972	0.549296	3.43521	0.816261
KEGG_MATURITY_ONSET_DIABETES_OF_THE_YOUNG	0.153076	0.788107	0.559289	1.96671	0.816545
REACTOME_ACTIVATION_OF_GENES_BY_ATF4	-0.132043	-0.65071	0.645923	1.8466	0.817582
BIOCARTA_CHREBP2_PATHWAY	-0.0925098	-0.652761	0.584521	2.30453	0.81767
BIOCARTA_EIF4_PATHWAY	0.149841	0.780972	0.559387	1.57891	0.817886
PID_INTEGRIN4_PATHWAY	-0.177949	-0.656411	0.669439	2.99072	0.818023
BIOCARTA_MONOCYTE_PATHWAY	0.194241	0.782404	0.545106	2.13282	0.818869
REACTOME_DEADENYLATION_DEPENDENT_MRNA_DECAY	-0.0944891	-0.653118	0.594705	2.32217	0.818905
KEGG_CELL_ADHESION_MOLECULES_CAMS	0.0647614	0.77623	0.551852	1.6357	0.819491
BIOCARTA_ARENRF2_PATHWAY	0.187792	0.768295	0.585227	2.79599	0.821389
BIOCARTA_AKT_PATHWAY	-0.110471	-0.642425	0.606491	1.91715	0.822227
REACTOME_BOTULINUM_NEUROTOXICITY	0.167583	0.764587	0.577689	3.22624	0.822264
REACTOME_NOTCH_HLH_TRANSCRIPTION_PATHWAY	0.200727	0.769617	0.586538	4.96396	0.822461
REACTOME_INTRINSIC_PATHWAY	-0.147753	-0.638817	0.634573	1.60044	0.82321
BIOCARTA_INSULIN_PATHWAY	-0.124616	-0.635846	0.620482	2.93779	0.823764
KEGG_VALINE_LEUCINE_AND_ISOLEUCINE_BIOSYNTHESIS	0.199254	0.746464	0.585366	3.68848	0.825944
KEGG_FOLATE_BIOSYNTHESIS	0.196094	0.740771	0.596273	3.82117	0.826446
PID_REELINPATHWAY	0.133041	0.743026	0.555769	2.85897	0.826739
BIOCARTA_GRANULOCYTES_PATHWAY	0.183713	0.747625	0.583493	1.6772	0.82702
REACTOME_DESTABILIZATION_OF_MRNA_BY_TRISTETRAPROLIN_TTP	0.164502	0.749777	0.564054	244.938	0.827382
REACTOME_SIGNALING_BY_NODAL	0.173656	0.754249	0.59	1.53373	0.827969
SIG_PIP3_SIGNALING_IN_B_LYMPHOCYTES	0.11884	0.750538	0.577603	1.0489	0.82877
MIPS_BRAFT_COMPLEX	0.184093	0.729501	0.629845	4.0272	0.828925
KEGG_GLYCEROLIPID_METABOLISM	-0.0854652	-0.625705	0.628931	1.91578	0.829548
BIOCARTA_NGF_PATHWAY	0.153086	0.716764	0.612167	2.50998	0.830746
BIOCARTA_TH1TH2_PATHWAY	0.154619	0.729639	0.582834	1.05174	0.830809
REACTOME_CHYLOMICRON_MEDIATED_LIPID_TRANSPORT	0.156851	0.721038	0.593688	3.83634	0.831469
KEGG_VIRAL_MYOCARDITIS	0.0866277	0.723238	0.530909	1.20092	0.831768
REACTOME_REGULATION_OF_COMPLEMENT_CASCADE	0.181421	0.712818	0.604288	1.92658	0.83178
REACTOME_TELOMERE_MAINTENANCE	0.0902627	0.730676	0.59176	1.40977	0.832045
BIOCARTA_PML_PATHWAY	0.15666	0.717449	0.582692	2.3997	0.832185
PID_PDGFRBPATHWAY	0.0629852	0.7069	0.570858	2.02001	0.834116
BIOCARTA_TCR_PATHWAY	0.105475	0.697432	0.608445	2.1078	0.835436
BIOCARTA_CELL2CELL_PATHWAY	-0.140988	-0.599494	0.670782	2.94258	0.836162
REACTOME_AMINE_DERIVED_HORMONES	0.161378	0.698919	0.610338	1.46551	0.836333
PID_FANCONI_PATHWAY	-0.0788115	-0.60021	0.630901	1.48321	0.83715
MIPS_TNF_ALPHA_NF_KAPPA_B_SIGNALING_COMPLEX_5	0.132812	0.699086	0.603206	2.18076	0.838181
KEGG_COLORECTAL_CANCER	-0.0671908	-0.600792	0.617582	1.71215	0.838216
REACTOME_SIGNALING_BY_ROBO_RECEPTOR	-0.103832	-0.608759	0.663327	3.17331	0.838617
BIOCARTA_AGPCR_PATHWAY	-0.145463	-0.61057	0.644491	3.00778	0.838901
MIPS_28S_RIBOSOMAL_SUBUNIT_MITOCHONDRIAL	-0.101169	-0.59352	0.65567	1.66639	0.839059
ST_DIFFERENTIATION_PATHWAY_IN_PC12_CELLS	-0.0822709	-0.603711	0.638075	1.74695	0.839215
REACTOME_AKT_PHOSPHORYLATES_TARGETS_IN_THE_CYTOSOL	-0.152404	-0.601065	0.654506	2.45984	0.839541
PID_ARF_3PATHWAY	-0.12232	-0.604743	0.64881	3.34774	0.839882
MIPS_RNA_POLYMERASE_II_COMPLEX_CHROMATIN_STRUCTURE_MODIFYING_2	-0.144124	-0.57966	0.668627	3.25078	0.841117
BIOCARTA_PARKIN_PATHWAY	-0.153018	-0.574174	0.685185	4.20716	0.841911
BIOCARTA_G1_PATHWAY	-0.0913978	-0.571994	0.650602	1.40097	0.842052
SIG_CHEMOTAXIS	-0.0750737	-0.580319	0.631687	1.13913	0.842171
REACTOME_HIV_INFECTION	-0.039872	-0.575494	0.636364	1.63561	0.842519
REACTOME_MITOCHONDRIAL_TRNA_AMINOACYLATION	-0.111227	-0.56482	0.67364	4.67581	0.842614
MIPS_SWI_SNF_CHROMATIN_REMODELING_RELATED_BRCA1_COMPLEX	-0.152028	-0.581826	0.662028	3.70791	0.842675
REACTOME_EXTENSION_OF_TELOMERES	-0.104934	-0.585595	0.651911	2.36228	0.843076
REACTOME_ACTIVATION_OF_BH3_ONLY_PROTEINS	-0.126378	-0.566288	0.671579	2.48226	0.84308
MIPS_TNF_ALPHA_NF_KAPPA_B_SIGNALING_COMPLEX_6	-0.145267	-0.583247	0.666012	2.09259	0.843228
PID_BETACATENIN_DEG_PATHWAY	-0.121908	-0.566898	0.686117	6.922	0.844184
REACTOME_INTERACTION_BETWEEN_L1_AND_ANKYRINS	-0.104714	-0.550858	0.665953	2.2338	0.847999
PID_DELTANP63PATHWAY	-0.0783754	-0.552169	0.662281	1.3693	0.848518
REACTOME_REGULATION_OF_MRNA_STABILITY_BY_PROTEINS_THAT_BIND_AU_RICH_ELEMENTS	-0.0577323	-0.55257	0.628261	2.02664	0.849738
REACTOME_MEIOTIC_SYNAPSIS	0.0934988	0.674942	0.61985	1.81289	0.850374
MIPS_LARGE_DROSHA_COMPLEX	-0.114669	-0.544958	0.697856	2.09446	0.850654
REACTOME_LIPOPROTEIN_METABOLISM	0.111748	0.671953	0.603846	2.39169	0.85066
MIPS_LARC_COMPLEX	-0.11324	-0.541066	0.688	2.38187	0.852022
REACTOME_SIGNALING_BY_NOTCH1	0.0800588	0.666153	0.591182	3.04611	0.852889
BIOCARTA_CHEMICAL_PATHWAY	-0.100116	-0.537153	0.67019	2.4432	0.853375
REACTOME_CLASS_C_3_METABOTROPIC_GLUTAMATE_PHEROMONE_RECEPTORS	-0.125948	-0.534681	0.66879	19.8921	0.85363
REACTOME_INTERACTIONS_OF_VPR_WITH_HOST_CELLULAR_PROTEINS	-0.0787464	-0.511721	0.709402	2.55564	0.853786
PID_P53REGULATIONPATHWAY	-0.0658168	-0.532281	0.651303	2.11633	0.853842
REACTOME_SIGNALING_BY_ERBB2	-0.0486669	-0.526696	0.680808	1.56921	0.854863
REACTOME_CHONDROITIN_SULFATE_DERMATAN_SULFATE_METABOLISM	-0.0693575	-0.511758	0.69	2.76117	0.855213
BIOCARTA_INTRINSIC_PATHWAY	-0.102158	-0.527662	0.708419	1.6622	0.855652
KEGG_STEROID_HORMONE_BIOSYNTHESIS	-0.0737537	-0.517265	0.673554	1.3527	0.855786
BIOCARTA_EXTRINSIC_PATHWAY	-0.131182	-0.514244	0.70021	2.52101	0.856393
REACTOME_G0_AND_EARLY_G1	-0.0994632	-0.511874	0.696842	2.81861	0.856601
REACTOME_PYRIMIDINE_CATABOLISM	0.172033	0.654993	0.646503	1.65043	0.857166
REACTOME_SPHINGOLIPID_DE_NOVO_BIOSYNTHESIS	-0.0849631	-0.517293	0.690763	1.96743	0.857234
REACTOME_HS_GAG_BIOSYNTHESIS	-0.0790075	-0.500551	0.693252	2.46802	0.857336
BIOCARTA_PTEN_PATHWAY	-0.109387	-0.519126	0.694	2.06045	0.857357
REACTOME_ACTIVATION_OF_RAC	-0.115521	-0.502077	0.732177	2.67968	0.857705
REACTOME_PROTEOLYTIC_CLEAVAGE_OF_SNARE_COMPLEX_PROTEINS	0.149082	0.63862	0.640974	5.42714	0.857831
REACTOME_NEP_NS2_INTERACTS_WITH_THE_CELLULAR_EXPORT_MACHINERY	-0.085202	-0.520252	0.678801	2.60315	0.857995
PID_AR_NONGENOMIC_PATHWAY	0.105556	0.643435	0.626305	1.77254	0.858185
REACTOME_SIGNALING_BY_THE_B_CELL_RECEPTOR_BCR	0.0615332	0.651126	0.629191	1.5204	0.858274
ST_WNT_BETA_CATENIN_PATHWAY	0.112639	0.656033	0.617761	1.83719	0.85833
ST_FAS_SIGNALING_PATHWAY	0.0775268	0.635103	0.625731	2.13224	0.858424
REACTOME_SIGNALING_BY_NOTCH	0.0679789	0.645697	0.627767	2.67966	0.858448
ST_G_ALPHA_S_PATHWAY	0.138123	0.640036	0.633333	6.9909	0.85873
REACTOME_PI3K_AKT_ACTIVATION	0.101649	0.632008	0.618395	1.58822	0.85877
REACTOME_GLUCOSE_TRANSPORT	-0.0698201	-0.502542	0.651992	1.96316	0.858814
BIOCARTA_LONGEVITY_PATHWAY	0.152105	0.647372	0.607724	1.25499	0.859105
REACTOME_CTNNB1_PHOSPHORYLATION_CASCADE	0.142103	0.626187	0.630137	4.69435	0.861047
REACTOME_SPHINGOLIPID_METABOLISM	-0.0544162	-0.473326	0.711462	1.69105	0.864536
KEGG_LONG_TERM_DEPRESSION	-0.0555733	-0.475189	0.713992	1.67154	0.864783
MIPS_SNF2H_COHESIN_NURD_COMPLEX	-0.102926	-0.469846	0.732632	3.93237	0.865521
REACTOME_STRIATED_MUSCLE_CONTRACTION	-0.0842477	-0.47545	0.722334	0.948845	0.866065
BIOCARTA_HDAC_PATHWAY	-0.0837429	-0.475793	0.695378	2.50063	0.867279
REACTOME_PRE_NOTCH_TRANSCRIPTION_AND_TRANSLATION	0.122244	0.614634	0.655106	2.61813	0.867523
PID_LYMPHANGIOGENESIS_PATHWAY	-0.0851573	-0.476753	0.711968	2.65365	0.868119
REACTOME_HEMOSTASIS	-0.0196479	-0.461254	0.691964	1.38405	0.868635
BIOCARTA_ASBCELL_PATHWAY	-0.117039	-0.463097	0.716387	1.64862	0.868856
REACTOME_SLC_MEDIATED_TRANSMEMBRANE_TRANSPORT	-0.0289212	-0.477168	0.696347	1.39339	0.869299
REACTOME_RESOLUTION_OF_AP_SITES_VIA_THE_SINGLE_NUCLEOTIDE_REPLACEMENT_PATHWAY	-0.123751	-0.480716	0.752475	3.14867	0.869812
SA_TRKA_RECEPTOR	0.132991	0.595371	0.678423	3.51397	0.87
KEGG_ETHER_LIPID_METABOLISM	0.103554	0.597768	0.663498	1.49646	0.870092
REACTOME_GENERIC_TRANSCRIPTION_PATHWAY	-0.0245357	-0.477217	0.710744	1.27104	0.870726
REACTOME_SIGNALING_BY_FGFR1_MUTANTS	0.10504	0.60482	0.655172	2.30734	0.870831
REACTOME_DOPAMINE_NEUROTRANSMITTER_RELEASE_CYCLE	-0.118736	-0.455932	0.74498	1.13657	0.870967
REACTOME_ERKS_ARE_INACTIVATED	0.15362	0.598911	0.667976	3.65041	0.87126
PID_TRKRPATHWAY	0.0731222	0.605926	0.635849	1.96936	0.871956
REACTOME_REGULATION_OF_AMPK_ACTIVITY_VIA_LKB1	0.136332	0.587075	0.647638	2.78483	0.872254
BIOCARTA_CXCR4_PATHWAY	0.113048	0.583964	0.659176	2.03094	0.872637
REACTOME_FRS2_MEDIATED_CASCADE	0.0897324	0.599686	0.645669	1.57767	0.872661
REACTOME_SHC_RELATED_EVENTS	0.122614	0.588568	0.657426	1.62926	0.873055
PID_ERBB4_PATHWAY	0.0885763	0.568788	0.671845	1.35769	0.874176
REACTOME_GLYCOSAMINOGLYCAN_METABOLISM	0.0552975	0.570515	0.654717	1.90621	0.874813
REACTOME_GPVI_MEDIATED_ACTIVATION_CASCADE	0.0898109	0.559804	0.656604	2.77559	0.87508
PID_MYC_PATHWAY	0.106818	0.574828	0.673511	2.98168	0.875408
REACTOME_LATENT_INFECTION_OF_HOMO_SAPIENS_WITH_MYCOBACTERIUM_TUBERCULOSIS	-0.076224	-0.444983	0.756385	1.25461	0.875568
REACTOME_GLUTAMATE_NEUROTRANSMITTER_RELEASE_CYCLE	-0.103809	-0.438917	0.757322	1.65924	0.87557
REACTOME_RETROGRADE_NEUROTROPHIN_SIGNALLING	0.147089	0.572036	0.678295	2.02022	0.875585
KEGG_NON_HOMOLOGOUS_END_JOINING	-0.11374	-0.442574	0.735354	2.60784	0.875958
REACTOME_SHC1_EVENTS_IN_ERBB4_SIGNALING	-0.0874515	-0.439787	0.713178	2.52518	0.876459
REACTOME_TRANSCRIPTIONAL_ACTIVITY_OF_SMAD2_SMAD3_SMAD4_HETEROTRIMER	-0.068717	-0.445239	0.723014	1.63507	0.876842
REACTOME_SIGNALING_BY_PDGF	0.0503229	0.559863	0.661258	1.53994	0.876947
REACTOME_TRANSCRIPTIONAL_REGULATION_OF_WHITE_ADIPOCYTE_DIFFERENTIATION	0.0618276	0.575355	0.646245	1.83985	0.876969
ST_JNK_MAPK_PATHWAY	0.0850283	0.562346	0.641905	3.52066	0.877079
KEGG_REGULATION_OF_ACTIN_CYTOSKELETON	-0.0263152	-0.428049	0.716776	1.19977	0.87876
KEGG_REGULATION_OF_AUTOPHAGY	-0.0696396	-0.429392	0.736515	1.77779	0.879241
REACTOME_NRAGE_SIGNALS_DEATH_THROUGH_JNK	-0.0567635	-0.431497	0.721757	1.59599	0.879244
REACTOME_STEROID_HORMONES	0.0928774	0.499387	0.70155	1.25083	0.882671
REACTOME_FACILITATIVE_NA_INDEPENDENT_GLUCOSE_TRANSPORTERS	0.136237	0.50073	0.706667	3.20597	0.883571
KEGG_MELANOMA	0.0552272	0.492269	0.718504	1.48191	0.883932
BIOCARTA_SET_PATHWAY	0.134569	0.493983	0.758555	7.26074	0.884526
BIOCARTA_TPO_PATHWAY	0.10526	0.543605	0.683168	3.01198	0.884912
PID_RETINOIC_ACID_PATHWAY	0.0845704	0.482605	0.730916	3.06667	0.884968
REACTOME_SIGNALING_BY_EGFR_IN_CANCER	0.0478161	0.50124	0.682171	1.39336	0.88506
KEGG_GLIOMA	-0.0461367	-0.41615	0.747475	1.35282	0.885365
PID_NEPHRIN_NEPH1_PATHWAY	0.0802623	0.484215	0.707317	1.76605	0.885746
REACTOME_SIGNALING_BY_GPCR	0.0197297	0.475594	0.694139	1.12297	0.886265
KEGG_PENTOSE_AND_GLUCURONATE_INTERCONVERSIONS	0.107157	0.477739	0.708583	2.50947	0.886563
REACTOME_SIGNALING_BY_FGFR_IN_DISEASE	0.0442208	0.501404	0.677043	1.40925	0.886816
MIPS_ARC92_MEDIATOR_COMPLEX	0.126825	0.508895	0.714286	3.80361	0.887094
BIOCARTA_EPONFKB_PATHWAY	0.136541	0.484267	0.769981	1.32409	0.887553
REACTOME_FACTORS_INVOLVED_IN_MEGAKARYOCYTE_DEVELOPMENT_AND_PLATELET_PRODUCTION	0.0469664	0.502199	0.717054	1.88571	0.888168
REACTOME_HOMOLOGOUS_RECOMBINATION_REPAIR_OF_REPLICATION_INDEPENDENT_DOUBLE_STRAND_BREAKS	0.10479	0.470181	0.748106	4.18558	0.888259
PID_P53DOWNSTREAMPATHWAY	0.0440392	0.50915	0.69697	1.52382	0.88878
REACTOME_PURINE_SALVAGE	0.121898	0.503908	0.705645	2.97425	0.888787
REACTOME_UNFOLDED_PROTEIN_RESPONSE	0.0550819	0.466123	0.706114	1.40141	0.889218
PID_LYSOPHOSPHOLIPID_PATHWAY	-0.0474607	-0.407646	0.748428	1.84174	0.889727
BIOCARTA_BIOPEPTIDES_PATHWAY	0.0757055	0.509763	0.674	3.0724	0.890254
REACTOME_REGULATION_OF_HYPOXIA_INDUCIBLE_FACTOR_HIF_BY_OXYGEN	0.0875676	0.461607	0.720149	2.81888	0.890561
REACTOME_DEPOSITION_OF_NEW_CENPA_CONTAINING_NUCLEOSOMES_AT_THE_CENTROMERE	-0.0525986	-0.400199	0.733198	1.21912	0.890576
KEGG_LEUKOCYTE_TRANSENDOTHELIAL_MIGRATION	0.0475599	0.511554	0.694553	2.06386	0.890906
MIPS_HES1_PROMOTER_NOTCH_ENHANCER_COMPLEX	-0.100458	-0.400336	0.768916	1.77164	0.891943
PID_TOLL_ENDOGENOUS_PATHWAY	-0.0776773	-0.402407	0.773196	4.68288	0.891958
REACTOME_SIGNAL_REGULATORY_PROTEIN_SIRP_FAMILY_INTERACTIONS	0.138868	0.528503	0.703125	2.7227	0.892052
REACTOME_CELL_CELL_JUNCTION_ORGANIZATION	-0.0497338	-0.395481	0.76556	1.13502	0.892338
REACTOME_SHC_MEDIATED_SIGNALLING	0.113661	0.511703	0.707171	1.82544	0.892691
REACTOME_TANDEM_PORE_DOMAIN_POTASSIUM_CHANNELS	0.136672	0.514241	0.717092	3.02578	0.892759
REACTOME_EARLY_PHASE_OF_HIV_LIFE_CYCLE	0.129424	0.529811	0.708984	1.71773	0.893005
PID_WNT_SIGNALING_PATHWAY	0.0968966	0.514524	0.692	1.60212	0.894436
REACTOME_NEPHRIN_INTERACTIONS	0.0950252	0.452365	0.739382	2.69724	0.895447
BIOCARTA_RARRXR_PATHWAY	0.117194	0.515481	0.732794	1.59439	0.89568
REACTOME_SIGNALING_BY_RHO_GTPASES	0.0509773	0.516421	0.699805	1.58177	0.896893
BIOCARTA_MTOR_PATHWAY	-0.0709044	-0.37955	0.778706	2.59904	0.897346
BIOCARTA_GSK3_PATHWAY	0.0915017	0.51796	0.726397	1.17579	0.897756
PID_UPA_UPAR_PATHWAY	-0.0543335	-0.384979	0.752941	1.63132	0.897894
REACTOME_P130CAS_LINKAGE_TO_MAPK_SIGNALING_FOR_INTEGRINS	-0.0898295	-0.380404	0.783439	2.00318	0.89821
REACTOME_RESOLUTION_OF_AP_SITES_VIA_THE_MULTIPLE_NUCLEOTIDE_PATCH_REPLACEMENT_PATHWAY	-0.0830812	-0.373499	0.799611	1.93744	0.898674
PID_INTEGRIN_CS_PATHWAY	-0.0671912	-0.381658	0.757511	1.61943	0.898703
REACTOME_P2Y_RECEPTORS	0.109349	0.428737	0.761079	3.54339	0.899032
PID_ANGIOPOIETINRECEPTOR_PATHWAY	0.0543777	0.420617	0.73384	1.8749	0.899318
REACTOME_MEIOSIS	0.0466179	0.436237	0.745387	1.22952	0.899429
MIPS_TFTC_TYPE_HISTONE_ACETYL_TRANSFERASE_COMPLEX	0.116881	0.430657	0.766537	2.17199	0.89957
MIPS_EIF3_COMPLEX	-0.0808625	-0.356856	0.755647	2.33866	0.899575
BIOCARTA_AHSP_PATHWAY	0.115683	0.440978	0.761815	6.46983	0.899715
BIOCARTA_LEPTIN_PATHWAY	-0.0907167	-0.364817	0.795591	3.64238	0.900021
REACTOME_CIRCADIAN_CLOCK	0.0582865	0.443076	0.727799	1.46698	0.900099
REACTOME_FGFR4_LIGAND_BINDING_AND_ACTIVATION	-0.091116	-0.373515	0.782241	4.85263	0.900109
KEGG_NOTCH_SIGNALING_PATHWAY	0.0607738	0.432476	0.749529	2.6729	0.900177
REACTOME_DEADENYLATION_OF_MRNA	0.0888234	0.42168	0.760396	2.53772	0.900377
REACTOME_SOS_MEDIATED_SIGNALLING	0.101347	0.437487	0.739837	1.50099	0.900423
BIOCARTA_CDK5_PATHWAY	0.116198	0.423752	0.794821	2.04827	0.900704
PID_PI3KPLCTRKPATHWAY	-0.0550249	-0.356965	0.785714	1.66225	0.90095
REACTOME_VITAMIN_B5_PANTOTHENATE_METABOLISM	-0.0920061	-0.365113	0.794466	2.36583	0.901282
PID_AVB3_INTEGRIN_PATHWAY	-0.0394268	-0.360504	0.77707	1.64516	0.901403
REACTOME_SIGNALING_BY_ACTIVATED_POINT_MUTANTS_OF_FGFR1	-0.0909927	-0.358219	0.804167	5.39181	0.901474
BIOCARTA_TGFB_PATHWAY	0.0901814	0.414165	0.747148	2.01086	0.901816
KEGG_MELANOGENESIS	-0.0345666	-0.366245	0.746964	1.5185	0.901902
MIPS_CTBP_COMPLEX	-0.0776463	-0.339827	0.803132	1.856	0.902681
PID_AP1_PATHWAY	-0.0372703	-0.34171	0.797071	1.04386	0.902903
MIPS_NUA4_TIP60_HAT_COMPLEX	-0.0765993	-0.343623	0.802875	3.05609	0.903014
REACTOME_ASSOCIATION_OF_TRIC_CCT_WITH_TARGET_PROTEINS_DURING_BIOSYNTHESIS	-0.0642673	-0.34533	0.786164	3.99043	0.903296
PID_HEDGEHOG_2PATHWAY	0.0775182	0.407745	0.773157	1.29428	0.904429
REACTOME_FGFR2C_LIGAND_BINDING_AND_ACTIVATION	-0.0816516	-0.334994	0.806316	4.85263	0.904519
REACTOME_KINESINS	-0.0629815	-0.345374	0.806061	3.0704	0.904689
REACTOME_ACTIVATION_OF_CHAPERONES_BY_ATF6_ALPHA	-0.0869365	-0.346606	0.805031	6.85858	0.905269
PID_S1P_S1P3_PATHWAY	-0.0551476	-0.331511	0.787368	1.86092	0.905464
KEGG_DORSO_VENTRAL_AXIS_FORMATION	-0.0646731	-0.32785	0.819106	1.82354	0.906523
WNT_SIGNALING	0.0434102	0.400268	0.734177	1.75042	0.90792
REACTOME_DOUBLE_STRAND_BREAK_REPAIR	-0.0581095	-0.32331	0.792812	2.08627	0.90815
BIOCARTA_WNT_PATHWAY	0.0741938	0.39586	0.774131	2.17867	0.909205
REACTOME_EFFECTS_OF_PIP2_HYDROLYSIS	0.0711847	0.358669	0.792706	2.48127	0.911036
REACTOME_SIGNALING_BY_FGFR	0.0351911	0.377215	0.766337	1.4136	0.911042
KEGG_INOSITOL_PHOSPHATE_METABOLISM	0.051369	0.390002	0.769981	1.46015	0.911355
PID_REG_GR_PATHWAY	0.0403594	0.360422	0.784615	1.21851	0.911586
REACTOME_ACYL_CHAIN_REMODELLING_OF_PC	0.0784605	0.386518	0.78125	1.27644	0.911955
BIOCARTA_GATA3_PATHWAY	-0.0719097	-0.3149	0.822547	3.46462	0.912504
REACTOME_RIP_MEDIATED_NFKB_ACTIVATION_VIA_DAI	0.0790635	0.37768	0.781496	1.92596	0.912538
REACTOME_REGULATION_OF_BETA_CELL_DEVELOPMENT	0.068039	0.380248	0.772816	2.11799	0.91258
REACTOME_POST_CHAPERONIN_TUBULIN_FOLDING_PATHWAY	0.0772514	0.361136	0.799611	Inf	0.912881
REACTOME_PLATELET_ACTIVATION_SIGNALING_AND_AGGREGATION	-0.0204146	-0.312076	0.820569	1.29306	0.913032
BIOCARTA_HIVNEF_PATHWAY	0.050099	0.382146	0.76834	1.99906	0.913138
MIPS_DRIP_COMPLEX	0.0875324	0.363385	0.805611	3.48664	0.913168
REACTOME_PLATELET_SENSITIZATION_BY_LDL	0.0827019	0.365938	0.798805	2.68415	0.913249
PID_PS1PATHWAY	-0.0429312	-0.304504	0.816993	2.30866	0.913595
PID_IL3_PATHWAY	-0.0503052	-0.305637	0.79798	2.61756	0.9143
REACTOME_PRE_NOTCH_PROCESSING_IN_GOLGI	0.0815185	0.366196	0.780769	3.25075	0.914848
REACTOME_DESTABILIZATION_OF_MRNA_BY_BRF1	0.0800311	0.368187	0.765038	244.938	0.915399
PID_CMYB_PATHWAY	-0.0314721	-0.305945	0.843299	1.80699	0.915503
REACTOME_LIPID_DIGESTION_MOBILIZATION_AND_TRANSPORT	-0.0405579	-0.299188	0.791139	1.7898	0.915685
REACTOME_CHONDROITIN_SULFATE_BIOSYNTHESIS	0.0685687	0.348233	0.786792	3.17005	0.916304
BIOCARTA_FAS_PATHWAY	-0.0440978	-0.295579	0.818372	2.13736	0.916697
REACTOME_G_ALPHA_I_SIGNALLING_EVENTS	-0.0188047	-0.288878	0.826772	0.930058	0.91703
KEGG_GALACTOSE_METABOLISM	-0.0511045	-0.281944	0.812253	9.47013	0.917245
MIPS_DA_COMPLEX	-0.0693377	-0.28995	0.839286	2.65157	0.917686
REACTOME_HOST_INTERACTIONS_OF_HIV_FACTORS	-0.0239866	-0.283238	0.80137	1.65365	0.917773
REACTOME_REGULATION_OF_GLUCOKINASE_BY_GLUCOKINASE_REGULATORY_PROTEIN	-0.0469628	-0.285143	0.817048	2.50552	0.917945
PID_S1P_S1P2_PATHWAY	-0.0520847	-0.289988	0.802041	2.14179	0.919082
PID_RAC1_PATHWAY	-0.0338989	-0.275019	0.83299	1.60293	0.920487
REACTOME_TGF_BETA_RECEPTOR_SIGNALING_ACTIVATES_SMADS	-0.0495143	-0.271574	0.844758	2.67838	0.921342
KEGG_SMALL_CELL_LUNG_CANCER	0.0368734	0.332375	0.795761	1.22616	0.921591
REACTOME_PROLONGED_ERK_ACTIVATION_EVENTS	0.0677707	0.337054	0.808061	2.45792	0.921986
BIOCARTA_CLASSIC_PATHWAY	0.0846038	0.328794	0.821154	0.922137	0.922143
MIPS_POLYCOMB_REPRESSIVE_COMPLEX_1	-0.0699191	-0.263937	0.846774	2.49706	0.922159
PID_EPHBFWDPATHWAY	0.0453647	0.309553	0.803846	1.62657	0.922774
PID_RET_PATHWAY	0.0496507	0.333216	0.796334	3.17835	0.9228
PID_AMB2_NEUTROPHILS_PATHWAY	0.0495733	0.32517	0.844444	1.77757	0.922813
KEGG_ADIPOCYTOKINE_SIGNALING_PATHWAY	0.0374185	0.319606	0.785433	1.87441	0.92298
BIOCARTA_STATHMIN_PATHWAY	0.067282	0.31662	0.816635	5.28869	0.923163
REACTOME_FORMATION_OF_FIBRIN_CLOT_CLOTTING_CASCADE	-0.0439759	-0.260251	0.858947	1.3976	0.923226
REACTOME_LYSOSOME_VESICLE_BIOGENESIS	0.0616407	0.313793	0.814672	2.45437	0.923394
PID_P38_MK2PATHWAY	-0.0530755	-0.264066	0.815789	5.05638	0.923474
BIOCARTA_CBL_PATHWAY	0.0809661	0.32115	0.833333	2.56371	0.923746
PID_ENDOTHELINPATHWAY	0.036797	0.309663	0.826613	1.94979	0.924454
PID_TCRCALCIUMPATHWAY	-0.0461913	-0.264436	0.836327	1.50301	0.92463
ST_ADRENERGIC	0.0447125	0.297534	0.810345	1.70495	0.925248
REACTOME_PROLACTIN_RECEPTOR_SIGNALING	0.0700182	0.298194	0.855967	1.39679	0.926564
REACTOME_CELL_CELL_COMMUNICATION	0.0291414	0.299311	0.842942	1.57535	0.927626
REACTOME_METABOLISM_OF_NON_CODING_RNA	-0.0343533	-0.250832	0.830396	2.16142	0.927812
BIOCARTA_CTCF_PATHWAY	-0.0441588	-0.246693	0.843813	1.29395	0.929153
BIOCARTA_VEGF_PATHWAY	-0.0386783	-0.241775	0.839056	1.71054	0.929692
REACTOME_CELL_JUNCTION_ORGANIZATION	-0.0263281	-0.242616	0.866255	1.84004	0.930538
BIOCARTA_CALCINEURIN_PATHWAY	-0.0534816	-0.235944	0.86558	4.33611	0.932193
BIOCARTA_PTDINS_PATHWAY	-0.044203	-0.229413	0.877551	3.32583	0.933537
REACTOME_BIOSYNTHESIS_OF_THE_N_GLYCAN_PRECURSOR_DOLICHOL_LIPID_LINKED_OLIGOSACCHARIDE_LLO_AND_TRANSFER_TO_A_NASCENT_PROTEIN	-0.0411674	-0.229827	0.851613	2.9773	0.934691
PID_E2F_PATHWAY	-0.0243458	-0.220006	0.872428	1.42056	0.936829
REACTOME_ADHERENS_JUNCTIONS_INTERACTIONS	-0.0362543	-0.217577	0.855397	1.91781	0.937028
ST_PHOSPHOINOSITIDE_3_KINASE_PATHWAY	-0.0330679	-0.221367	0.858	1.42857	0.937327
REACTOME_DOWNSTREAM_SIGNALING_EVENTS_OF_B_CELL_RECEPTOR_BCR	-0.0203564	-0.213234	0.877637	1.68545	0.93858
PID_BCR_5PATHWAY	0.0310425	0.265057	0.839925	1.22804	0.94356
PID_RHOA_PATHWAY	0.0376509	0.261915	0.85249	2.18698	0.943929
REACTOME_GASTRIN_CREB_SIGNALLING_PATHWAY_VIA_PKC_AND_MAPK	0.0193984	0.266765	0.817505	1.03042	0.944154
ST_GA12_PATHWAY	-0.0380737	-0.201848	0.882227	1.74243	0.944398
MIPS_TFIID_COMPLEX_B_CELL_SPECIFIC	-0.0522561	-0.196927	0.890196	2.09048	0.944724
REACTOME_ARMS_MEDIATED_ACTIVATION	-0.0417854	-0.194316	0.892405	2.26671	0.945037
PID_S1P_S1P4_PATHWAY	-0.0428294	-0.19188	0.870021	2.51993	0.945195
REACTOME_REVERSIBLE_HYDRATION_OF_CARBON_DIOXIDE	-0.0537751	-0.197564	0.882236	2.0816	0.945716
MIPS_PA28_20S_PROTEASOME	0.0573262	0.250178	0.822097	2.30984	0.946193
REACTOME_RAP1_SIGNALLING	-0.0408438	-0.18794	0.877301	2.66667	0.9463
MIPS_20S_PROTEASOME	0.0623868	0.255548	0.847328	3.25645	0.946313
BIOCARTA_CCR5_PATHWAY	0.058033	0.252519	0.855823	4.63406	0.946416
PID_MET_PATHWAY	0.0253087	0.244447	0.856597	1.5636	0.948201
KEGG_AXON_GUIDANCE	0.0202807	0.235299	0.861538	1.65496	0.948945
MIPS_HCF_1_COMPLEX	-0.037557	-0.176875	0.886316	2.44865	0.949112
REACTOME_PROCESSING_OF_CAPPED_INTRONLESS_PRE_MRNA	0.0407211	0.223971	0.850099	0.887848	0.949305
KEGG_ALPHA_LINOLENIC_ACID_METABOLISM	-0.0408923	-0.174458	0.898089	1.65539	0.94937
REACTOME_GRB2_SOS_PROVIDES_LINKAGE_TO_MAPK_SIGNALING_FOR_INTERGRINS_	0.0524496	0.236999	0.853612	2.09758	0.949569
REACTOME_SMAD2_SMAD3_SMAD4_HETEROTRIMER_REGULATES_TRANSCRIPTION	0.0398978	0.225938	0.864919	1.76226	0.949803
REACTOME_SIGNALING_BY_TGF_BETA_RECEPTOR_COMPLEX	0.0275123	0.22842	0.847525	1.7075	0.949907
SIG_INSULIN_RECEPTOR_PATHWAY_IN_CARDIAC_MYOCYTES	0.028246	0.220364	0.866038	1.71705	0.949934
PID_TCRRASPATHWAY	-0.0413759	-0.17741	0.904472	1.89388	0.950147
SA_PROGRAMMED_CELL_DEATH	0.0641895	0.238012	0.859684	2.77816	0.950581
REACTOME_CASPASE_MEDIATED_CLEAVAGE_OF_CYTOSKELETAL_PROTEINS	-0.045113	-0.178794	0.905908	2.37423	0.950631
PID_RAC1_REG_PATHWAY	0.0333201	0.229909	0.861933	1.68719	0.950684
REACTOME_N_GLYCAN_TRIMMING_IN_THE_ER_AND_CALNEXIN_CALRETICULIN_CYCLE	0.0542908	0.216403	0.863095	3.66729	0.950772
BIOCARTA_MET_PATHWAY	0.0315989	0.211028	0.892578	2.15068	0.950781
REACTOME_REGULATION_OF_INSULIN_LIKE_GROWTH_FACTOR_IGF_ACTIVITY_BY_INSULIN_LIKE_GROWTH_FACTOR_BINDING_PROTEINS_IGFBPS	0.0520324	0.213157	0.877953	2.03276	0.951161
REACTOME_ORGANIC_CATION_ANION_ZWITTERION_TRANSPORT	0.0474278	0.20008	0.864916	2.27236	0.956041
REACTOME_NEGATIVE_REGULATION_OF_FGFR_SIGNALING	0.0308904	0.19739	0.904	1.75374	0.956085
REACTOME_PROCESSING_OF_INTRONLESS_PRE_MRNAS	-0.0347328	-0.150493	0.890496	Inf	0.963509
REACTOME_SIGNALING_BY_FGFR3_MUTANTS	0.0439605	0.179642	0.889493	2.56011	0.965704
REACTOME_SLBP_DEPENDENT_PROCESSING_OF_REPLICATION_DEPENDENT_HISTONE_PRE_MRNAS	0.0451658	0.169201	0.890269	2.14214	0.967122
REACTOME_PI3K_EVENTS_IN_ERBB2_SIGNALING	0.0246417	0.171719	0.910751	1.15367	0.967256
REACTOME_TRANSPORT_OF_MATURE_MRNA_DERIVED_FROM_AN_INTRONLESS_TRANSCRIPT	0.0282939	0.171806	0.905109	1.92696	0.968954
REACTOME_FORMATION_OF_TUBULIN_FOLDING_INTERMEDIATES_BY_CCT_TRIC	-0.029794	-0.137672	0.936345	1.45721	0.970313
BIOCARTA_FIBRINOLYSIS_PATHWAY	0.0385949	0.150076	0.904472	2.23478	0.970623
PID_SYNDECAN_1_PATHWAY	0.0229089	0.160285	0.899621	1.69342	0.971256
PID_VEGFR1_PATHWAY	0.028453	0.151329	0.902196	2.07842	0.971531
BIOCARTA_BCR_PATHWAY	0.0255002	0.145145	0.948133	2.34331	0.97189
PID_NECTIN_PATHWAY	0.026287	0.151683	0.912871	1.47903	0.973065
BIOCARTA_IGF1R_PATHWAY	-0.0229615	-0.128935	0.932171	2.87573	0.973084
REACTOME_SYNTHESIS_OF_PIPS_AT_THE_EARLY_ENDOSOME_MEMBRANE	-0.032839	-0.131009	0.924603	3.36277	0.973193
REACTOME_FGFR_LIGAND_BINDING_AND_ACTIVATION	0.0286594	0.15295	0.898077	1.53823	0.973992
KEGG_TASTE_TRANSDUCTION	-0.0181865	-0.124095	0.94685	1.3159	0.974841
REACTOME_SPRY_REGULATION_OF_FGF_SIGNALING	-0.029342	-0.121568	0.94902	2.91888	0.975026
PID_RB_1PATHWAY	0.0177837	0.136404	0.910506	1.52292	0.97557
REACTOME_NETRIN1_SIGNALING	-0.0173944	-0.117333	0.917695	1.45907	0.976322
REACTOME_GLYCOSPHINGOLIPID_METABOLISM	-0.014767	-0.0884325	0.955193	1.73636	0.979358
PID_ERBB1_INTERNALIZATION_PATHWAY	0.0168456	0.108593	0.956436	1.51181	0.979409
PID_LPA4_PATHWAY	-0.0180757	-0.0861484	0.947977	3.01685	0.979482
MIPS_SMN_COMPLEX	0.0295279	0.126976	0.913043	2.12001	0.979832
PID_ERBB2ERBB3PATHWAY	0.0142441	0.104877	0.920605	1.47646	0.98002
REACTOME_SYNTHESIS_OF_PIPS_AT_THE_GOLGI_MEMBRANE	0.0234679	0.10201	0.930417	2.02554	0.98013
KEGG_DRUG_METABOLISM_OTHER_ENZYMES	0.0142014	0.0907563	0.936803	1.14263	0.98035
MIPS_ANTI_HDAC2_COMPLEX	-0.0182967	-0.0886835	0.958932	2.99986	0.980584
PID_P38ALPHABETADOWNSTREAMPATHWAY	0.0184501	0.111927	0.933206	1.97651	0.980775
MIPS_MEDIATOR_COMPLEX_1	0.0184261	0.095479	0.934109	3.98473	0.980832
BIOCARTA_ACH_PATHWAY	0.0242297	0.108972	0.919694	1.23279	0.980868
BIOCARTA_41BB_PATHWAY	0.0269081	0.122516	0.944554	1.47122	0.980887
REACTOME_SHC1_EVENTS_IN_EGFR_SIGNALING	0.024928	0.116675	0.925101	1.82544	0.981177
REACTOME_INTRINSIC_PATHWAY_FOR_APOPTOSIS	0.0208884	0.113954	0.946869	1.79248	0.981233
REACTOME_METABOLISM_OF_PORPHYRINS	-0.0203904	-0.0897753	0.935417	1.92512	0.981348
MIPS_NUA4_TIP60_HAT_COMPLEX_A	0.0282001	0.118475	0.9375	4.31099	0.981763
REACTOME_CYTOCHROME_P450_ARRANGED_BY_SUBSTRATE_TYPE	-0.0138452	-0.095729	0.934874	0.843572	0.981876
KEGG_ERBB_SIGNALING_PATHWAY	0.00928691	0.0907759	0.94971	1.3739	0.982032
BIOCARTA_LAIR_PATHWAY	0.022284	0.0962246	0.945631	1.01526	0.982056
KEGG_AMINOACYL_TRNA_BIOSYNTHESIS	-0.0133987	-0.0907537	0.948936	2.0769	0.982139
MIPS_18S_U11_U12_SNRNP	-0.0178386	-0.0988563	0.936864	1.932	0.98268
PID_HIF2PATHWAY	-0.015223	-0.096568	0.955357	2.47368	0.982759
PID_IGF1_PATHWAY	-0.0155002	-0.0918053	0.946721	1.62413	0.982865
REACTOME_JNK_C_JUN_KINASES_PHOSPHORYLATION_AND_ACTIVATION_MEDIATED_BY_ACTIVATED_HUMAN_TAK1	0.0144367	0.06153	0.976364	2.4767	0.982901
REACTOME_NUCLEOTIDE_LIKE_PURINERGIC_RECEPTORS	0.0148482	0.0633732	0.965714	2.65754	0.983526
BIOCARTA_HCMV_PATHWAY	0.0179327	0.0825829	0.94685	0.791588	0.983552
BIOCARTA_BARRESTIN_SRC_PATHWAY	-0.0211438	-0.0989302	0.939759	1.69188	0.984073
BIOCARTA_FMLP_PATHWAY	0.0132341	0.078399	0.944664	1.48959	0.984347
PID_VEGFR1_2_PATHWAY	0.00783565	0.0670053	0.961538	1.75817	0.984653
BIOCARTA_ERK_PATHWAY	-0.0167966	-0.0999417	0.944444	1.84568	0.984789
KEGG_AMINO_SUGAR_AND_NUCLEOTIDE_SUGAR_METABOLISM	0.00878274	0.0639478	0.95534	1.70141	0.984841
BIOCARTA_FCER1_PATHWAY	-0.0151556	-0.100517	0.945233	1.62604	0.985895
BIOCARTA_ARF_PATHWAY	-0.015447	-0.0733153	0.946502	Inf	0.985976
REACTOME_TGF_BETA_RECEPTOR_SIGNALING_IN_EMT_EPITHELIAL_TO_MESENCHYMAL_TRANSITION	0.0164961	0.0671228	0.973631	4.15174	0.98628
REACTOME_TAK1_ACTIVATES_NFKB_BY_PHOSPHORYLATION_AND_ACTIVATION_OF_IKKS_COMPLEX	0.0133882	0.0714697	0.962745	2.01767	0.98701
PID_EPHA2_FWDPATHWAY	-0.0144111	-0.0694132	0.954071	1.88945	0.987071
PID_CONE_PATHWAY	-0.0104373	-0.0562561	0.951681	1.32276	0.987148
BIOCARTA_PYK2_PATHWAY	-0.0101253	-0.0579791	0.963928	2.0159	0.987429
PID_RHOA_REG_PATHWAY	0.00683817	0.0511059	0.958801	1.76994	0.987626
MIPS_MLL1_WDR5_COMPLEX	0.0132812	0.0676188	0.971374	1.29828	0.987676
REACTOME_CELL_EXTRACELLULAR_MATRIX_INTERACTIONS	-0.0125026	-0.0517273	0.969636	3.84674	0.988567
SIG_PIP3_SIGNALING_IN_CARDIAC_MYOCTES	-0.00619235	-0.0583399	0.967807	1.44911	0.988588
REACTOME_FGFR1_LIGAND_BINDING_AND_ACTIVATION	0.00934761	0.0428041	0.984586	2.73078	0.989218
BIOCARTA_MTA3_PATHWAY	-0.0125836	-0.0615633	0.965092	1.96932	0.989307
REACTOME_TRAFFICKING_OF_GLUR2_CONTAINING_AMPA_RECEPTORS	-0.0132152	-0.0589485	0.960317	2.81729	0.989568
KEGG_PANTOTHENATE_AND_COA_BIOSYNTHESIS	0.00927334	0.0394283	0.982213	1.53114	0.989658
BIOCARTA_EGFR_SMRTE_PATHWAY	0.0118916	0.0447567	0.97093	1.19579	0.989748
REACTOME_RECYCLING_PATHWAY_OF_L1	-0.0113791	-0.0626508	0.963265	1.69095	0.990019
REACTOME_XENOBIOTICS	-0.010001	-0.0444908	0.971602	1.52911	0.990267
PID_FOXOPATHWAY	-0.00560372	-0.0418895	0.970339	2.17974	0.990519
KEGG_OLFACTORY_TRANSDUCTION	-0.00344048	-0.0388439	0.956989	0.631254	0.990989
ST_INTEGRIN_SIGNALING_PATHWAY	-0.00457886	-0.044813	0.970833	1.65426	0.991462
KEGG_AMYOTROPHIC_LATERAL_SCLEROSIS_ALS	-0.00429893	-0.0328049	0.987552	1.58284	0.993475
KEGG_ENDOMETRIAL_CANCER	0.00349376	0.0269359	0.974903	1.51779	0.993778
PID_NFKAPPABATYPICALPATHWAY	0.00640941	0.0272505	0.979284	1.60496	0.995237
REACTOME_THE_ACTIVATION_OF_ARYLSULFATASES	0.00521782	0.0204668	0.98167	6.27398	0.996049
PID_LKB1_PATHWAY	0.000848293	0.00612665	0.998095	2.06935	0.996322
REACTOME_POTASSIUM_CHANNELS	-0.000786799	-0.00817084	0.99569	1.44002	0.996386
REACTOME_G_ALPHA_Q_SIGNALLING_EVENTS	-0.000428037	-0.00587061	1	0.922772	0.996422
REACTOME_ACTIVATED_POINT_MUTANTS_OF_FGFR2	0.00185245	0.00871496	0.992293	2.27565	0.996443
BIOCARTA_PPARA_PATHWAY	0.00142137	0.0113256	0.996117	1.28646	0.996467
MIPS_MEDIATOR_COMPLEX	0.00227722	0.0135708	0.988636	3.21844	0.996795
SA_B_CELL_RECEPTOR_COMPLEXES	-0.00278568	-0.0143663	0.991935	1.64914	0.996804
MIPS_LSD1_COMPLEX	-0.00294533	-0.0117535	0.997872	3.03708	0.996936
REACTOME_EGFR_DOWNREGULATION	-0.00285497	-0.0162236	0.981172	2.11974	0.997069
MIPS_TNF_ALPHA_NF_KAPPA_B_SIGNALING_COMPLEX_3	-0.00206483	-0.0089557	0.993814	5.39256	0.997243
MIPS_TFTC_COMPLEX	0.00338784	0.0148587	0.989247	2.34701	0.997701
REACTOME_TRYPTOPHAN_CATABOLISM	-0.00425787	-0.0164944	0.99211	Inf	0.998275
BIOCARTA_RAC1_PATHWAY	-0.00351193	-0.0192179	0.98778	2.39283	0.999258
REACTOME_INTEGRIN_CELL_SURFACE_INTERACTIONS	-0.00165188	-0.0167647	0.993671	1.76627	0.999489
REACTOME_TRANSCRIPTION	-0.00147542	-0.0208807	0.993902	1.12543	0.999657
