# Supplementary material for: Central nervous system (CNS) transcriptomic correlates of human immunodeficiency virus (HIV) brain RNA load in HIV-infected individuals
Source: Sci Rep. 2021 Jun 9;11:12176. doi: 10.1038/s41598-021-88052-7 (PMC8190104; doi:10.1038/s41598-021-88052-7)
Supplement: Supplementary file 7 — Supplementary Information 7. [file 41598_2021_88052_MOESM7_ESM.xlsx]

## Sheet: gs.res_HIV_H_HIV_L
	ES	NES	p.value	oddsR	FDR
REACTOME_NONSENSE_MEDIATED_DECAY_ENHANCED_BY_THE_EXON_JUNCTION_COMPLEX	-0.813148	-5.15018	0.001	20.0879	0
REACTOME_PEPTIDE_CHAIN_ELONGATION	-0.904382	-5.07358	0.001	195.052	0
REACTOME_SRP_DEPENDENT_COTRANSLATIONAL_PROTEIN_TARGETING_TO_MEMBRANE	-0.763045	-4.9926	0.001	15.979	0
REACTOME_TRANSLATION	-0.689987	-4.98694	0.001	9.37438	0
REACTOME_INFLUENZA_VIRAL_RNA_TRANSCRIPTION_AND_REPLICATION	-0.823717	-4.98542	0.001	33.378	0
MIPS_RIBOSOME_CYTOPLASMIC	-0.903054	-4.96807	0.001	189.142	0
KEGG_RIBOSOME	-0.851927	-4.91332	0.001	78.5276	0
REACTOME_INFLUENZA_LIFE_CYCLE	-0.773293	-4.91219	0.001	20.2652	0
REACTOME_3_UTR_MEDIATED_TRANSLATIONAL_REGULATION	-0.806882	-4.89364	0.001	26.4875	0
REACTOME_RESPIRATORY_ELECTRON_TRANSPORT_ATP_SYNTHESIS_BY_CHEMIOSMOTIC_COUPLING_AND_HEAT_PRODUCTION_BY_UNCOUPLING_PROTEINS_	-0.701117	-4.5294	0.001	8.24643	0
REACTOME_METABOLISM_OF_MRNA	-0.562404	-4.49472	0.001	3.52716	0
MIPS_NOP56P_ASSOCIATED_PRE_RRNA_COMPLEX	-0.73466	-4.44577	0.001	13.8349	0
REACTOME_TCA_CYCLE_AND_RESPIRATORY_ELECTRON_TRANSPORT	-0.640879	-4.40833	0.001	5.90855	0
REACTOME_METABOLISM_OF_RNA	-0.537954	-4.3473	0.001	3.04952	0
KEGG_PARKINSONS_DISEASE	-0.617919	-4.23449	0.001	5.64296	0
REACTOME_RESPIRATORY_ELECTRON_TRANSPORT	-0.690746	-4.20825	0.001	7.35052	0
MIPS_60S_RIBOSOMAL_SUBUNIT_CYTOPLASMIC	-0.901293	-4.12201	0.001	168.454	0
KEGG_OXIDATIVE_PHOSPHORYLATION	-0.583972	-4.02966	0.001	5.20634	0
REACTOME_METABOLISM_OF_PROTEINS	-0.432263	-3.82385	0.001	1.91935	0
REACTOME_FORMATION_OF_THE_TERNARY_COMPLEX_AND_SUBSEQUENTLY_THE_43S_COMPLEX	-0.762787	-3.72654	0.001	13.392	0
REACTOME_ACTIVATION_OF_THE_MRNA_UPON_BINDING_OF_THE_CAP_BINDING_COMPLEX_AND_EIFS_AND_SUBSEQUENT_BINDING_TO_43S	-0.725793	-3.70262	0.001	12.0528	0
MIPS_40S_RIBOSOMAL_SUBUNIT_CYTOPLASMIC	-0.909118	-3.55016	0.001	Inf	0.000199702
KEGG_HUNTINGTONS_DISEASE	-0.469613	-3.46832	0.001	3.29857	0.000267427
REACTOME_METABOLISM_OF_AMINO_ACIDS_AND_DERIVATIVES	-0.46341	-3.38024	0.001	2.43354	0.000475957
REACTOME_NEUROTRANSMITTER_RECEPTOR_BINDING_AND_DOWNSTREAM_TRANSMISSION_IN_THE_POSTSYNAPTIC_CELL	0.323522	4.61571	0.001	4.43876	0.0031322
REACTOME_MRNA_PROCESSING	0.312502	4.66827	0.001	1.82754	0.00375864
KEGG_MAPK_SIGNALING_PATHWAY	0.248542	4.68456	0.00588235	3.15861	0.00438508
REACTOME_NEURONAL_SYSTEM	0.218585	5.10076	0.001	4.22855	0.00501152
MIPS_TRBP_CONTAINING_COMPLEX_1	-0.83854	-3.0429	0.001	47.2855	0.00502611
MIPS_SPLICEOSOME	0.310412	4.70332	0.001	1.42604	0.00542915
REACTOME_DEVELOPMENTAL_BIOLOGY	0.205773	4.77709	0.001	1.84715	0.00563796
REACTOME_PROCESSING_OF_CAPPED_INTRON_CONTAINING_PRE_MRNA	0.324594	4.37858	0.00485437	1.99979	0.00608542
KEGG_ALZHEIMERS_DISEASE	-0.418977	-2.95654	0.00246002	4.21281	0.00909106
KEGG_ARGININE_AND_PROLINE_METABOLISM	-0.626614	-2.93141	0.001	4.61934	0.0107395
REACTOME_AXON_GUIDANCE	0.229017	4.20193	0.001	2.31734	0.0112759
KEGG_PROPANOATE_METABOLISM	-0.670552	-2.91543	0.001	6.90753	0.0120192
KEGG_NEUROACTIVE_LIGAND_RECEPTOR_INTERACTION	0.382315	4.02229	0.001	5.43228	0.0142373
KEGG_CALCIUM_SIGNALING_PATHWAY	0.341567	4.02897	0.00413223	6.24821	0.0155357
KEGG_VALINE_LEUCINE_AND_ISOLEUCINE_DEGRADATION	-0.589264	-2.87081	0.00141443	7.70684	0.0157255
REACTOME_MRNA_SPLICING	0.322248	4.07006	0.00442478	2.10221	0.0157306
KEGG_AXON_GUIDANCE	0.32262	3.86164	0.0046729	2.71707	0.0210902
REACTOME_TRANSMISSION_ACROSS_CHEMICAL_SYNAPSES	0.204708	3.76632	0.00598802	4.59686	0.0248786
REACTOME_MITOTIC_G2_G2_M_PHASES	0.430571	3.79052	0.001	2.67794	0.0249612
REACTOME_PHASE1_FUNCTIONALIZATION_OF_COMPOUNDS	-0.746487	-2.79167	0.00473186	14.3201	0.0268
REACTOME_MAP_KINASE_ACTIVATION_IN_TLR_CASCADE	0.462853	3.7229	0.001	4.0213	0.027981
KEGG_LYSOSOME	-0.409295	-2.74461	0.00252845	2.35523	0.0351192
KEGG_COMPLEMENT_AND_COAGULATION_CASCADES	-0.76975	-2.71778	0.001	21.2839	0.0396209
REACTOME_BIOLOGICAL_OXIDATIONS	-0.551836	-2.72075	0.00143062	3.42202	0.0400628
KEGG_PPAR_SIGNALING_PATHWAY	-0.568263	-2.66891	0.001	4.86401	0.050964
REACTOME_AMINO_ACID_AND_OLIGOPEPTIDE_SLC_TRANSPORTERS	-0.623644	-2.66301	0.00304414	6.04154	0.0517939
KEGG_GLYCINE_SERINE_AND_THREONINE_METABOLISM	-0.7229	-2.67023	0.001	9.90541	0.0519978
KEGG_TRYPTOPHAN_METABOLISM	-0.665464	-2.63877	0.0030722	7.43446	0.0583498
PID_NFAT_3PATHWAY	0.423838	3.46836	0.001	2.69348	0.0597467
KEGG_GLYCOLYSIS_GLUCONEOGENESIS	-0.523976	-2.60651	0.00583942	3.82687	0.0681216
KEGG_GLUTATHIONE_METABOLISM	-0.555469	-2.59701	0.00441826	3.10272	0.069822
KEGG_FATTY_ACID_METABOLISM	-0.528698	-2.58766	0.00588235	6.51797	0.0698451
PID_ECADHERIN_NASCENTAJ_PATHWAY	-0.50492	-2.58803	0.00289436	2.83104	0.0714375
REACTOME_RECRUITMENT_OF_MITOTIC_CENTROSOME_PROTEINS_AND_COMPLEXES	0.435613	3.38855	0.0160772	3.19369	0.0720775
REACTOME_TRAFFICKING_OF_GLUR2_CONTAINING_AMPA_RECEPTORS	0.709933	3.29964	0.001	9.63435	0.076545
KEGG_SPLICEOSOME	0.233274	3.34552	0.0140187	1.34329	0.0774002
REACTOME_MITOTIC_PROMETAPHASE	0.450632	3.30209	0.001	2.99172	0.0796832
PID_FAK_PATHWAY	0.367556	3.30662	0.0111111	4.41552	0.0826901
KEGG_DRUG_METABOLISM_CYTOCHROME_P450	-0.606924	-2.51881	0.0111643	7.1209	0.100108
KEGG_WNT_SIGNALING_PATHWAY	0.266818	3.1869	0.0186916	1.92709	0.10416
REACTOME_AMINO_ACID_SYNTHESIS_AND_INTERCONVERSION_TRANSAMINATION	-0.652642	-2.50225	0.00490196	14.3279	0.107139
REACTOME_ANTIGEN_PROCESSING_CROSS_PRESENTATION	-0.426504	-2.48958	0.0184659	1.72457	0.109289
MIPS_39S_RIBOSOMAL_SUBUNIT_MITOCHONDRIAL	-0.43513	-2.48536	0.0154062	3.28787	0.109301
REACTOME_PLATELET_ACTIVATION_SIGNALING_AND_AGGREGATION	-0.344853	-2.48995	0.00492005	2.70031	0.111474
BIOCARTA_EGF_PATHWAY	0.544337	3.14916	0.0060423	2.6481	0.112378
MIPS_55S_RIBOSOME_MITOCHONDRIAL	-0.386811	-2.46674	0.0118734	2.29797	0.117875
REACTOME_LOSS_OF_NLP_FROM_MITOTIC_CENTROSOMES	0.430859	3.09462	0.0188679	3.07963	0.120026
REACTOME_INTERFERON_GAMMA_SIGNALING	-0.595389	-2.45656	0.00157729	5.88512	0.121699
PID_MAPKTRKPATHWAY	0.483994	3.07219	0.00593472	4.5703	0.122879
REACTOME_MAPK_TARGETS_NUCLEAR_EVENTS_MEDIATED_BY_MAP_KINASES	0.492076	3.09827	0.00621118	4.52099	0.123461
PID_AMB2_NEUTROPHILS_PATHWAY	-0.616883	-2.44191	0.00816993	8.06011	0.12802
REACTOME_G_ALPHA1213_SIGNALLING_EVENTS	-0.413084	-2.40457	0.0300546	2.54865	0.147672
REACTOME_KERATAN_SULFATE_KERATIN_METABOLISM	-0.659678	-2.40551	0.00967742	4.44394	0.149904
BIOCARTA_PDGF_PATHWAY	0.494854	2.97463	0.0121212	2.47156	0.150077
MIPS_C_COMPLEX_SPLICEOSOME	0.287355	2.95717	0.0359712	1.31497	0.151858
KEGG_TYPE_II_DIABETES_MELLITUS	0.519195	2.97717	0.0151057	6.05884	0.154336
REACTOME_ER_PHAGOSOME_PATHWAY	-0.413477	-2.38513	0.0315186	1.67966	0.159584
BIOCARTA_CXCR4_PATHWAY	0.534527	2.91028	0.0146628	3.57438	0.166174
KEGG_METABOLISM_OF_XENOBIOTICS_BY_CYTOCHROME_P450	-0.585125	-2.37064	0.0177706	5.93408	0.167647
PID_REG_GR_PATHWAY	0.350275	2.87362	0.0314685	2.19603	0.172389
MIPS_CDC5L_COMPLEX	0.526803	2.88222	0.0201729	4.97738	0.17415
KEGG_LONG_TERM_DEPRESSION	0.334976	2.83985	0.0397351	6.39844	0.178462
KEGG_FC_GAMMA_R_MEDIATED_PHAGOCYTOSIS	0.288251	2.84551	0.0333333	2.86264	0.180605
REACTOME_ION_CHANNEL_TRANSPORT	0.441068	2.81689	0.0228758	7.33182	0.185212
KEGG_LONG_TERM_POTENTIATION	0.305299	2.79034	0.0329218	5.74521	0.188745
KEGG_T_CELL_RECEPTOR_SIGNALING_PATHWAY	0.287932	2.79243	0.0298507	2.74377	0.192735
PID_EPHBFWDPATHWAY	0.359091	2.77043	0.0454545	4.17011	0.192878
PID_NECTIN_PATHWAY	-0.571825	-2.33151	0.0104167	3.74216	0.19642
REACTOME_G_BETA_GAMMA_SIGNALLING_THROUGH_PI3KGAMMA	-0.538532	-2.3249	0.0184332	4.12165	0.198296
REACTOME_POTASSIUM_CHANNELS	0.294842	2.74832	0.0327273	4.11877	0.199272
MIPS_LARGE_DROSHA_COMPLEX	0.621168	2.73238	0.0131926	7.87946	0.203155
REACTOME_GLUCAGON_TYPE_LIGAND_RECEPTORS	-0.597815	-2.30665	0.0272	6.34261	0.210791
REACTOME_FORMATION_OF_TUBULIN_FOLDING_INTERMEDIATES_BY_CCT_TRIC	0.567914	2.70137	0.015625	9.70143	0.215129
REACTOME_VOLTAGE_GATED_POTASSIUM_CHANNELS	0.467227	2.68244	0.024024	8.12151	0.21991
REACTOME_MITOCHONDRIAL_PROTEIN_IMPORT	-0.456003	-2.28538	0.0342772	2.25861	0.222339
REACTOME_INHIBITION_OF_INSULIN_SECRETION_BY_ADRENALINE_NORADRENALINE	-0.497901	-2.28925	0.0289634	4.40459	0.223018
PID_P38ALPHABETADOWNSTREAMPATHWAY	0.43243	2.65135	0.0413223	2.41153	0.223737
REACTOME_TRANSPORT_OF_MATURE_TRANSCRIPT_TO_CYTOPLASM	0.36734	2.65769	0.044164	2.07043	0.224664
REACTOME_ACTIVATION_OF_NMDA_RECEPTOR_UPON_GLUTAMATE_BINDING_AND_POSTSYNAPTIC_EVENTS	0.39039	2.66058	0.0280374	9.30573	0.227879
REACTOME_UNBLOCKING_OF_NMDA_RECEPTOR_GLUTAMATE_BINDING_AND_ACTIVATION	0.593958	2.57238	0.0164384	21.2589	0.262199
REACTOME_CLEAVAGE_OF_GROWING_TRANSCRIPT_IN_THE_TERMINATION_REGION_	0.351382	2.5805	0.0526316	1.75415	0.263595
SA_B_CELL_RECEPTOR_COMPLEXES	0.557967	2.55299	0.0219178	6.62328	0.268926
REACTOME_PYRUVATE_METABOLISM_AND_CITRIC_ACID_TCA_CYCLE	-0.460059	-2.2348	0.033189	3.08284	0.269177
REACTOME_AMINO_ACID_TRANSPORT_ACROSS_THE_PLASMA_MEMBRANE	-0.593807	-2.22814	0.0232919	5.17846	0.27153
KEGG_LYSINE_DEGRADATION	-0.507869	-2.21711	0.0404192	3.00382	0.274605
REACTOME_MITOCHONDRIAL_FATTY_ACID_BETA_OXIDATION	-0.603797	-2.22006	0.0206677	6.85053	0.275678
PID_IL2_1PATHWAY	0.349169	2.53251	0.0484429	2.50359	0.276631
KEGG_ANTIGEN_PROCESSING_AND_PRESENTATION	-0.514039	-2.21041	0.029734	2.08936	0.277038
BIOCARTA_TPO_PATHWAY	0.458526	2.50382	0.0417827	2.037	0.278236
KEGG_UBIQUITIN_MEDIATED_PROTEOLYSIS	0.161321	2.51992	0.0386473	1.47788	0.278465
PID_ERBB1_INTERNALIZATION_PATHWAY	0.3349	2.51133	0.0472727	2.04204	0.278606
REACTOME_MRNA_3_END_PROCESSING	0.381447	2.49303	0.0601719	2.25534	0.279369
REACTOME_ACTIVATION_OF_KAINATE_RECEPTORS_UPON_GLUTAMATE_BINDING	-0.482281	-2.19124	0.050536	3.50864	0.293318
BIOCARTA_GH_PATHWAY	0.523429	2.44471	0.0459459	3.09086	0.307048
REACTOME_PROSTACYCLIN_SIGNALLING_THROUGH_PROSTACYCLIN_RECEPTOR	-0.573302	-2.16466	0.0353698	5.54978	0.313639
PID_PTP1BPATHWAY	-0.504236	-2.1683	0.0402985	1.77483	0.314152
BIOCARTA_CK1_PATHWAY	0.535249	2.39499	0.0508906	6.56596	0.315641
REACTOME_L1CAM_INTERACTIONS	0.247176	2.4258	0.0822511	2.8767	0.315658
KEGG_GAP_JUNCTION	0.22422	2.40217	0.0658915	4.69219	0.316179
REACTOME_GLUTATHIONE_CONJUGATION	-0.627392	-2.15389	0.0180328	3.51995	0.316264
ST_DIFFERENTIATION_PATHWAY_IN_PC12_CELLS	0.283106	2.40908	0.0795848	4.60947	0.316913
BIOCARTA_PROTEASOME_PATHWAY	0.349919	2.41447	0.0707965	1.90922	0.318545
REACTOME_THROMBIN_SIGNALLING_THROUGH_PROTEINASE_ACTIVATED_RECEPTORS_PARS	-0.485862	-2.15456	0.0601504	6.44171	0.319869
REACTOME_ADP_SIGNALLING_THROUGH_P2RY12	-0.513958	-2.14582	0.0509554	5.09674	0.32062
KEGG_BIOSYNTHESIS_OF_UNSATURATED_FATTY_ACIDS	-0.591365	-2.13676	0.031457	6.69853	0.326496
REACTOME_METABOLISM_OF_LIPIDS_AND_LIPOPROTEINS	-0.244227	-2.13072	0.0200222	1.52748	0.32884
REACTOME_ENDOSOMAL_SORTING_COMPLEX_REQUIRED_FOR_TRANSPORT_ESCRT	-0.497704	-2.11816	0.0463679	1.40921	0.338344
BIOCARTA_NFAT_PATHWAY	0.343276	2.34886	0.0510511	3.14296	0.342913
KEGG_FC_EPSILON_RI_SIGNALING_PATHWAY	0.27907	2.34049	0.0703704	2.61713	0.343104
REACTOME_SIGNAL_TRANSDUCTION_BY_L1	0.351777	2.30779	0.0743034	2.74548	0.362487
KEGG_PROTEIN_EXPORT	-0.45679	-2.08501	0.0634921	3.91377	0.37366
KEGG_PYRUVATE_METABOLISM	-0.46868	-2.07947	0.0526316	4.06201	0.375189
REACTOME_G_PROTEIN_BETA_GAMMA_SIGNALLING	-0.475522	-2.06665	0.0704441	3.66369	0.386495
REACTOME_RECYCLING_PATHWAY_OF_L1	0.368499	2.22918	0.0616883	4.53919	0.388522
REACTOME_GPVI_MEDIATED_ACTIVATION_CASCADE	-0.54936	-2.06017	0.0393701	4.87386	0.389468
REACTOME_G1_PHASE	-0.446279	-2.03246	0.0824742	1.53359	0.390244
BIOCARTA_GPCR_PATHWAY	0.370406	2.21743	0.0628415	6.48178	0.391825
REACTOME_NEPHRIN_INTERACTIONS	0.497121	2.23841	0.0469974	2.93418	0.39312
REACTOME_SIGNAL_AMPLIFICATION	-0.46453	-2.03782	0.0747664	5.28551	0.393143
REACTOME_RESPONSE_TO_ELEVATED_PLATELET_CYTOSOLIC_CA2_	-0.390761	-2.03361	0.0726496	4.56052	0.393492
PID_HDAC_CLASSII_PATHWAY	0.367783	2.23013	0.0644172	4.04965	0.393648
KEGG_GLYCEROLIPID_METABOLISM	-0.46358	-2.04705	0.053681	3.76794	0.396075
REACTOME_PI_3K_CASCADE	-0.420841	-2.04313	0.0704846	2.42887	0.396189
BIOCARTA_MTOR_PATHWAY	-0.465097	-2.05102	0.0832073	2.43364	0.396358
MIPS_NUA4_TIP60_HAT_COMPLEX	0.50658	2.1882	0.0773481	2.54296	0.396728
MIPS_17S_U2_SNRNP	0.358817	2.20326	0.081571	2.69668	0.396895
PID_HIF2PATHWAY	-0.485715	-2.0386	0.0717629	2.02132	0.396948
REACTOME_NUCLEAR_EVENTS_KINASE_AND_TRANSCRIPTION_FACTOR_ACTIVATION	0.390967	2.23868	0.0892857	3.42841	0.398956
PID_ARF_3PATHWAY	0.388951	2.19272	0.103933	3.50434	0.398981
KEGG_DILATED_CARDIOMYOPATHY	0.267706	2.17013	0.0893471	5.6631	0.399279
REACTOME_FATTY_ACID_TRIACYLGLYCEROL_AND_KETONE_BODY_METABOLISM	-0.282585	-2.02151	0.0621039	1.71521	0.399281
REACTOME_ADP_SIGNALLING_THROUGH_P2RY1	-0.499459	-2.01764	0.0700935	5.09674	0.399349
PID_MYC_REPRESSPATHWAY	-0.418952	-2.00715	0.0645161	2.40182	0.403278
MIPS_HCF_1_COMPLEX	0.493906	2.17115	0.0839506	3.05797	0.404062
REACTOME_ERK_MAPK_TARGETS	0.398319	2.23989	0.0959302	3.74009	0.404211
KEGG_VEGF_SIGNALING_PATHWAY	0.254385	2.14128	0.0879121	2.3741	0.40525
BIOCARTA_IGF1MTOR_PATHWAY	-0.490377	-2.00937	0.064759	2.00363	0.40526
REACTOME_CELL_CYCLE_MITOTIC	0.103656	2.14734	0.0920245	1.23449	0.405818
REACTOME_THROMBOXANE_SIGNALLING_THROUGH_TP_RECEPTOR	-0.511417	-1.99978	0.0657051	5.94619	0.407542
KEGG_HYPERTROPHIC_CARDIOMYOPATHY_HCM	0.3198	2.24304	0.0633333	6.13503	0.407902
REACTOME_TRAFFICKING_OF_AMPA_RECEPTORS	0.308309	2.1504	0.0914454	5.65987	0.408923
BIOCARTA_NGF_PATHWAY	0.476722	2.12515	0.0947368	2.6481	0.412005
PID_AURORA_A_PATHWAY	-0.493917	-1.9909	0.072643	7.17709	0.414327
PID_TCRRASPATHWAY	0.512	2.11534	0.0765027	5.82713	0.41464
REACTOME_CITRIC_ACID_CYCLE_TCA_CYCLE	-0.481474	-1.97043	0.0758725	3.07267	0.43419
PID_FGF_PATHWAY	-0.440682	-1.96636	0.0713224	2.71722	0.434536
PID_FRA_PATHWAY	-0.520938	-1.94748	0.0925926	2.80741	0.448661
REACTOME_OXYGEN_DEPENDENT_PROLINE_HYDROXYLATION_OF_HYPOXIA_INDUCIBLE_FACTOR_ALPHA	-0.517183	-1.94848	0.0932897	4.48268	0.452143
REACTOME_SCFSKP2_MEDIATED_DEGRADATION_OF_P27_P21	-0.35118	-1.94081	0.0980114	1.33074	0.452581
BIOCARTA_AT1R_PATHWAY	0.331533	2.05188	0.114551	4.12115	0.457693
BIOCARTA_CHREBP2_PATHWAY	0.292729	2.01129	0.100543	3.01485	0.463743
KEGG_STARCH_AND_SUCROSE_METABOLISM	-0.545005	-1.92728	0.0770492	5.21194	0.465123
KEGG_AMINOACYL_TRNA_BIOSYNTHESIS	0.374127	2.01498	0.110169	3.84339	0.466012
KEGG_VASOPRESSIN_REGULATED_WATER_REABSORPTION	0.298209	2.03307	0.0984615	2.71925	0.467293
REACTOME_GABA_RECEPTOR_ACTIVATION	0.251709	2.01897	0.112805	7.01864	0.468487
REACTOME_CYCLIN_E_ASSOCIATED_EVENTS_DURING_G1_S_TRANSITION_	-0.341487	-1.91662	0.0933908	1.14064	0.469257
REACTOME_SIGNALLING_TO_P38_VIA_RIT_AND_RIN	0.444317	1.99575	0.102981	5.88512	0.46999
BIOCARTA_IGF1R_PATHWAY	0.35155	1.98737	0.119681	5.61975	0.471025
REACTOME_PI3K_CASCADE	-0.391875	-1.91098	0.0775862	1.31822	0.471453
BIOCARTA_MAPK_PATHWAY	0.209911	2.02058	0.12963	2.75487	0.472947
REACTOME_S_PHASE	-0.307985	-1.91717	0.0900409	1.16053	0.473312
BIOCARTA_CCR3_PATHWAY	0.404251	1.9706	0.0954907	7.57262	0.478074
REACTOME_CLASS_B_2_SECRETIN_FAMILY_RECEPTORS	-0.422575	-1.89573	0.104524	3.96413	0.4858
REACTOME_CELL_CYCLE	0.091563	1.90361	0.16129	1.35406	0.498633
MIPS_EIF3_COMPLEX	-0.505926	-1.88094	0.106688	3.94564	0.500124
BIOCARTA_FCER1_PATHWAY	0.328601	1.91419	0.125392	4.02635	0.500948
BIOCARTA_KERATINOCYTE_PATHWAY	0.328645	1.905	0.151603	2.80407	0.502823
REACTOME_MITOTIC_G1_G1_S_PHASES	-0.28815	-1.87426	0.0915119	0.980234	0.504403
REACTOME_NCAM1_INTERACTIONS	0.40451	1.91569	0.146597	4.87583	0.505145
REACTOME_MEMBRANE_TRAFFICKING	-0.28334	-1.86925	0.0917197	1.43911	0.506005
REACTOME_PI_METABOLISM	0.26325	1.92776	0.144231	1.06791	0.506769
PID_NFAT_TFPATHWAY	0.384714	1.91929	0.154047	8.12413	0.507542
REACTOME_SIGNALING_BY_ILS	0.195691	1.8565	0.157895	1.50594	0.509758
KEGG_ERBB_SIGNALING_PATHWAY	0.181372	1.88216	0.148305	2.51647	0.510859
BIOCARTA_IL2_PATHWAY	0.439088	1.84516	0.138021	3.0264	0.51328
PID_GMCSF_PATHWAY	0.332956	1.85698	0.152439	2.7597	0.51455
KEGG_PATHOGENIC_ESCHERICHIA_COLI_INFECTION	0.261957	1.87006	0.151703	4.40127	0.514999
REACTOME_NEGATIVE_REGULATION_OF_FGFR_SIGNALING	-0.474299	-1.85687	0.114286	5.32891	0.517847
BIOCARTA_EPO_PATHWAY	0.424023	1.859	0.151671	2.6481	0.518215
REACTOME_POST_CHAPERONIN_TUBULIN_FOLDING_PATHWAY	0.436391	1.82889	0.142857	9.23945	0.521297
REACTOME_P53_DEPENDENT_G1_DNA_DAMAGE_RESPONSE	-0.336865	-1.83418	0.131195	1.28781	0.523349
REACTOME_G_BETA_GAMMA_SIGNALLING_THROUGH_PLC_BETA	-0.477328	-1.84438	0.117647	4.62482	0.524118
KEGG_ADIPOCYTOKINE_SIGNALING_PATHWAY	-0.386541	-1.84721	0.0964392	2.32244	0.525575
ST_GAQ_PATHWAY	-0.503052	-1.83585	0.102479	5.64258	0.525604
PID_P38_MK2PATHWAY	0.438022	1.81399	0.161369	2.58183	0.527856
PID_AJDISS_2PATHWAY	-0.379202	-1.83718	0.127692	2.67389	0.528847
BIOCARTA_STATHMIN_PATHWAY	0.400072	1.79713	0.17199	10.9601	0.535965
PID_HNF3BPATHWAY	-0.494948	-1.81965	0.111475	5.18879	0.537137
REACTOME_CYTOSOLIC_TRNA_AMINOACYLATION	0.328528	1.77164	0.175202	2.10295	0.551412
REACTOME_TRNA_AMINOACYLATION	0.300338	1.7497	0.168605	2.40212	0.552719
REACTOME_IL1_SIGNALING	0.353604	1.74313	0.189266	3.1161	0.553251
REACTOME_NUCLEOTIDE_BINDING_DOMAIN_LEUCINE_RICH_REPEAT_CONTAINING_RECEPTOR_NLR_SIGNALING_PATHWAYS	0.338786	1.76022	0.174731	2.82476	0.555133
REACTOME_ASSOCIATION_OF_TRIC_CCT_WITH_TARGET_PROTEINS_DURING_BIOSYNTHESIS	0.310335	1.7506	0.170659	1.70388	0.557343
KEGG_TYROSINE_METABOLISM	-0.499802	-1.79034	0.137457	6.17139	0.56164
KEGG_CITRATE_CYCLE_TCA_CYCLE	-0.37904	-1.79659	0.120516	1.97529	0.562937
REACTOME_G_PROTEIN_ACTIVATION	-0.420729	-1.79111	0.121685	3.52367	0.565639
REACTOME_PROLONGED_ERK_ACTIVATION_EVENTS	0.350231	1.71376	0.174041	5.35011	0.566644
REACTOME_ASPARAGINE_N_LINKED_GLYCOSYLATION	0.187665	1.70022	0.158088	1.15042	0.567544
REACTOME_SIGNALING_BY_PDGF	0.130539	1.71859	0.208889	2.4667	0.567808
REACTOME_ADHERENS_JUNCTIONS_INTERACTIONS	0.373092	1.70102	0.210383	5.36586	0.572047
PID_ERBB1_DOWNSTREAM_PATHWAY	0.147527	1.68127	0.21028	2.15352	0.577899
KEGG_PRION_DISEASES	0.285544	1.67392	0.191429	10.4595	0.578754
REACTOME_NGF_SIGNALLING_VIA_TRKA_FROM_THE_PLASMA_MEMBRANE	0.106346	1.61151	0.194595	2.17876	0.58067
REACTOME_GRB2_EVENTS_IN_ERBB2_SIGNALING	0.384214	1.59224	0.206612	4.41552	0.581771
REACTOME_SHC1_EVENTS_IN_ERBB4_SIGNALING	0.384214	1.59224	0.206612	4.41552	0.581771
REACTOME_SHC1_EVENTS_IN_EGFR_SIGNALING	0.384214	1.59224	0.206612	4.41552	0.581771
REACTOME_GASTRIN_CREB_SIGNALLING_PATHWAY_VIA_PKC_AND_MAPK	0.147031	1.66235	0.186722	2.88055	0.583254
ST_ERK1_ERK2_MAPK_PATHWAY	0.310846	1.61251	0.207831	3.70136	0.584545
REACTOME_PLC_BETA_MEDIATED_EVENTS	0.241993	1.6142	0.19888	5.12556	0.588022
REACTOME_INTRINSIC_PATHWAY_FOR_APOPTOSIS	-0.469461	-1.76713	0.122186	3.5905	0.588333
BIOCARTA_BAD_PATHWAY	0.305459	1.50229	0.259446	7.03464	0.588943
REACTOME_INTERACTION_BETWEEN_L1_AND_ANKYRINS	0.316722	1.50715	0.258333	8.3159	0.589212
BIOCARTA_VIP_PATHWAY	0.318081	1.55711	0.224599	9.37092	0.590346
MIPS_CF_IIAM_COMPLEX	0.360774	1.53296	0.256345	3.48225	0.590682
MIPS_ANTI_HDAC2_COMPLEX	0.3648	1.61637	0.213542	4.47711	0.591018
REACTOME_IL_2_SIGNALING	0.25604	1.5099	0.227666	2.32901	0.591296
BIOCARTA_P38MAPK_PATHWAY	0.248413	1.56174	0.219814	2.6075	0.591417
KEGG_INOSITOL_PHOSPHATE_METABOLISM	0.215211	1.52557	0.208754	1.84214	0.591857
KEGG_AMYOTROPHIC_LATERAL_SCLEROSIS_ALS	0.254062	1.54932	0.218182	3.23995	0.592062
PID_CD8TCRDOWNSTREAMPATHWAY	0.243187	1.54261	0.222552	4.59029	0.592631
REACTOME_DAG_AND_IP3_SIGNALING	0.299658	1.6315	0.208	5.84219	0.59308
REACTOME_DOWNSTREAM_SIGNAL_TRANSDUCTION	0.113701	1.51196	0.221277	2.4717	0.593756
REACTOME_SOS_MEDIATED_SIGNALLING	0.371945	1.61859	0.206897	3.21081	0.593824
PID_ARF6DOWNSTREAMPATHWAY	0.352336	1.53464	0.246719	2.36118	0.593837
PID_EPHA_FWDPATHWAY	0.351152	1.57015	0.247396	3.49337	0.594237
BIOCARTA_HER2_PATHWAY	0.309705	1.48973	0.247956	2.31815	0.594306
REACTOME_CA_DEPENDENT_EVENTS	0.290438	1.564	0.243243	5.74469	0.594419
BIOCARTA_NOS1_PATHWAY	0.321639	1.63512	0.198939	8.61782	0.595204
BIOCARTA_SPPA_PATHWAY	0.353364	1.51408	0.233062	7.57262	0.596472
PID_ATF2_PATHWAY	0.227015	1.48023	0.233645	2.2802	0.597352
REACTOME_NCAM_SIGNALING_FOR_NEURITE_OUT_GROWTH	0.21075	1.61996	0.210169	3.10922	0.59775
REACTOME_INSULIN_SYNTHESIS_AND_PROCESSING	0.390786	1.63799	0.200528	6.76098	0.598056
REACTOME_SULFUR_AMINO_ACID_METABOLISM	-0.422875	-1.73532	0.154093	3.35234	0.599842
REACTOME_EFFECTS_OF_PIP2_HYDROLYSIS	0.31628	1.46555	0.269022	6.88132	0.600112
PID_RAS_PATHWAY	0.226193	1.46948	0.233429	2.85618	0.6012
REACTOME_G1_S_TRANSITION	-0.277915	-1.73696	0.146207	0.955586	0.602692
REACTOME_ACTIVATION_OF_NF_KAPPAB_IN_B_CELLS	-0.306233	-1.75139	0.131994	1.05059	0.604315
REACTOME_DARPP_32_EVENTS	0.275792	1.45428	0.235751	4.1141	0.604755
REACTOME_ACTIVATED_NOTCH1_TRANSMITS_SIGNAL_TO_THE_NUCLEUS	-0.41623	-1.73902	0.131783	1.94378	0.605079
REACTOME_NUCLEAR_SIGNALING_BY_ERBB4	-0.417915	-1.74079	0.132399	1.94378	0.607743
REACTOME_PHASE_II_CONJUGATION	-0.412258	-1.7443	0.136701	2.28584	0.608733
KEGG_PEROXISOME	-0.328202	-1.71772	0.15651	3.00961	0.618715
ST_INTEGRIN_SIGNALING_PATHWAY	0.16409	1.42342	0.25	2.92478	0.623696
PID_LIS1PATHWAY	0.230602	1.4105	0.270349	2.6481	0.624893
REACTOME_ANTIGEN_PROCESSING_UBIQUITINATION_PROTEASOME_DEGRADATION	0.0740865	1.4109	0.254777	1.37166	0.628912
KEGG_PROXIMAL_TUBULE_BICARBONATE_RECLAMATION	-0.414814	-1.65737	0.166397	6.14502	0.6394
REACTOME_INTEGRIN_CELL_SURFACE_INTERACTIONS	-0.356999	-1.668	0.163531	4.4091	0.640401
REACTOME_TGF_BETA_RECEPTOR_SIGNALING_ACTIVATES_SMADS	-0.348246	-1.61023	0.194444	1.15906	0.641413
MIPS_TRAP_COMPLEX	0.318453	1.38285	0.307692	2.64839	0.64175
PID_DELTANP63PATHWAY	-0.433128	-1.65896	0.179173	2.25161	0.642248
REACTOME_SYNTHESIS_OF_DNA	-0.283293	-1.66269	0.155462	1.28322	0.642275
REACTOME_DOWNREGULATION_OF_TGF_BETA_RECEPTOR_SIGNALING	-0.369391	-1.65057	0.172783	1.37638	0.643313
REACTOME_TRANSPORT_OF_VITAMINS_NUCLEOSIDES_AND_RELATED_MOLECULES	-0.462032	-1.67586	0.167975	3.33395	0.6447
REACTOME_GLYCEROPHOSPHOLIPID_BIOSYNTHESIS	-0.289292	-1.66836	0.162625	1.65496	0.644807
REACTOME_LIPID_DIGESTION_MOBILIZATION_AND_TRANSPORT	-0.410759	-1.61092	0.203498	5.19835	0.645074
REACTOME_APC_CDC20_MEDIATED_DEGRADATION_OF_NEK2A	-0.442015	-1.69096	0.13748	3.36775	0.645095
PID_S1P_S1P3_PATHWAY	-0.347625	-1.60033	0.209268	4.58131	0.645221
KEGG_LEUKOCYTE_TRANSENDOTHELIAL_MIGRATION	-0.263521	-1.59658	0.189891	2.33498	0.645712
ST_WNT_BETA_CATENIN_PATHWAY	-0.408353	-1.67095	0.176737	3.26746	0.646418
REACTOME_BRANCHED_CHAIN_AMINO_ACID_CATABOLISM	-0.418564	-1.60192	0.198238	5.03033	0.647637
PID_HES_HEYPATHWAY	-0.372564	-1.67717	0.182094	1.53359	0.647925
PID_HIF1_TFPATHWAY	-0.306235	-1.61203	0.18759	1.25515	0.648154
BIOCARTA_IGF1_PATHWAY	0.300995	1.35497	0.292225	2.35386	0.649737
BIOCARTA_INSULIN_PATHWAY	0.300995	1.35497	0.292225	2.35386	0.649737
REACTOME_APC_C_CDC20_MEDIATED_DEGRADATION_OF_CYCLIN_B	-0.442176	-1.69122	0.151858	3.70453	0.650063
REACTOME_P53_INDEPENDENT_G1_S_DNA_DAMAGE_CHECKPOINT	-0.299883	-1.62062	0.184094	1.20455	0.650513
REACTOME_CDK_MEDIATED_PHOSPHORYLATION_AND_REMOVAL_OF_CDC6	-0.299883	-1.62062	0.184094	1.20455	0.650513
REACTOME_AUTODEGRADATION_OF_THE_E3_UBIQUITIN_LIGASE_COP1	-0.296997	-1.61303	0.192982	1.1644	0.651431
REACTOME_REGULATION_OF_HYPOXIA_INDUCIBLE_FACTOR_HIF_BY_OXYGEN	-0.400651	-1.67754	0.163724	2.85261	0.652661
REACTOME_SIGNALING_BY_WNT	-0.250484	-1.58729	0.197802	0.921592	0.653102
BIOCARTA_MYOSIN_PATHWAY	-0.391393	-1.61514	0.212733	3.89371	0.653222
PID_LYSOPHOSPHOLIPID_PATHWAY	-0.281714	-1.57641	0.201964	1.8989	0.653462
KEGG_CYTOKINE_CYTOKINE_RECEPTOR_INTERACTION	-0.333313	-1.68017	0.163389	5.21249	0.654274
REACTOME_ORC1_REMOVAL_FROM_CHROMATIN	-0.283314	-1.57179	0.19708	1.28781	0.654647
REACTOME_GAB1_SIGNALOSOME	-0.319386	-1.55734	0.212553	1.98726	0.655934
KEGG_CHRONIC_MYELOID_LEUKEMIA	-0.280054	-1.56073	0.191892	1.80041	0.655959
PID_MTOR_4PATHWAY	0.13209	1.35833	0.294326	1.33358	0.655995
REACTOME_RIG_I_MDA5_MEDIATED_INDUCTION_OF_IFN_ALPHA_BETA_PATHWAYS	-0.364891	-1.63395	0.198083	7.83601	0.656082
REACTOME_REGULATION_OF_ORNITHINE_DECARBOXYLASE_ODC	-0.279337	-1.56372	0.185345	1.28781	0.656466
REACTOME_ANTIGEN_PRESENTATION_FOLDING_ASSEMBLY_AND_PEPTIDE_LOADING_OF_CLASS_I_MHC	-0.467392	-1.63737	0.186469	2.56865	0.656585
REACTOME_SCF_BETA_TRCP_MEDIATED_DEGRADATION_OF_EMI1	-0.2797	-1.57662	0.199426	1.09162	0.657574
KEGG_PHOSPHATIDYLINOSITOL_SIGNALING_SYSTEM	0.158485	1.32274	0.279412	2.35135	0.657946
BIOCARTA_ARAP_PATHWAY	0.260322	1.33934	0.298701	1.58563	0.657949
REACTOME_METABOLISM_OF_CARBOHYDRATES	-0.219519	-1.56586	0.178481	1.48966	0.658013
KEGG_VIRAL_MYOCARDITIS	-0.386221	-1.57902	0.179868	4.10908	0.659006
REACTOME_M_G1_TRANSITION	-0.280871	-1.62113	0.175966	1.17418	0.659278
REACTOME_G_ALPHA_S_SIGNALLING_EVENTS	-0.312893	-1.6238	0.185801	2.38348	0.66023
REACTOME_SIGNALING_BY_ERBB4	-0.2579	-1.53014	0.214381	1.72337	0.660378
REACTOME_INTEGRIN_ALPHAIIB_BETA3_SIGNALING	-0.368575	-1.53329	0.233333	4.20869	0.660672
REACTOME_PLATELET_AGGREGATION_PLUG_FORMATION	-0.368575	-1.53329	0.233333	4.20869	0.660672
ST_GRANULE_CELL_SURVIVAL_PATHWAY	0.273441	1.3229	0.309659	5.72497	0.662051
REACTOME_HEMOSTASIS	-0.177346	-1.54844	0.191874	1.90101	0.662477
REACTOME_DOWNSTREAM_SIGNALING_EVENTS_OF_B_CELL_RECEPTOR_BCR	-0.238132	-1.52397	0.208062	1.26175	0.663427
KEGG_TIGHT_JUNCTION	-0.252535	-1.62499	0.175439	1.6116	0.663495
REACTOME_ARMS_MEDIATED_ACTIVATION	0.272905	1.325	0.31768	4.7081	0.664568
KEGG_VIBRIO_CHOLERAE_INFECTION	0.164685	1.30822	0.294872	2.34922	0.665034
BIOCARTA_RACCYCD_PATHWAY	-0.374729	-1.54193	0.214176	1.99837	0.666395
KEGG_PROSTATE_CANCER	-0.267003	-1.53755	0.212737	1.58842	0.667557
REACTOME_CIRCADIAN_REPRESSION_OF_EXPRESSION_BY_REV_ERBA	0.250125	1.2929	0.315508	1.82864	0.667957
MIPS_SMCC_COMPLEX	0.303214	1.26552	0.329949	2.64839	0.668469
REACTOME_APOPTOSIS	-0.223796	-1.53347	0.211414	1.18783	0.66865
BIOCARTA_PYK2_PATHWAY	0.2067	1.26913	0.332317	3.09086	0.669817
REACTOME_CREB_PHOSPHORYLATION_THROUGH_THE_ACTIVATION_OF_RAS	0.23563	1.29615	0.310541	7.44458	0.66996
REACTOME_TRANSPORT_OF_MATURE_MRNA_DERIVED_FROM_AN_INTRONLESS_TRANSCRIPT	0.288752	1.27895	0.316754	8.67137	0.6705
BIOCARTA_ERK5_PATHWAY	0.32153	1.27192	0.33427	4.56764	0.671944
REACTOME_POST_NMDA_RECEPTOR_ACTIVATION_EVENTS	0.213477	1.2813	0.325	6.8242	0.672641
PID_TRAIL_PATHWAY	0.303802	1.25009	0.349296	5.85394	0.676065
BIOCARTA_P53HYPOXIA_PATHWAY	-0.399967	-1.50698	0.249196	2.24108	0.679598
REACTOME_SIGNALING_BY_BMP	0.298118	1.23949	0.336658	4.67967	0.680134
KEGG_AMINO_SUGAR_AND_NUCLEOTIDE_SUGAR_METABOLISM	-0.317108	-1.49101	0.227536	1.44541	0.682654
PID_TNFPATHWAY	0.199318	1.22911	0.350769	2.51434	0.683767
REACTOME_GLYCOSAMINOGLYCAN_METABOLISM	-0.26625	-1.49293	0.222222	1.87247	0.684281
REACTOME_SIGNALING_BY_ROBO_RECEPTOR	0.236715	1.21697	0.316384	2.03595	0.68467
REACTOME_HIV_LIFE_CYCLE	-0.248229	-1.48602	0.223684	1.15524	0.684936
REACTOME_LATE_PHASE_OF_HIV_LIFE_CYCLE	-0.250681	-1.49508	0.215324	1.21301	0.685661
REACTOME_FATTY_ACYL_COA_BIOSYNTHESIS	-0.366449	-1.48107	0.248418	3.58987	0.686992
REACTOME_DEADENYLATION_OF_MRNA	0.288214	1.21923	0.371501	4.00074	0.687053
BIOCARTA_IL1R_PATHWAY	-0.402358	-1.49649	0.225649	1.69934	0.68814
KEGG_PYRIMIDINE_METABOLISM	-0.268146	-1.46618	0.230661	1.10282	0.696584
BIOCARTA_TGFB_PATHWAY	0.24319	1.19582	0.363636	4.70474	0.697166
KEGG_RENAL_CELL_CARCINOMA	-0.250853	-1.4677	0.241427	1.74053	0.698853
KEGG_CYTOSOLIC_DNA_SENSING_PATHWAY	-0.399223	-1.45843	0.254637	2.37343	0.701897
REACTOME_TRIGLYCERIDE_BIOSYNTHESIS	-0.317711	-1.44977	0.249226	2.52119	0.708319
REACTOME_INTERFERON_SIGNALING	-0.252475	-1.44433	0.238292	2.87079	0.710711
MIPS_MEDIATOR_COMPLEX_1	0.234085	1.16494	0.378378	1.73349	0.716509
KEGG_ARRHYTHMOGENIC_RIGHT_VENTRICULAR_CARDIOMYOPATHY_ARVC	0.159839	1.15765	0.369492	4.80133	0.717676
WNT_SIGNALING	-0.259427	-1.39522	0.259366	1.95963	0.721976
REACTOME_FACTORS_INVOLVED_IN_MEGAKARYOCYTE_DEVELOPMENT_AND_PLATELET_PRODUCTION	0.137675	1.14446	0.363036	2.4718	0.723661
REACTOME_SIGNALING_BY_CONSTITUTIVELY_ACTIVE_EGFR	-0.373553	-1.39584	0.268217	7.476	0.725129
REACTOME_CTLA4_INHIBITORY_SIGNALING	-0.355059	-1.42223	0.263591	1.57795	0.725793
BIOCARTA_GSK3_PATHWAY	-0.360467	-1.42549	0.276899	2.03921	0.725822
REACTOME_SIGNALING_BY_THE_B_CELL_RECEPTOR_BCR	-0.212898	-1.41819	0.254826	1.17304	0.72639
PID_HDAC_CLASSIII_PATHWAY	-0.344894	-1.42782	0.259905	3.21704	0.72716
REACTOME_HIV_INFECTION	-0.188455	-1.39705	0.257908	0.889811	0.727602
KEGG_PATHWAYS_IN_CANCER	-0.174372	-1.32654	0.281959	1.49355	0.728114
KEGG_NOTCH_SIGNALING_PATHWAY	-0.288399	-1.31408	0.312693	1.16036	0.728203
PID_ERBB1_RECEPTOR_PROXIMAL_PATHWAY	0.168056	1.1279	0.351974	2.7045	0.728472
REACTOME_PIP3_ACTIVATES_AKT_SIGNALING	-0.296087	-1.3292	0.299699	2.35527	0.728501
ST_JNK_MAPK_PATHWAY	0.181877	1.12188	0.359649	3.81665	0.728787
REACTOME_PI3K_EVENTS_IN_ERBB2_SIGNALING	-0.280368	-1.33484	0.307246	1.71478	0.729197
REACTOME_VIF_MEDIATED_DEGRADATION_OF_APOBEC3G	-0.256359	-1.40562	0.258721	1.12684	0.729208
REACTOME_INSULIN_RECEPTOR_SIGNALLING_CASCADE	-0.256226	-1.40796	0.254121	1.24216	0.730547
BIOCARTA_RAS_PATHWAY	-0.327732	-1.31462	0.306977	2.45148	0.731103
REACTOME_TRANSPORT_OF_INORGANIC_CATIONS_ANIONS_AND_AMINO_ACIDS_OLIGOPEPTIDES	-0.257818	-1.3972	0.272855	2.89994	0.731353
MIPS_MLL1_WDR5_COMPLEX	0.237976	1.12938	0.369792	1.87676	0.731482
REACTOME_CDT1_ASSOCIATION_WITH_THE_CDC6_ORC_ORIGIN_COMPLEX	-0.241176	-1.32957	0.295588	1.12684	0.731622
REACTOME_DESTABILIZATION_OF_MRNA_BY_AUF1_HNRNP_D0	-0.24033	-1.33566	0.310595	1.24291	0.73182
KEGG_SMALL_CELL_LUNG_CANCER	-0.276294	-1.38339	0.276316	1.75362	0.732286
REACTOME_NUCLEAR_RECEPTOR_TRANSCRIPTION_PATHWAY	-0.345052	-1.40918	0.268072	2.11656	0.733175
REACTOME_GLUCOSE_METABOLISM	-0.238869	-1.31576	0.313131	4.61914	0.733319
REACTOME_SLC_MEDIATED_TRANSMEMBRANE_TRANSPORT	-0.214009	-1.39825	0.260925	2.05184	0.733981
SIG_PIP3_SIGNALING_IN_B_LYMPHOCYTES	-0.318462	-1.33665	0.291603	1.89375	0.734253
REACTOME_A_TETRASACCHARIDE_LINKER_SEQUENCE_IS_REQUIRED_FOR_GAG_SYNTHESIS	-0.364969	-1.29582	0.33124	5.10533	0.734285
PID_AP1_PATHWAY	-0.282243	-1.3658	0.27786	2.81239	0.734445
REACTOME_RNA_POL_II_TRANSCRIPTION_PRE_INITIATION_AND_PROMOTER_OPENING	-0.287828	-1.29248	0.333333	1.41874	0.734496
KEGG_BUTANOATE_METABOLISM	-0.307707	-1.31662	0.314112	4.05516	0.735853
REACTOME_CELL_CYCLE_CHECKPOINTS	-0.215182	-1.36063	0.281421	1.08484	0.7364
REACTOME_PI3K_EVENTS_IN_ERBB4_SIGNALING	-0.293776	-1.37026	0.281752	2.07818	0.736661
BIOCARTA_AKT_PATHWAY	-0.326253	-1.29653	0.321928	2.77901	0.736948
REACTOME_ASSEMBLY_OF_THE_PRE_REPLICATIVE_COMPLEX	-0.240274	-1.33722	0.289898	1.09162	0.737195
PID_S1P_META_PATHWAY	-0.357913	-1.36662	0.286385	5.0108	0.737302
REACTOME_NEGATIVE_REGULATORS_OF_RIG_I_MDA5_SIGNALING	-0.348259	-1.34315	0.30363	2.56636	0.737802
REACTOME_PI3K_AKT_ACTIVATION	-0.278796	-1.33997	0.302726	1.75191	0.737891
REACTOME_CELL_SURFACE_INTERACTIONS_AT_THE_VASCULAR_WALL	-0.264038	-1.34625	0.283934	3.12561	0.738038
PID_ARF6_TRAFFICKINGPATHWAY	-0.286606	-1.30189	0.319315	1.78991	0.738136
PID_P53DOWNSTREAMPATHWAY	-0.235293	-1.29773	0.318244	1.72649	0.739191
BIOCARTA_CHEMICAL_PATHWAY	-0.377102	-1.37084	0.310897	2.41937	0.739752
PID_INTEGRIN_A4B1_PATHWAY	-0.30536	-1.34754	0.292868	3.23745	0.740197
REACTOME_PKB_MEDIATED_EVENTS	-0.329324	-1.35061	0.2891	1.21682	0.740389
KEGG_JAK_STAT_SIGNALING_PATHWAY	-0.252914	-1.37259	0.284075	1.39382	0.741444
REACTOME_CELL_DEATH_SIGNALLING_VIA_NRAGE_NRIF_AND_NADE	-0.25797	-1.28293	0.322679	2.31788	0.741694
PID_ECADHERIN_STABILIZATION_PATHWAY	-0.295447	-1.35244	0.295559	2.10051	0.742016
PID_TGFBRPATHWAY	-0.226988	-1.27919	0.314493	1.18514	0.742509
REACTOME_G_ALPHA_Z_SIGNALLING_EVENTS	-0.245135	-1.26897	0.348024	2.29502	0.74689
BIOCARTA_PPARA_PATHWAY	0.125188	1.03173	0.396774	2.11039	0.747231
REACTOME_SYNTHESIS_OF_VERY_LONG_CHAIN_FATTY_ACYL_COAS	-0.344786	-1.27176	0.332248	3.58987	0.747252
SIG_CD40PATHWAYMAP	0.192239	1.03502	0.430595	4.57998	0.748599
BIOCARTA_MCALPAIN_PATHWAY	0.211244	1.03544	0.439276	5.00413	0.752168
KEGG_ABC_TRANSPORTERS	0.248621	1.01918	0.431169	2.72065	0.752935
BIOCARTA_ALK_PATHWAY	0.223206	1.03936	0.413333	5.215	0.753242
PID_SMAD2_3NUCLEARPATHWAY	0.131586	1.04372	0.402685	1.67145	0.754072
KEGG_VASCULAR_SMOOTH_MUSCLE_CONTRACTION	0.105604	1.04881	0.392617	5.3213	0.754085
PID_BCR_5PATHWAY	0.153522	1.08251	0.403727	1.86339	0.756367
KEGG_INSULIN_SIGNALING_PATHWAY	-0.193248	-1.25323	0.323116	1.58093	0.756764
KEGG_GNRH_SIGNALING_PATHWAY	0.120987	1.04964	0.415686	3.16588	0.757393
REACTOME_AUTODEGRADATION_OF_CDH1_BY_CDH1_APC_C	-0.215016	-1.2462	0.324859	1.05059	0.757411
KEGG_SNARE_INTERACTIONS_IN_VESICULAR_TRANSPORT	-0.265368	-1.25546	0.338279	1.35657	0.757773
REACTOME_COSTIMULATION_BY_THE_CD28_FAMILY	-0.255678	-1.2265	0.354009	1.19139	0.75812
PID_TXA2PATHWAY	-0.256625	-1.22021	0.340237	4.24445	0.758223
REACTOME_RNA_POL_II_TRANSCRIPTION	0.09188	1.00598	0.410359	1.18111	0.758828
REACTOME_SYNTHESIS_OF_PC	-0.346584	-1.24811	0.352554	1.65294	0.75886
PID_PS1PATHWAY	-0.261565	-1.22867	0.34375	1.45221	0.759154
PID_PDGFRAPATHWAY	0.203612	1.0009	0.4039	1.92589	0.759304
PID_NEPHRIN_NEPH1_PATHWAY	0.173121	1.05203	0.378462	2.37601	0.759704
KEGG_CYSTEINE_AND_METHIONINE_METABOLISM	-0.305083	-1.23119	0.347551	2.42333	0.759765
KEGG_ENDOCYTOSIS	-0.162412	-1.22096	0.343284	1.61426	0.760712
REACTOME_SMAD2_SMAD3_SMAD4_HETEROTRIMER_REGULATES_TRANSCRIPTION	-0.342346	-1.21456	0.385714	2.65254	0.760743
BIOCARTA_CDC42RAC_PATHWAY	0.254149	1.05543	0.414216	1.68735	0.760787
ST_PHOSPHOINOSITIDE_3_KINASE_PATHWAY	0.154022	1.06014	0.370717	1.93828	0.761412
REACTOME_ACTIVATION_OF_CHAPERONE_GENES_BY_XBP1S	-0.235164	-1.23242	0.340366	1.69088	0.761793
BIOCARTA_BCR_PATHWAY	0.190443	0.990975	0.421918	3.19178	0.763082
MIPS_MEDIATOR_COMPLEX	0.191869	1.06826	0.409471	1.36203	0.76341
REACTOME_PKA_MEDIATED_PHOSPHORYLATION_OF_CREB	0.250488	1.06268	0.416667	4.11002	0.763547
PID_TCR_PATHWAY	0.150972	0.975706	0.441088	1.36009	0.763615
KEGG_CIRCADIAN_RHYTHM_MAMMAL	0.239031	0.969834	0.461538	3.22326	0.764403
REACTOME_DNA_REPAIR	-0.231205	-1.23269	0.336579	1.09243	0.76483
BIOCARTA_TCR_PATHWAY	0.171288	0.978491	0.463722	3.35137	0.765261
REACTOME_SIGNALING_BY_EGFR_IN_CANCER	0.0688212	0.957215	0.418699	2.33911	0.766224
PID_CASPASE_PATHWAY	0.169496	0.981743	0.451087	6.58626	0.766576
BIOCARTA_CDMAC_PATHWAY	0.217777	0.936378	0.473684	5.67946	0.766603
BIOCARTA_CTCF_PATHWAY	-0.330921	-1.23398	0.363636	1.34166	0.766759
REACTOME_SIGNALING_BY_FGFR1_FUSION_MUTANTS	0.211452	0.958855	0.468085	2.05998	0.76884
PID_BETACATENIN_NUC_PATHWAY	0.116895	0.938029	0.455108	2.08258	0.769077
REACTOME_TRAF6_MEDIATED_INDUCTION_OF_NFKB_AND_MAP_KINASES_UPON_TLR7_8_OR_9_ACTIVATION	0.10188	0.938937	0.412214	3.26516	0.772091
REACTOME_MYD88_MAL_CASCADE_INITIATED_ON_PLASMA_MEMBRANE	0.10188	0.938937	0.412214	3.26516	0.772091
PID_EPHRINBREVPATHWAY	0.201718	0.907232	0.48468	4.34694	0.777633
REACTOME_PREFOLDIN_MEDIATED_TRANSFER_OF_SUBSTRATE_TO_CCT_TRIC	0.153282	0.916881	0.453039	5.97011	0.778094
REACTOME_ACTIVATED_TLR4_SIGNALLING	0.0960961	0.911015	0.437736	3.03997	0.778653
PID_INTEGRIN1_PATHWAY	-0.319858	-1.18313	0.381029	4.29458	0.783873
KEGG_DORSO_VENTRAL_AXIS_FORMATION	0.220572	0.889421	0.506427	2.89768	0.784699
REACTOME_CD28_CO_STIMULATION	-0.290303	-1.18852	0.374622	1.55963	0.784841
REACTOME_PROTEIN_FOLDING	0.10402	0.893532	0.455446	2.86125	0.785164
KEGG_REGULATION_OF_ACTIN_CYTOSKELETON	-0.162892	-1.18489	0.356968	1.72409	0.78536
MIPS_28S_RIBOSOMAL_SUBUNIT_MITOCHONDRIAL	-0.247337	-1.17805	0.374101	1.51335	0.785824
REACTOME_REGULATION_OF_APOPTOSIS	-0.203166	-1.1729	0.379261	1.09669	0.787738
BIOCARTA_PAR1_PATHWAY	-0.258549	-1.15684	0.39426	2.5031	0.794621
REACTOME_TRANS_GOLGI_NETWORK_VESICLE_BUDDING	-0.216066	-1.16271	0.377049	1.36337	0.795068
MIPS_EMERIN_COMPLEX_52	-0.307337	-1.15752	0.383701	2.83263	0.797117
BIOCARTA_PGC1A_PATHWAY	0.145759	0.783884	0.535519	4.51301	0.802176
BIOCARTA_MPR_PATHWAY	0.12997	0.788791	0.52381	4.61648	0.802378
REACTOME_EXTRACELLULAR_MATRIX_ORGANIZATION	0.179891	0.861903	0.493506	7.32645	0.802428
PID_IL2_PI3KPATHWAY	-0.27273	-1.14597	0.391371	2.10125	0.802719
MIPS_RNA_POLYMERASE_II	-0.313901	-1.14138	0.388013	3.53325	0.80432
BIOCARTA_SPRY_PATHWAY	0.191823	0.790189	0.563492	4.41552	0.804903
KEGG_BETA_ALANINE_METABOLISM	-0.318723	-1.1366	0.414013	9.72897	0.805826
BIOCARTA_CARM_ER_PATHWAY	0.143234	0.827428	0.501493	1.61919	0.805979
REACTOME_OPIOID_SIGNALLING	0.0814509	0.793295	0.491803	2.84959	0.806035
PID_LYMPHANGIOGENESIS_PATHWAY	0.182982	0.801816	0.545455	3.44244	0.807286
REACTOME_TOLL_RECEPTOR_CASCADES	0.0791926	0.830177	0.491379	2.70037	0.807537
SIG_INSULIN_RECEPTOR_PATHWAY_IN_CARDIAC_MYOCYTES	0.104424	0.84443	0.478114	1.61825	0.807801
REACTOME_SYNTHESIS_OF_PIPS_AT_THE_GOLGI_MEMBRANE	0.197637	0.795416	0.559055	Inf	0.808204
REACTOME_PHOSPHOLIPID_METABOLISM	-0.151633	-1.12784	0.397059	1.10437	0.808391
REACTOME_MYOGENESIS	0.179197	0.805017	0.532982	2.06547	0.808541
PID_REELINPATHWAY	0.136104	0.837408	0.474164	2.60468	0.809484
REACTOME_CIRCADIAN_CLOCK	-0.216769	-1.12365	0.41394	3.27855	0.809549
REACTOME_SYNTHESIS_OF_PIPS_AT_THE_PLASMA_MEMBRANE	0.163447	0.83233	0.488636	1.52868	0.809665
BIOCARTA_MAL_PATHWAY	0.179748	0.813383	0.521411	3.49534	0.809815
PID_AR_TF_PATHWAY	0.123432	0.846382	0.52	8.02748	0.810174
REACTOME_G_ALPHA_I_SIGNALLING_EVENTS	-0.183083	-1.12919	0.370523	2.20971	0.810216
MIPS_20S_PROTEASOME	0.191578	0.807084	0.531414	1.97105	0.810762
REACTOME_NEUROTRANSMITTER_RELEASE_CYCLE	0.144123	0.814893	0.537267	5.50768	0.812369
BIOCARTA_NDKDYNAMIN_PATHWAY	0.15009	0.750114	0.561358	4.86592	0.813599
PID_ATM_PATHWAY	0.155638	0.752706	0.577143	2.35371	0.815182
KEGG_GALACTOSE_METABOLISM	-0.316042	-1.11429	0.425397	3.0403	0.815625
BIOCARTA_PTDINS_PATHWAY	0.144987	0.75635	0.535014	3.19074	0.816048
BIOCARTA_VEGF_PATHWAY	0.121051	0.736736	0.56196	1.22419	0.816414
KEGG_THYROID_CANCER	0.143593	0.738061	0.535014	4.72052	0.818755
REACTOME_TRANSFERRIN_ENDOCYTOSIS_AND_RECYCLING	0.140662	0.729055	0.559767	3.33039	0.818884
SIG_REGULATION_OF_THE_ACTIN_CYTOSKELETON_BY_RHO_GTPASES	0.144561	0.756506	0.554404	3.14972	0.819527
REACTOME_NFKB_AND_MAP_KINASES_ACTIVATION_MEDIATED_BY_TLR4_SIGNALING_REPERTOIRE	0.0815272	0.714383	0.539033	3.29128	0.822833
PID_PDGFRBPATHWAY	0.0574941	0.718472	0.543011	1.83866	0.823324
REACTOME_APC_C_CDC20_MEDIATED_DEGRADATION_OF_MITOTIC_PROTEINS	-0.186414	-1.09977	0.393466	0.998057	0.824222
REACTOME_APC_C_CDH1_MEDIATED_DEGRADATION_OF_CDC20_AND_OTHER_APC_C_CDH1_TARGETED_PROTEINS_IN_LATE_MITOSIS_EARLY_G1	-0.186402	-1.09995	0.404225	1.02365	0.827344
REACTOME_E2F_MEDIATED_REGULATION_OF_DNA_REPLICATION	0.163407	0.692106	0.605392	2.41962	0.835894
PID_RETINOIC_ACID_PATHWAY	0.129614	0.684113	0.563686	3.51237	0.838378
BIOCARTA_EIF4_PATHWAY	-0.258022	-1.08179	0.450311	2.22951	0.839045
PID_RHOA_REG_PATHWAY	-0.268542	-1.06456	0.434505	2.20444	0.840354
REACTOME_REGULATION_OF_MITOTIC_CELL_CYCLE	-0.173971	-1.06528	0.42462	0.928425	0.842783
PID_IFNGPATHWAY	-0.219735	-1.06563	0.427326	1.97832	0.845705
REACTOME_RNA_POL_II_PRE_TRANSCRIPTION_EVENTS	-0.198895	-1.01793	0.466667	1.45487	0.848004
KEGG_NOD_LIKE_RECEPTOR_SIGNALING_PATHWAY	0.119246	0.657611	0.59944	2.59628	0.848503
PID_SYNDECAN_3_PATHWAY	-0.294539	-1.06566	0.442975	6.41753	0.84899
REACTOME_AMYLOIDS	-0.294043	-1.02635	0.467446	7.55196	0.849157
REACTOME_P75_NTR_RECEPTOR_MEDIATED_SIGNALLING	-0.197015	-1.06823	0.427729	1.82072	0.849762
MIPS_KINASE_MATURATION_COMPLEX_1	0.137755	0.66474	0.585302	2.14004	0.849879
PID_PI3KCIPATHWAY	-0.205274	-1.01259	0.463173	1.8636	0.850131
REACTOME_PROCESSING_OF_CAPPED_INTRONLESS_PRE_MRNA	0.144389	0.645663	0.607895	2.0903	0.850286
PID_UPA_UPAR_PATHWAY	-0.290752	-1.01816	0.454976	3.98626	0.850928
REACTOME_TRIF_MEDIATED_TLR3_SIGNALING	0.0761227	0.658884	0.599237	3.04748	0.851052
REACTOME_CHONDROITIN_SULFATE_DERMATAN_SULFATE_METABOLISM	-0.233122	-1.05033	0.450223	2.39321	0.851522
PID_HNF3APATHWAY	-0.262899	-1.00772	0.489828	1.71133	0.851774
REACTOME_SPRY_REGULATION_OF_FGF_SIGNALING	-0.284304	-1.02656	0.456731	2.76035	0.85219
REACTOME_PPARA_ACTIVATES_GENE_EXPRESSION	-0.166323	-1.01964	0.451962	1.42866	0.85265
REACTOME_PURINE_METABOLISM	0.110356	0.647262	0.595808	2.23207	0.852692
MIPS_RNA_POLYMERASE_II_HOLOENZYME_COMPLEX	-0.262959	-1.04208	0.461654	2.019	0.853255
REACTOME_VIRAL_MESSENGER_RNA_SYNTHESIS	-0.287756	-1.00284	0.457464	3.0916	0.853304
REACTOME_ABORTIVE_ELONGATION_OF_HIV1_TRANSCRIPT_IN_THE_ABSENCE_OF_TAT	-0.258598	-1.04438	0.432099	2.64994	0.854087
REACTOME_SHC_MEDIATED_SIGNALLING	0.12997	0.562918	0.666667	3.43429	0.85446
REACTOME_SHC_RELATED_EVENTS	0.12997	0.562918	0.666667	3.43429	0.85446
REACTOME_TRANSCRIPTION_COUPLED_NER_TC_NER	-0.225944	-1.02761	0.467164	1.36068	0.854484
SIG_BCR_SIGNALING_PATHWAY	-0.207288	-0.998114	0.450867	1.73273	0.85476
BIOCARTA_CREB_PATHWAY	0.0870919	0.552897	0.657738	3.18177	0.855242
REACTOME_BASIGIN_INTERACTIONS	-0.289583	-1.02831	0.464696	7.2777	0.857069
BIOCARTA_GLEEVEC_PATHWAY	0.109801	0.599093	0.605978	1.65582	0.857391
BIOCARTA_IL6_PATHWAY	0.108851	0.554271	0.640827	2.11848	0.857563
REACTOME_DIABETES_PATHWAYS	-0.163679	-1.03338	0.442536	1.43054	0.858621
PID_ILK_PATHWAY	0.0795003	0.57027	0.644013	2.13509	0.858928
PID_SYNDECAN_4_PATHWAY	-0.256916	-0.980343	0.468944	4.02756	0.859232
KEGG_ALDOSTERONE_REGULATED_SODIUM_REABSORPTION	0.100271	0.565234	0.624204	3.926	0.859344
REACTOME_REGULATION_OF_MRNA_STABILITY_BY_PROTEINS_THAT_BIND_AU_RICH_ELEMENTS	-0.165579	-1.02925	0.445531	1.13531	0.859482
REACTOME_HOST_INTERACTIONS_OF_HIV_FACTORS	-0.144881	-0.976974	0.482536	0.915829	0.859513
REACTOME_INSULIN_RECEPTOR_RECYCLING	0.124663	0.599728	0.629526	3.7397	0.860351
REACTOME_LATENT_INFECTION_OF_HOMO_SAPIENS_WITH_MYCOBACTERIUM_TUBERCULOSIS	0.124663	0.599728	0.629526	3.7397	0.860351
KEGG_NON_SMALL_CELL_LUNG_CANCER	0.0728235	0.572538	0.62623	2.25318	0.860586
PID_GLYPICAN_1PATHWAY	-0.274264	-0.98079	0.488889	3.38655	0.861903
PID_EPHA2_FWDPATHWAY	-0.272866	-0.986665	0.491311	1.9128	0.862592
REACTOME_SIGNALLING_TO_ERKS	0.0795864	0.573771	0.644518	2.19064	0.863072
REACTOME_PYRUVATE_METABOLISM	-0.274655	-0.982662	0.474359	3.1119	0.863144
PID_FCER1PATHWAY	0.0915238	0.624017	0.606918	2.90792	0.863193
REACTOME_IL_3_5_AND_GM_CSF_SIGNALING	0.116184	0.577755	0.650289	1.61239	0.863433
ST_T_CELL_SIGNAL_TRANSDUCTION	0.111978	0.618638	0.619335	2.88139	0.863805
REACTOME_TRANSCRIPTIONAL_REGULATION_OF_WHITE_ADIPOCYTE_DIFFERENTIATION	0.0742932	0.60391	0.638889	1.22233	0.864168
REACTOME_G_ALPHA_Q_SIGNALLING_EVENTS	0.0663249	0.607419	0.608696	2.77566	0.864732
BIOCARTA_AGR_PATHWAY	0.108739	0.57932	0.640805	2.65137	0.865626
REACTOME_SIGNALING_BY_GPCR	0.0294394	0.608112	0.564935	2.14172	0.867709
KEGG_PROGESTERONE_MEDIATED_OOCYTE_MATURATION	0.0706796	0.579937	0.641577	2.32173	0.86872
PID_IL6_7PATHWAY	0.079579	0.515506	0.684713	1.72122	0.872793
KEGG_GLYCEROPHOSPHOLIPID_METABOLISM	0.061039	0.511251	0.650519	1.52278	0.872827
KEGG_OOCYTE_MEIOSIS	0.050025	0.517854	0.693182	2.11856	0.874439
PID_TRKRPATHWAY	0.0500598	0.498489	0.628788	2.21325	0.875641
PID_IL4_2PATHWAY	0.0949139	0.484493	0.712329	1.49838	0.875796
PID_P53REGULATIONPATHWAY	0.0577369	0.493457	0.672535	1.8868	0.875918
KEGG_RIG_I_LIKE_RECEPTOR_SIGNALING_PATHWAY	0.0942332	0.519333	0.674797	2.80212	0.876662
REACTOME_GENERIC_TRANSCRIPTION_PATHWAY	0.0390418	0.477892	0.688679	1.40568	0.877021
PID_NOTCH_PATHWAY	0.0743274	0.50082	0.657627	1.27253	0.877233
BIOCARTA_ETS_PATHWAY	-0.273666	-0.955308	0.501712	1.74577	0.877344
REACTOME_BIOSYNTHESIS_OF_THE_N_GLYCAN_PRECURSOR_DOLICHOL_LIPID_LINKED_OLIGOSACCHARIDE_LLO_AND_TRANSFER_TO_A_NASCENT_PROTEIN	0.103702	0.485569	0.702778	Inf	0.878237
REACTOME_HEPARAN_SULFATE_HEPARIN_HS_GAG_METABOLISM	-0.216707	-0.950554	0.495399	2.6312	0.878968
PID_CXCR4_PATHWAY	-0.163639	-0.940957	0.502732	1.16803	0.881978
KEGG_TOLL_LIKE_RECEPTOR_SIGNALING_PATHWAY	0.0604225	0.460097	0.686667	1.83199	0.883184
REACTOME_POST_TRANSLATIONAL_PROTEIN_MODIFICATION	0.0362881	0.464325	0.717391	0.843599	0.883465
ST_GA13_PATHWAY	-0.245021	-0.94136	0.527473	3.55078	0.884688
REACTOME_MEIOSIS	-0.235117	-0.922712	0.508449	2.14453	0.893295
BIOCARTA_TFF_PATHWAY	-0.245552	-0.91874	0.548742	2.63792	0.893913
PID_INSULIN_PATHWAY	-0.180889	-0.924624	0.514837	1.62961	0.894602
REACTOME_CONVERSION_FROM_APC_C_CDC20_TO_APC_C_CDH1_IN_LATE_ANAPHASE	0.0965164	0.411301	0.760204	2.61849	0.896217
REACTOME_PHOSPHORYLATION_OF_THE_APC_C	0.0965164	0.411301	0.760204	2.61849	0.896217
KEGG_CHEMOKINE_SIGNALING_PATHWAY	-0.131193	-0.912646	0.518939	1.89586	0.896472
PID_PLK1_PATHWAY	0.0753936	0.393033	0.761644	2.55816	0.897124
REACTOME_MITOTIC_M_M_G1_PHASES	0.030174	0.3961	0.744395	1.27005	0.897877
REACTOME_RNA_POL_III_TRANSCRIPTION_INITIATION_FROM_TYPE_3_PROMOTER	-0.231643	-0.907919	0.51926	1.6151	0.897991
REACTOME_NOD1_2_SIGNALING_PATHWAY	0.102866	0.43	0.744792	2.07533	0.898848
BIOCARTA_HDAC_PATHWAY	0.0828439	0.425503	0.715026	3.19178	0.898864
PID_IL8CXCR2_PATHWAY	0.0836762	0.433794	0.732194	4.66007	0.899472
REACTOME_INHIBITION_OF_THE_PROTEOLYTIC_ACTIVITY_OF_APC_C_REQUIRED_FOR_THE_ONSET_OF_ANAPHASE_BY_MITOTIC_SPINDLE_CHECKPOINT_COMPONENTS	0.0961199	0.398155	0.76378	2.18207	0.89955
KEGG_BASAL_TRANSCRIPTION_FACTORS	-0.25924	-0.902875	0.526316	1.45572	0.899648
REACTOME_UNFOLDED_PROTEIN_RESPONSE	-0.154025	-0.892744	0.502019	1.35654	0.899721
REACTOME_TRANSPORT_TO_THE_GOLGI_AND_SUBSEQUENT_MODIFICATION	0.0690183	0.399432	0.738372	1.30119	0.901878
REACTOME_FORMATION_OF_THE_HIV1_EARLY_ELONGATION_COMPLEX	-0.20322	-0.89352	0.526158	1.44542	0.902049
PID_AVB3_OPN_PATHWAY	0.07654	0.412075	0.742938	3.76325	0.902123
REACTOME_GABA_SYNTHESIS_RELEASE_REUPTAKE_AND_DEGRADATION	0.0818706	0.380929	0.736695	8.81228	0.902434
MIPS_ALL_1_SUPERCOMPLEX	0.0702473	0.371626	0.753351	2.17887	0.90289
PID_ECADHERIN_KERATINOCYTE_PATHWAY	-0.222255	-0.852944	0.559295	2.25019	0.902994
REACTOME_SIGNALING_BY_INSULIN_RECEPTOR	-0.143406	-0.876032	0.547219	1.15515	0.903177
REACTOME_DOWNSTREAM_SIGNALING_OF_ACTIVATED_FGFR	0.0381952	0.413914	0.772358	2.53883	0.904087
BIOCARTA_WNT_PATHWAY	-0.220266	-0.89451	0.51446	1.08915	0.904202
BIOCARTA_NO1_PATHWAY	0.0737499	0.365499	0.744063	4.21192	0.904397
KEGG_ALANINE_ASPARTATE_AND_GLUTAMATE_METABOLISM	-0.212268	-0.881071	0.530159	5.63866	0.904498
REACTOME_GABA_B_RECEPTOR_ACTIVATION	-0.181085	-0.854364	0.555725	2.22982	0.904669
REACTOME_DOWNSTREAM_TCR_SIGNALING	-0.240737	-0.857413	0.563272	3.20564	0.905018
PID_IL3_PATHWAY	0.0892974	0.372466	0.718905	4.3166	0.905469
BIOCARTA_PTEN_PATHWAY	-0.230363	-0.876139	0.535604	1.93224	0.90615
KEGG_P53_SIGNALING_PATHWAY	-0.198776	-0.88248	0.522175	3.0838	0.906352
PID_ENDOTHELINPATHWAY	-0.15678	-0.85853	0.527616	2.05451	0.906907
REACTOME_SIGNALING_BY_FGFR_MUTANTS	-0.18872	-0.858562	0.545052	1.7763	0.909905
PID_AVB3_INTEGRIN_PATHWAY	-0.168908	-0.841374	0.523031	2.07026	0.910727
REACTOME_GLUCAGON_SIGNALING_IN_METABOLIC_REGULATION	-0.180695	-0.86062	0.535545	2.54837	0.910992
PID_TAP63PATHWAY	-0.186087	-0.805446	0.555382	1.2263	0.912539
PID_MYC_PATHWAY	-0.227213	-0.861807	0.554348	1.6737	0.912982
PID_RXR_VDR_PATHWAY	-0.225765	-0.810614	0.568038	2.10828	0.913978
REACTOME_NUCLEOTIDE_EXCISION_REPAIR	-0.179099	-0.833037	0.531664	1.17926	0.915128
PID_SMAD2_3PATHWAY	-0.210688	-0.805582	0.574132	1.60325	0.915345
PID_AR_PATHWAY	-0.152891	-0.811719	0.554017	1.13133	0.91594
SA_PTEN_PATHWAY	0.0625883	0.304726	0.790831	2.10741	0.916911
REACTOME_AQUAPORIN_MEDIATED_TRANSPORT	-0.158841	-0.814078	0.568111	2.20229	0.916927
REACTOME_REGULATION_OF_WATER_BALANCE_BY_RENAL_AQUAPORINS	-0.158841	-0.814078	0.568111	2.20229	0.916927
MIPS_26S_PROTEASOME	0.0569628	0.317276	0.818182	1.61	0.916964
REACTOME_GLYCOLYSIS	0.0644516	0.325558	0.784367	2.81721	0.917446
REACTOME_SPHINGOLIPID_METABOLISM	-0.153991	-0.793047	0.573276	1.55384	0.917466
KEGG_APOPTOSIS	0.0456132	0.321137	0.803681	2.08917	0.917466
REACTOME_THE_ROLE_OF_NEF_IN_HIV1_REPLICATION_AND_DISEASE_PATHOGENESIS	-0.192374	-0.795613	0.585627	1.45206	0.918161
REACTOME_PHOSPHOLIPASE_C_MEDIATED_CASCADE	0.0517377	0.30684	0.803235	4.59029	0.918522
KEGG_GLYCOSAMINOGLYCAN_BIOSYNTHESIS_HEPARAN_SULFATE	-0.211207	-0.825168	0.557325	1.6445	0.919133
PID_VEGFR1_PATHWAY	-0.184587	-0.78774	0.578864	2.22951	0.91929
KEGG_MELANOGENESIS	0.0369136	0.326676	0.740351	3.32994	0.919829
MIPS_EMERIN_COMPLEX_25	0.0718358	0.338855	0.779793	1.84799	0.920312
REACTOME_REGULATION_OF_INSULIN_SECRETION	0.0366624	0.333339	0.808118	2.95381	0.921161
MIPS_EMERIN_COMPLEX_32	0.0661068	0.307279	0.776042	1.30405	0.921316
PID_P75NTRPATHWAY	0.0400307	0.328128	0.766784	1.71965	0.92187
REACTOME_SIGNALING_BY_NOTCH	-0.119677	-0.736951	0.600271	1.0362	0.92233
REACTOME_NOTCH1_INTRACELLULAR_DOMAIN_REGULATES_TRANSCRIPTION	-0.15004	-0.739901	0.588663	3.28944	0.922678
REACTOME_RNA_POL_I_TRANSCRIPTION	-0.208347	-0.814164	0.574074	1.45485	0.92283
KEGG_ADHERENS_JUNCTION	-0.137246	-0.740873	0.588745	1.46889	0.924593
BIOCARTA_EDG1_PATHWAY	-0.180385	-0.815487	0.5693	2.5364	0.924679
KEGG_NUCLEOTIDE_EXCISION_REPAIR	-0.165956	-0.745926	0.629851	0.895777	0.926083
BIOCARTA_NTHI_PATHWAY	-0.20166	-0.749092	0.618658	2.9385	0.926236
REACTOME_NEF_MEDIATES_DOWN_MODULATION_OF_CELL_SURFACE_RECEPTORS_BY_RECRUITING_THEM_TO_CLATHRIN_ADAPTERS	-0.196151	-0.752418	0.61051	1.51014	0.926312
PID_HIF1APATHWAY	-0.209028	-0.762736	0.621262	1.91246	0.926445
BIOCARTA_RHO_PATHWAY	-0.175986	-0.765532	0.590343	1.97275	0.92675
PID_A6B1_A6B4_INTEGRIN_PATHWAY	-0.172733	-0.74111	0.606811	1.6057	0.927192
REACTOME_MRNA_CAPPING	-0.179422	-0.767701	0.594354	1.06405	0.927734
PID_PI3KPLCTRKPATHWAY	-0.158722	-0.769976	0.573239	2.72273	0.928629
REACTOME_ADAPTIVE_IMMUNE_SYSTEM	-0.0827226	-0.752627	0.63922	0.940503	0.928989
REACTOME_GOLGI_ASSOCIATED_VESICLE_BIOGENESIS	-0.149391	-0.754641	0.60396	1.22354	0.930152
KEGG_SYSTEMIC_LUPUS_ERYTHEMATOSUS	-0.183749	-0.770879	0.604328	3.38605	0.93082
PID_P38_MKK3_6PATHWAY	-0.177238	-0.711506	0.62675	1.9067	0.932062
MIPS_RNA_POLYMERASE_II_COMPLEX_CHROMATIN_STRUCTURE_MODIFYING	-0.19329	-0.714884	0.616588	2.06106	0.932227
REACTOME_MICRORNA_MIRNA_BIOGENESIS	-0.185648	-0.699738	0.619874	2.12811	0.933353
REACTOME_GLYCOSPHINGOLIPID_METABOLISM	-0.166895	-0.703041	0.618238	3.32965	0.933395
REACTOME_RNA_POL_III_CHAIN_ELONGATION	-0.199185	-0.706201	0.6448	1.6151	0.933744
KEGG_RNA_POLYMERASE	-0.176723	-0.719595	0.611026	2.91949	0.933881
REACTOME_MUSCLE_CONTRACTION	-0.18027	-0.716133	0.622793	14.9654	0.934037
PID_PI3KCIAKTPATHWAY	-0.145169	-0.690484	0.634441	1.6293	0.935228
PID_CMYB_PATHWAY	-0.124137	-0.674095	0.640401	1.3485	0.937565
ST_B_CELL_ANTIGEN_RECEPTOR	-0.149802	-0.690981	0.612184	2.21143	0.937575
REACTOME_RAS_ACTIVATION_UOPN_CA2_INFUX_THROUGH_NMDA_RECEPTOR	0.0651488	0.271947	0.854396	7.44458	0.937599
PID_IGF1_PATHWAY	-0.152754	-0.679205	0.641566	1.40083	0.938703
REACTOME_EGFR_DOWNREGULATION	-0.16326	-0.681463	0.660522	3.42541	0.939739
REACTOME_RNA_POL_I_RNA_POL_III_AND_MITOCHONDRIAL_TRANSCRIPTION	-0.131654	-0.674212	0.645299	1.11814	0.940173
REACTOME_DNA_REPLICATION	0.0180449	0.255203	0.781659	1.28592	0.94314
REACTOME_SEMAPHORIN_INTERACTIONS	0.0326933	0.258827	0.811502	2.03926	0.943766
REACTOME_CYTOKINE_SIGNALING_IN_IMMUNE_SYSTEM	-0.0945164	-0.655758	0.674877	1.24178	0.944447
KEGG_GLYCOSYLPHOSPHATIDYLINOSITOL_GPI_ANCHOR_BIOSYNTHESIS	0.0472603	0.240113	0.806452	Inf	0.944519
REACTOME_RNA_POL_I_TRANSCRIPTION_INITIATION	0.0568685	0.243759	0.83844	Inf	0.945263
PID_NCADHERINPATHWAY	-0.138056	-0.657578	0.647577	2.02839	0.945742
REACTOME_CHOLESTEROL_BIOSYNTHESIS	-0.163922	-0.660542	0.658055	1.40876	0.946196
REACTOME_POST_TRANSLATIONAL_MODIFICATION_SYNTHESIS_OF_GPI_ANCHORED_PROTEINS	0.0476392	0.245891	0.846626	Inf	0.946746
BIOCARTA_MEF2D_PATHWAY	-0.176319	-0.643004	0.662379	3.24213	0.949234
REACTOME_METABOLISM_OF_VITAMINS_AND_COFACTORS	-0.149181	-0.643854	0.677419	1.27684	0.95126
MIPS_BAF_COMPLEX	-0.179025	-0.636072	0.655629	Inf	0.95197
REACTOME_SIGNALING_BY_ERBB2	0.0188628	0.222259	0.872428	2.19706	0.954526
MIPS_SNF2H_COHESIN_NURD_COMPLEX	0.0487967	0.208927	0.856383	2.2066	0.954666
REACTOME_TRANSCRIPTION	0.0157351	0.213163	0.815166	0.914523	0.954883
REACTOME_SMOOTH_MUSCLE_CONTRACTION	0.0479931	0.196873	0.87218	2.81957	0.956873
REACTOME_PLATELET_HOMEOSTASIS	0.0249849	0.213599	0.864353	1.56728	0.957708
KEGG_HEDGEHOG_SIGNALING_PATHWAY	0.0414164	0.198501	0.885154	2.98842	0.958835
REACTOME_SIGNALING_BY_FGFR1_MUTANTS	0.0318914	0.153024	0.880435	1.87271	0.960618
KEGG_B_CELL_RECEPTOR_SIGNALING_PATHWAY	0.0177404	0.142666	0.899666	1.76776	0.961775
PID_P38ALPHABETAPATHWAY	0.0290746	0.146181	0.888889	2.44481	0.962267
PID_RET_PATHWAY	0.0223858	0.158796	0.89	1.67982	0.962457
REACTOME_TRANSMEMBRANE_TRANSPORT_OF_SMALL_MOLECULES	0.00913756	0.18037	0.846715	2.19327	0.962505
REACTOME_GPCR_DOWNSTREAM_SIGNALING	-0.0783952	-0.619105	0.687882	1.54075	0.962821
KEGG_ECM_RECEPTOR_INTERACTION	0.0282611	0.153696	0.897059	4.98625	0.963142
PID_ERBB2ERBB3PATHWAY	0.0188664	0.135405	0.903537	1.75618	0.963982
PID_E2F_PATHWAY	0.0261997	0.164542	0.881818	1.16276	0.964459
ST_GA12_PATHWAY	0.0374825	0.159705	0.900262	2.5504	0.964781
PID_INSULIN_GLUCOSE_PATHWAY	0.037766	0.180811	0.883152	2.2791	0.96529
BIOCARTA_ACTINY_PATHWAY	0.0306101	0.165702	0.884097	1.87483	0.966617
PID_CXCR3PATHWAY	0.0165355	0.122754	0.909699	3.01961	0.967057
REACTOME_RNA_POL_III_TRANSCRIPTION	-0.0960057	-0.412676	0.815951	1.34779	0.968025
PID_RHOA_PATHWAY	0.0176695	0.124607	0.92926	3.32551	0.968694
REACTOME_SIGNALLING_BY_NGF	0.0085279	0.166356	0.858974	1.79806	0.969245
REACTOME_SIGNALING_BY_NOTCH1	-0.102061	-0.575292	0.696011	0.895161	0.969487
PID_TELOMERASEPATHWAY	-0.116018	-0.581883	0.698198	0.761267	0.969667
PID_CERAMIDE_PATHWAY	-0.0889545	-0.413122	0.774003	2.73761	0.970074
KEGG_MTOR_SIGNALING_PATHWAY	0.0146986	0.104637	0.916376	1.2958	0.970687
REACTOME_IMMUNE_SYSTEM	-0.0647201	-0.604127	0.791139	0.980184	0.971771
REACTOME_SEMA4D_IN_SEMAPHORIN_SIGNALING	-0.142691	-0.593272	0.688088	1.66531	0.971777
KEGG_CARDIAC_MUSCLE_CONTRACTION	-0.103008	-0.582668	0.713885	4.01634	0.971792
MIPS_PA700_COMPLEX	-0.130613	-0.575781	0.701835	0.945689	0.971821
REACTOME_REGULATION_OF_INSULIN_SECRETION_BY_GLUCAGON_LIKE_PEPTIDE1	-0.0815795	-0.413839	0.790199	2.33184	0.972026
MIPS_PA28_20S_PROTEASOME	0.0242071	0.106223	0.933504	1.68947	0.9725
REACTOME_RORA_ACTIVATES_CIRCADIAN_EXPRESSION	-0.100584	-0.39857	0.78831	2.25855	0.972678
REACTOME_SEMA4D_INDUCED_CELL_MIGRATION_AND_GROWTH_CONE_COLLAPSE	-0.147935	-0.588423	0.695513	1.83184	0.972887
PID_LKB1_PATHWAY	-0.121512	-0.584609	0.708273	1.14551	0.973007
PID_THROMBIN_PAR1_PATHWAY	0.0152411	0.109458	0.93038	4.13052	0.973168
KEGG_PROTEASOME	-0.0771939	-0.415764	0.771723	0.799014	0.973215
REACTOME_FRS2_MEDIATED_CASCADE	-0.10104	-0.393814	0.80031	2.41531	0.973407
PID_IL12_2PATHWAY	-0.103218	-0.400339	0.801613	2.39027	0.973833
PID_TCPTP_PATHWAY	-0.13818	-0.594143	0.700447	1.00842	0.973886
REACTOME_CD28_DEPENDENT_PI3K_AKT_SIGNALING	-0.122398	-0.450303	0.799043	1.08308	0.974027
KEGG_ENDOMETRIAL_CANCER	-0.112279	-0.566076	0.715714	1.23068	0.974142
REACTOME_REGULATORY_RNA_PATHWAYS	-0.104737	-0.416067	0.799378	1.6552	0.975409
KEGG_PURINE_METABOLISM	-0.0904001	-0.595666	0.679947	1.26671	0.975458
PID_KITPATHWAY	-0.0976212	-0.451667	0.769912	0.984092	0.975546
REACTOME_DOWNREGULATION_OF_SMAD2_3_SMAD4_TRANSCRIPTIONAL_ACTIVITY	-0.113416	-0.41914	0.788961	6.853	0.97598
KEGG_GLIOMA	-0.08339	-0.453887	0.783265	1.1658	0.976475
PID_NETRIN_PATHWAY	-0.0824861	-0.377668	0.822257	1.6102	0.976556
REACTOME_FORMATION_OF_TRANSCRIPTION_COUPLED_NER_TC_NER_REPAIR_COMPLEX	-0.130631	-0.559027	0.717754	0.954305	0.97689
REACTOME_GLUCONEOGENESIS	0.0191762	0.0912461	0.944882	2.22761	0.977266
MIPS_DDB2_COMPLEX	-0.121691	-0.456017	0.753268	Inf	0.977455
KEGG_CELL_ADHESION_MOLECULES_CAMS	-0.0618769	-0.346702	0.829235	2.67558	0.977736
PID_ALK1PATHWAY	-0.10888	-0.4197	0.786297	3.06666	0.978032
REACTOME_INNATE_IMMUNE_SYSTEM	-0.055375	-0.377777	0.838422	1.34186	0.978843
REACTOME_APOPTOTIC_CLEAVAGE_OF_CELLULAR_PROTEINS	-0.0854797	-0.359188	0.815873	1.57305	0.979001
REACTOME_RNA_POL_III_TRANSCRIPTION_TERMINATION	-0.0993295	-0.369965	0.836248	1.29208	0.979051
PID_P73PATHWAY	-0.0765257	-0.380825	0.816881	1.17557	0.979202
REACTOME_NRAGE_SIGNALS_DEATH_THROUGH_JNK	-0.0824321	-0.347076	0.804839	1.93581	0.979796
REACTOME_METABOLISM_OF_NON_CODING_RNA	-0.092542	-0.361524	0.828099	0.731857	0.9798
REACTOME_LYSOSOME_VESICLE_BIOGENESIS	-0.109474	-0.456057	0.77266	1.94767	0.979923
KEGG_FOCAL_ADHESION	-0.0517947	-0.364694	0.817284	1.49859	0.980212
REACTOME_CTNNB1_PHOSPHORYLATION_CASCADE	-0.114386	-0.419711	0.763912	1.2253	0.980464
REACTOME_ANTIVIRAL_MECHANISM_BY_IFN_STIMULATED_GENES	-0.106873	-0.529559	0.723464	1.45206	0.980663
KEGG_TERPENOID_BACKBONE_BIOSYNTHESIS	-0.127016	-0.462056	0.770115	3.24413	0.98076
PID_ARF6_PATHWAY	-0.107608	-0.458236	0.787365	2.96707	0.980915
MIPS_18S_U11_U12_SNRNP	-0.0851076	-0.352013	0.838608	2.13391	0.981343
REACTOME_CELL_CELL_JUNCTION_ORGANIZATION	-0.0814031	-0.347868	0.827316	2.76369	0.981599
REACTOME_RNA_POL_III_TRANSCRIPTION_INITIATION_FROM_TYPE_2_PROMOTER	-0.107626	-0.421474	0.789557	1.17462	0.98171
REACTOME_IRON_UPTAKE_AND_TRANSPORT	-0.112176	-0.463314	0.766962	11.9218	0.982353
REACTOME_HS_GAG_BIOSYNTHESIS	-0.142442	-0.530404	0.720706	1.50346	0.982651
REACTOME_SIGNALING_BY_SCF_KIT	-0.0772324	-0.426668	0.791837	1.34937	0.982821
PID_CDC42_REG_PATHWAY	-0.123128	-0.42311	0.802885	2.35927	0.98293
PID_SYNDECAN_2_PATHWAY	-0.144655	-0.532226	0.716561	4.2743	0.983987
PID_S1P_S1P2_PATHWAY	-0.107046	-0.428616	0.768161	2.67243	0.983993
KEGG_SPHINGOLIPID_METABOLISM	0.00931631	0.0516755	0.96034	2.31263	0.984169
PID_ALPHASYNUCLEIN_PATHWAY	-0.116246	-0.464147	0.74375	2.27002	0.984305
REACTOME_INWARDLY_RECTIFYING_K_CHANNELS	-0.109323	-0.431509	0.771565	3.17549	0.984503
KEGG_RNA_DEGRADATION	0.0051846	0.0388061	0.957704	1.63969	0.984564
MIPS_CSA_COMPLEX	-0.129728	-0.516947	0.700468	Inf	0.984898
ST_P38_MAPK_PATHWAY	0.00757083	0.0423206	0.982759	5.26855	0.984987
PID_HDAC_CLASSI_PATHWAY	-0.087323	-0.513297	0.727901	0.877374	0.985021
MIPS_LARC_COMPLEX	0.0127814	0.0631985	0.946701	Inf	0.985055
PID_AR_NONGENOMIC_PATHWAY	0.00860526	0.0544067	0.967836	3.84367	0.985225
PID_MYC_ACTIVPATHWAY	-0.092303	-0.505469	0.754821	1.17478	0.985541
PID_S1P_S1P4_PATHWAY	-0.141236	-0.50132	0.722951	4.65044	0.986
KEGG_PANCREATIC_CANCER	-0.0991771	-0.533041	0.717421	1.75082	0.986026
REACTOME_TRANSCRIPTIONAL_ACTIVITY_OF_SMAD2_SMAD3_SMAD4_HETEROTRIMER	0.0112395	0.0658261	0.963303	2.04679	0.986297
REACTOME_ACTIVATION_OF_GENES_BY_ATF4	0.0168439	0.074542	0.955	1.66139	0.986306
KEGG_LEISHMANIA_INFECTION	-0.108393	-0.507394	0.738671	1.34184	0.986701
REACTOME_GPCR_LIGAND_BINDING	-0.0772943	-0.464272	0.780726	1.58733	0.98675
PID_HEDGEHOG_GLIPATHWAY	0.00611519	0.0438009	0.98452	2.41369	0.986841
BIOCARTA_INTEGRIN_PATHWAY	0.00830018	0.0561781	0.971698	1.6945	0.986893
REACTOME_PRE_NOTCH_TRANSCRIPTION_AND_TRANSLATION	-0.141715	-0.517141	0.717073	1.15342	0.987406
REACTOME_ION_TRANSPORT_BY_P_TYPE_ATPASES	0.013886	0.0683573	0.968481	3.84048	0.987513
REACTOME_CELL_CELL_COMMUNICATION	-0.0553246	-0.323073	0.831259	1.05941	0.987848
ST_FAS_SIGNALING_PATHWAY	-0.106481	-0.533044	0.728058	3.63166	0.988716
REACTOME_FORMATION_OF_INCISION_COMPLEX_IN_GG_NER	-0.129838	-0.464538	0.733858	Inf	0.989124
REACTOME_PLATELET_SENSITIZATION_BY_LDL	-0.086955	-0.324616	0.828523	0.964304	0.989201
SA_TRKA_RECEPTOR	-0.06857	-0.238142	0.897059	1.37388	0.989237
PID_BMPPATHWAY	-0.116018	-0.539083	0.702866	1.63127	0.989583
BIOCARTA_ERK_PATHWAY	-0.118694	-0.467671	0.7793	2.41531	0.989634
BIOCARTA_EIF_PATHWAY	-0.0689691	-0.240683	0.88189	1.3775	0.989983
PID_MET_PATHWAY	-0.0404875	-0.243861	0.891746	1.47984	0.990473
REACTOME_CELL_JUNCTION_ORGANIZATION	-0.0645179	-0.315095	0.826866	1.44786	0.990678
REACTOME_TCR_SIGNALING	-0.128725	-0.533925	0.723147	1.22472	0.990808
KEGG_TGF_BETA_SIGNALING_PATHWAY	-0.0471582	-0.246858	0.884726	1.71347	0.990938
BIOCARTA_BARRESTIN_SRC_PATHWAY	0.00492873	0.0208174	0.994382	7.57262	0.991165
PID_CD8TCRPATHWAY	-0.103404	-0.469132	0.750755	2.39027	0.991219
REACTOME_TELOMERE_MAINTENANCE	-0.0672285	-0.249737	0.862013	0.895777	0.991516
REACTOME_ELONGATION_ARREST_AND_RECOVERY	-0.0607187	-0.252057	0.887023	2.20828	0.992491
BIOCARTA_UCALPAIN_PATHWAY	-0.135482	-0.470702	0.777961	2.41937	0.992662
REACTOME_INHIBITION_OF_VOLTAGE_GATED_CA2_CHANNELS_VIA_GBETA_GAMMA_SUBUNITS	-0.0684212	-0.261992	0.882911	2.77856	0.993293
ST_MYOCYTE_AD_PATHWAY	0.00461815	0.021523	0.986979	11.7079	0.993556
PID_PRLSIGNALINGEVENTSPATHWAY	-0.0805957	-0.306173	0.860283	2.83336	0.993881
BIOCARTA_ECM_PATHWAY	-0.0586991	-0.252815	0.892966	1.83184	0.994224
SIG_PIP3_SIGNALING_IN_CARDIAC_MYOCTES	-0.0513467	-0.263936	0.878223	1.23332	0.994466
REACTOME_PRE_NOTCH_EXPRESSION_AND_PROCESSING	-0.106245	-0.471555	0.754687	1.19001	0.994645
REACTOME_METABOLISM_OF_NUCLEOTIDES	-0.093452	-0.478941	0.756719	1.12156	0.994665
REACTOME_BOTULINUM_NEUROTOXICITY	-0.0790303	-0.296687	0.846512	1.26124	0.99511
REACTOME_PROTEOLYTIC_CLEAVAGE_OF_SNARE_COMPLEX_PROTEINS	-0.0790303	-0.296687	0.846512	1.26124	0.99511
REACTOME_MHC_CLASS_II_ANTIGEN_PRESENTATION	-0.0435296	-0.266047	0.885333	1.21471	0.995475
KEGG_BLADDER_CANCER	-0.0639102	-0.277048	0.859091	1.76511	0.995823
REACTOME_INTERFERON_ALPHA_BETA_SIGNALING	-0.0654551	-0.25341	0.855738	1.64991	0.99609
REACTOME_GLOBAL_GENOMIC_NER_GG_NER	-0.129857	-0.472673	0.743222	Inf	0.996455
PID_FASPATHWAY	-0.0638806	-0.271633	0.872969	1.70171	0.996677
MIPS_BRM_SIN3A_COMPLEX	0.00200298	0.00883347	0.994859	Inf	0.996694
REACTOME_APOPTOTIC_EXECUTION_PHASE	-0.0594503	-0.282447	0.843844	1.51255	0.99693
REACTOME_FORMATION_OF_RNA_POL_II_ELONGATION_COMPLEX_	-0.103829	-0.479265	0.768095	1.38806	0.997076
PID_ANGIOPOIETINRECEPTOR_PATHWAY	-0.107917	-0.482291	0.743976	1.42077	0.997432
REACTOME_SIGNALING_BY_FGFR	-0.0418243	-0.266611	0.878788	1.67813	0.997442
ST_G_ALPHA_I_PATHWAY	-0.0624145	-0.277908	0.847432	2.21423	0.997563
PID_FOXOPATHWAY	-0.00190085	-0.00941445	0.998527	1.43827	0.99757
REACTOME_BMAL1_CLOCK_NPAS2_ACTIVATES_CIRCADIAN_EXPRESSION	-0.0505017	-0.218841	0.892054	1.898	0.997991
MIPS_SIN3_ING1B_COMPLEX_II	-0.000933126	-0.00363081	0.998418	0.833758	0.998241
KEGG_NATURAL_KILLER_CELL_MEDIATED_CYTOTOXICITY	0.000221483	0.00194929	1	2.29808	0.998634
KEGG_N_GLYCAN_BIOSYNTHESIS	-0.00316398	-0.0155652	0.991241	0.950054	0.998791
KEGG_COLORECTAL_CANCER	-0.0539071	-0.282835	0.84478	1.47681	0.999019
REACTOME_DEADENYLATION_DEPENDENT_MRNA_DECAY	-0.00206851	-0.00983081	0.993856	1.00522	0.999354
REACTOME_CROSS_PRESENTATION_OF_SOLUBLE_EXOGENOUS_ANTIGENS_ENDOSOMES	-0.0535033	-0.285653	0.861152	0.799014	0.999578
PID_CDC42_PATHWAY	-0.00301401	-0.0180122	0.993197	1.8664	0.999616
REACTOME_CLASS_I_MHC_MEDIATED_ANTIGEN_PROCESSING_PRESENTATION	-0.023808	-0.200512	0.926521	0.722301	0.999688
PID_ERA_GENOMIC_PATHWAY	-0.0396424	-0.20107	0.883523	1.4142	1
REACTOME_SIGNALING_BY_FGFR_IN_DISEASE	-0.0306383	-0.206337	0.893645	1.5228	1
PID_ERBB4_PATHWAY	-0.048721	-0.203634	0.897239	1.59508	1
REACTOME_CLASS_A1_RHODOPSIN_LIKE_RECEPTORS	-0.0352457	-0.177106	0.901903	5.76874	1
MIPS_PA700_20S_PA28_COMPLEX	-0.033632	-0.177255	0.905172	0.717064	1
KEGG_EPITHELIAL_CELL_SIGNALING_IN_HELICOBACTER_PYLORI_INFECTION	-0.0354576	-0.18008	0.907407	2.10125	1
REACTOME_SIGNALING_BY_TGF_BETA_RECEPTOR_COMPLEX	-0.0257739	-0.15198	0.908595	1.01954	1
SIG_CHEMOTAXIS	-0.0349159	-0.162435	0.915023	1.94346	1
REACTOME_TRANSPORT_OF_GLUCOSE_AND_OTHER_SUGARS_BILE_SALTS_AND_ORGANIC_ACIDS_METAL_IONS_AND_AMINE_COMPOUNDS	-0.0388893	-0.160096	0.924127	1.57781	1
ST_INTERLEUKIN_4_PATHWAY	-0.0365795	-0.139515	0.92429	1.65014	1
PID_IL1PATHWAY	-0.0400819	-0.165877	0.927602	0.728289	1
REACTOME_NETRIN1_SIGNALING	-0.0326235	-0.15406	0.927928	1.62446	1
REACTOME_INTEGRATION_OF_ENERGY_METABOLISM	-0.0215474	-0.146418	0.930388	1.63586	1
REACTOME_PERK_REGULATED_GENE_EXPRESSION	-0.0337759	-0.127703	0.936275	1.76218	1
REACTOME_SPHINGOLIPID_DE_NOVO_BIOSYNTHESIS	-0.039684	-0.157101	0.937402	Inf	1
PID_WNT_NONCANONICAL_PATHWAY	-0.0308486	-0.125984	0.93865	1.7755	1
BIOCARTA_HIVNEF_PATHWAY	-0.0240294	-0.100924	0.939535	1.35872	1
KEGG_REGULATION_OF_AUTOPHAGY	-0.0271827	-0.101688	0.9399	Inf	1
PID_VEGFR1_2_PATHWAY	-0.0248545	-0.144823	0.941748	1.12027	1
PID_EPOPATHWAY	-0.033869	-0.13495	0.943338	1.08336	1
PID_ER_NONGENOMIC_PATHWAY	-0.0192948	-0.0913519	0.946532	1.82211	1
KEGG_NEUROTROPHIN_SIGNALING_PATHWAY	-0.0171585	-0.115036	0.946782	1.28407	1
REACTOME_MRNA_SPLICING_MINOR_PATHWAY	-0.0248958	-0.125194	0.950071	1.36554	1
PID_RB_1PATHWAY	-0.0192233	-0.0945372	0.95279	1.15008	1
REACTOME_PEPTIDE_LIGAND_BINDING_RECEPTORS	-0.0185662	-0.0769987	0.955906	2.2696	1
KEGG_CELL_CYCLE	-0.0152197	-0.089167	0.956463	0.863813	1
PID_IL8CXCR1_PATHWAY	-0.0225909	-0.0859775	0.956522	2.22498	1
BIOCARTA_BIOPEPTIDES_PATHWAY	-0.0170641	-0.082774	0.957164	1.31744	1
BIOCARTA_FMLP_PATHWAY	-0.0153139	-0.068972	0.957768	1.6102	1
MIPS_BRG1_SIN3A_COMPLEX	-0.0221264	-0.081627	0.959872	0.812845	1
BIOCARTA_MET_PATHWAY	-0.0143467	-0.0705799	0.960729	1.38017	1
PID_RAC1_PATHWAY	-0.0160399	-0.0791519	0.961765	1.71174	1
SIG_IL4RECEPTOR_IN_B_LYPHOCYTES	-0.0198795	-0.0830717	0.962293	1.34375	1
KEGG_MELANOMA	-0.0119129	-0.0595786	0.963687	1.61801	1
PID_AURORA_B_PATHWAY	-0.0162795	-0.0653368	0.969256	1.33225	1
PID_SHP2_PATHWAY	-0.0120317	-0.058339	0.971514	1.45685	1
KEGG_ACUTE_MYELOID_LEUKEMIA	-0.0134848	-0.0711942	0.972067	1.12812	1
KEGG_FRUCTOSE_AND_MANNOSE_METABOLISM	-0.00943738	-0.0405392	0.977376	1.24915	1
ST_ADRENERGIC	-0.00810892	-0.0345656	0.980122	2.81812	1
MIPS_CEN_COMPLEX	-0.0114655	-0.044007	0.981846	0.817298	1
REACTOME_SIGNALLING_TO_RAS	-0.00595765	-0.0255052	0.982327	1.69612	1
PID_RAC1_REG_PATHWAY	-0.00582467	-0.0245429	0.987342	1.6134	1
BIOCARTA_IL2RB_PATHWAY	-0.0085878	-0.0337157	0.990683	1.27804	1
PID_S1P_S1P1_PATHWAY	-0.00560167	-0.0229004	0.990783	11.701	1
REACTOME_CHROMOSOME_MAINTENANCE	-0.00416229	-0.0185515	0.990909	0.919084	1
BIOCARTA_TOLL_PATHWAY	-0.00656915	-0.0262617	0.992138	2.71246	1
REACTOME_SIGNALING_BY_RHO_GTPASES	-0.00417253	-0.0238586	0.993046	1.31246	1
